# Supplementary material for: RNA-Seq Approach for Genetic Improvement of Meat Quality in Pig and Evolutionary Insight into the Substrate Specificity of Animal Carbonyl Reductases
Source: PLoS One. 2012 Sep 4;7(9):e42198. doi: 10.1371/journal.pone.0042198 (PMC3433470; doi:10.1371/journal.pone.0042198)
Supplement: Table S1 — Exonic SNPs obtained by pig liver RNA-Seq analysis. Y, L, B and D indicate Yorkshire, Landrace, Berkshire and Duroc, respectively. Syn and non-syn represent synonymous and nonsynonymous SNPs, respectively. The * indicates a stop codon. (XLS) [file pone.0042198.s001.xls]

## Sheet: SNP
Table S1. Exonic SNV candidate obtained by pig liver RNA-Seq analysis.
Y, L, B and D indicate Yorkshire, Landrace, Berkshire and Duroc, respectively
Syn and non-syn represent synonymous and non-synonymous SNV candidates, respectively.
The * indicates a stop codon.
UniGene ID	UniGene Symbol	UniGene Title	GI Number	GenBankAccession	GenBank Symbol	CDS Start	CDS End	Length	GenBank description	Position	Reference Seq	mRNA-Y	mRNA-Y-Depth	mRNA-L	mRNA-L-Depth	mRNA-B	mRNA-B-Depth	mRNA-D	mRNA-D-Depth	mRNA-Y-Syn	mRNA-L-Syn	mRNA-B-Syn	mRNA-D-Syn
Ssc.16628	pPGRP-LB	Peptidoglycan recognition protein L	28376394	AF541956		80	1876	1910	Sus scrofa peptidoglycan recognition protein L isoform B mRNA, complete cds	733	T	---	---	T > C116	116	---	---	T > C55	55	Syn T	Syn T	Syn T	Syn T
Ssc.16628	pPGRP-LB	Peptidoglycan recognition protein L	28376394	AF541956		80	1876	1910	Sus scrofa peptidoglycan recognition protein L isoform B mRNA, complete cds	750	T	---	---	T > C116	116	---	---	T > C50	50	Syn V	Non-Syn V > A	Syn V	Non-Syn V > A
Ssc.16628	pPGRP-LB	Peptidoglycan recognition protein L	28376394	AF541956		80	1876	1910	Sus scrofa peptidoglycan recognition protein L isoform B mRNA, complete cds	1455	T	---	---	---	---	---	---	T > A54	54	Syn L	Syn L	Syn L	Non-Syn L > Q
Ssc.16628	pPGRP-LB	Peptidoglycan recognition protein L	28376394	AF541956		80	1876	1910	Sus scrofa peptidoglycan recognition protein L isoform B mRNA, complete cds	1560	A	---	---	---	---	---	---	A > G76	76	Syn D	Syn D	Syn D	Non-Syn D > G
Ssc.61610		Transcribed locus	28576679	CB285725				683	CMD23_B07_58 UMNMPM3 Sus scrofa cDNA clone PPSUBLIB_07B07 5', mRNA sequence	380	C	C > T38	38	---	---	---	---	---	---	ORF-Not Identified	ORF-Not Identified	ORF-Not Identified	ORF-Not Identified
Ssc.61610		Transcribed locus	28576679	CB285725				683	CMD23_B07_58 UMNMPM3 Sus scrofa cDNA clone PPSUBLIB_07B07 5', mRNA sequence	535	G	G > T47	47	---	---	---	---	G > T46	46	ORF-Not Identified	ORF-Not Identified	ORF-Not Identified	ORF-Not Identified
Ssc.61610		Transcribed locus	28576679	CB285725				683	CMD23_B07_58 UMNMPM3 Sus scrofa cDNA clone PPSUBLIB_07B07 5', mRNA sequence	640	G	G > T33	33	---	---	---	---	---	---	ORF-Not Identified	ORF-Not Identified	ORF-Not Identified	ORF-Not Identified
Ssc.16474		Transcribed locus	28578524	CB287570				237	CMD62_G04_24 UMNMPM3 Sus scrofa cDNA clone PPSUBLIB_47G04 5', mRNA sequence	98	A	A > T32	32	---	---	---	---	---	---	ORF-Not Identified	ORF-Not Identified	ORF-Not Identified	ORF-Not Identified
Ssc.16474		Transcribed locus	28578524	CB287570				237	CMD62_G04_24 UMNMPM3 Sus scrofa cDNA clone PPSUBLIB_47G04 5', mRNA sequence	140	C	---	---	C > T17	39	---	---	---	---	ORF-Not Identified	ORF-Not Identified	ORF-Not Identified	ORF-Not Identified
Ssc.16474		Transcribed locus	28578524	CB287570				237	CMD62_G04_24 UMNMPM3 Sus scrofa cDNA clone PPSUBLIB_47G04 5', mRNA sequence	141	A	A > G82	82	A > G24	35	---	---	---	---	ORF-Not Identified	ORF-Not Identified	ORF-Not Identified	ORF-Not Identified
Ssc.16474		Transcribed locus	28578524	CB287570				237	CMD62_G04_24 UMNMPM3 Sus scrofa cDNA clone PPSUBLIB_47G04 5', mRNA sequence	144	G	---	---	G > A16	33	---	---	---	---	ORF-Not Identified	ORF-Not Identified	ORF-Not Identified	ORF-Not Identified
Ssc.42579		Transcribed locus, moderately similar to XP_575338.1 PREDICTED: similar to CD36 antigen [Rattus norvegicus]	28578966	CB288012				584	CMD72_A04_22 UMNMPM3 Sus scrofa cDNA clone PPSUBLIB_57A04 5', mRNA sequence	586	N	---	---	N > T40	40	---	---	N > T29	33	ORF-Not Identified	ORF-Not Identified	ORF-Not Identified	ORF-Not Identified
Ssc.42579		Transcribed locus, moderately similar to XP_575338.1 PREDICTED: similar to CD36 antigen [Rattus norvegicus]	28578966	CB288012				584	CMD72_A04_22 UMNMPM3 Sus scrofa cDNA clone PPSUBLIB_57A04 5', mRNA sequence	587	N	---	---	N > C38	38	---	---	---	---	ORF-Not Identified	ORF-Not Identified	ORF-Not Identified	ORF-Not Identified
Ssc.61630		Transcribed locus	28577273	CB286319				641	CMD34_H07_63 UMNMPM3 Sus scrofa cDNA clone PPSUBLIB_19H07 5', mRNA sequence	397	C	---	---	---	---	---	---	C > T20	37	ORF-Not Identified	ORF-Not Identified	ORF-Not Identified	ORF-Not Identified
Ssc.16630	mSR	Membrane steroid receptor-like	28569050	AF313616		156	1208	2254	Sus scrofa putative membrane steroid receptor mRNA, complete cds	1641	T	---	---	T > A48	48	---	---	---	---	3`UTR	3`UTR	3`UTR	3`UTR
Ssc.16630	mSR	Membrane steroid receptor-like	28569050	AF313616		156	1208	2254	Sus scrofa putative membrane steroid receptor mRNA, complete cds	1707	A	---	---	A > G63	63	---	---	---	---	3`UTR	3`UTR	3`UTR	3`UTR
Ssc.16630	mSR	Membrane steroid receptor-like	28569050	AF313616		156	1208	2254	Sus scrofa putative membrane steroid receptor mRNA, complete cds	1724	C	---	---	C > T51	51	---	---	---	---	3`UTR	3`UTR	3`UTR	3`UTR
Ssc.16630	mSR	Membrane steroid receptor-like	28569050	AF313616		156	1208	2254	Sus scrofa putative membrane steroid receptor mRNA, complete cds	1739	A	---	---	A > T44	44	---	---	---	---	3`UTR	3`UTR	3`UTR	3`UTR
Ssc.16630	mSR	Membrane steroid receptor-like	28569050	AF313616		156	1208	2254	Sus scrofa putative membrane steroid receptor mRNA, complete cds	1802	C	---	---	C > T71	71	---	---	---	---	3`UTR	3`UTR	3`UTR	3`UTR
Ssc.16630	mSR	Membrane steroid receptor-like	28569050	AF313616		156	1208	2254	Sus scrofa putative membrane steroid receptor mRNA, complete cds	1876	C	---	---	C > G52	52	---	---	---	---	3`UTR	3`UTR	3`UTR	3`UTR
Ssc.16630	mSR	Membrane steroid receptor-like	28569050	AF313616		156	1208	2254	Sus scrofa putative membrane steroid receptor mRNA, complete cds	1902	T	---	---	T > G79	79	---	---	---	---	3`UTR	3`UTR	3`UTR	3`UTR
Ssc.16630	mSR	Membrane steroid receptor-like	28569050	AF313616		156	1208	2254	Sus scrofa putative membrane steroid receptor mRNA, complete cds	2066	C	---	---	C > A47	47	---	---	---	---	3`UTR	3`UTR	3`UTR	3`UTR
Ssc.16630	mSR	Membrane steroid receptor-like	28569050	AF313616		156	1208	2254	Sus scrofa putative membrane steroid receptor mRNA, complete cds	2081	T	---	---	T > C38	38	---	---	---	---	3`UTR	3`UTR	3`UTR	3`UTR
Ssc.17221	MTTP	Microsomal triglyceride transfer protein	28974485	AY217034	MTP	56	2740	3941	Sus scrofa microsomal triglyceride transfer protein large subunit (MTP) mRNA, complete cds	619	T	---	---	T > A54	54	---	---	---	---	Syn I	Syn I	Syn I	Syn I
Ssc.17221	MTTP	Microsomal triglyceride transfer protein	28974485	AY217034	MTP	56	2740	3941	Sus scrofa microsomal triglyceride transfer protein large subunit (MTP) mRNA, complete cds	706	C	---	---	C > T35	35	---	---	---	---	Syn V	Syn V	Syn V	Syn V
Ssc.17221	MTTP	Microsomal triglyceride transfer protein	28974485	AY217034	MTP	56	2740	3941	Sus scrofa microsomal triglyceride transfer protein large subunit (MTP) mRNA, complete cds	877	C	---	---	C > T71	71	---	---	---	---	Syn A	Syn A	Syn A	Syn A
Ssc.17221	MTTP	Microsomal triglyceride transfer protein	28974485	AY217034	MTP	56	2740	3941	Sus scrofa microsomal triglyceride transfer protein large subunit (MTP) mRNA, complete cds	1132	T	---	---	T > C44	44	---	---	---	---	Syn L	Syn L	Syn L	Syn L
Ssc.17221	MTTP	Microsomal triglyceride transfer protein	28974485	AY217034	MTP	56	2740	3941	Sus scrofa microsomal triglyceride transfer protein large subunit (MTP) mRNA, complete cds	1169	T	---	---	T > C44	44	---	---	---	---	Syn L	Syn L	Syn L	Syn L
Ssc.17221	MTTP	Microsomal triglyceride transfer protein	28974485	AY217034	MTP	56	2740	3941	Sus scrofa microsomal triglyceride transfer protein large subunit (MTP) mRNA, complete cds	1324	T	---	---	T > C42	42	---	---	---	---	Syn D	Syn D	Syn D	Syn D
Ssc.17221	MTTP	Microsomal triglyceride transfer protein	28974485	AY217034	MTP	56	2740	3941	Sus scrofa microsomal triglyceride transfer protein large subunit (MTP) mRNA, complete cds	1399	G	G > A34	34	G > A43	43	---	---	---	---	Syn K	Syn K	Syn K	Syn K
Ssc.17221	MTTP	Microsomal triglyceride transfer protein	28974485	AY217034	MTP	56	2740	3941	Sus scrofa microsomal triglyceride transfer protein large subunit (MTP) mRNA, complete cds	2179	T	---	---	T > C78	78	---	---	---	---	Syn N	Syn N	Syn N	Syn N
Ssc.17221	MTTP	Microsomal triglyceride transfer protein	28974485	AY217034	MTP	56	2740	3941	Sus scrofa microsomal triglyceride transfer protein large subunit (MTP) mRNA, complete cds	2573	T	---	---	---	---	---	---	T > C38	68	Syn F	Syn F	Syn F	Non-Syn F > L
Ssc.17221	MTTP	Microsomal triglyceride transfer protein	28974485	AY217034	MTP	56	2740	3941	Sus scrofa microsomal triglyceride transfer protein large subunit (MTP) mRNA, complete cds	2761	G	---	---	G > A51	51	---	---	---	---	3`UTR	3`UTR	3`UTR	3`UTR
Ssc.17221	MTTP	Microsomal triglyceride transfer protein	28974485	AY217034	MTP	56	2740	3941	Sus scrofa microsomal triglyceride transfer protein large subunit (MTP) mRNA, complete cds	3256	C	---	---	C > G135	145	---	---	---	---	3`UTR	3`UTR	3`UTR	3`UTR
Ssc.17221	MTTP	Microsomal triglyceride transfer protein	28974485	AY217034	MTP	56	2740	3941	Sus scrofa microsomal triglyceride transfer protein large subunit (MTP) mRNA, complete cds	3417	A	A > C249	249	---	---	A > C21	59	A > C58	131	3`UTR	3`UTR	3`UTR	3`UTR
Ssc.17221	MTTP	Microsomal triglyceride transfer protein	28974485	AY217034	MTP	56	2740	3941	Sus scrofa microsomal triglyceride transfer protein large subunit (MTP) mRNA, complete cds	3488	C	C > T82	82	---	---	---	---	---	---	3`UTR	3`UTR	3`UTR	3`UTR
Ssc.17221	MTTP	Microsomal triglyceride transfer protein	28974485	AY217034	MTP	56	2740	3941	Sus scrofa microsomal triglyceride transfer protein large subunit (MTP) mRNA, complete cds	3496	A	A > G102	102	---	---	---	---	---	---	3`UTR	3`UTR	3`UTR	3`UTR
Ssc.17221	MTTP	Microsomal triglyceride transfer protein	28974485	AY217034	MTP	56	2740	3941	Sus scrofa microsomal triglyceride transfer protein large subunit (MTP) mRNA, complete cds	3546	C	C > T65	65	---	---	C > T24	41	---	---	3`UTR	3`UTR	3`UTR	3`UTR
Ssc.17221	MTTP	Microsomal triglyceride transfer protein	28974485	AY217034	MTP	56	2740	3941	Sus scrofa microsomal triglyceride transfer protein large subunit (MTP) mRNA, complete cds	3598	C	C > T44	44	---	---	C > T21	48	C > T40	115	3`UTR	3`UTR	3`UTR	3`UTR
Ssc.17221	MTTP	Microsomal triglyceride transfer protein	28974485	AY217034	MTP	56	2740	3941	Sus scrofa microsomal triglyceride transfer protein large subunit (MTP) mRNA, complete cds	3619	G	G > A83	83	G > A143	143	G > A60	60	G > A133	133	3`UTR	3`UTR	3`UTR	3`UTR
Ssc.17221	MTTP	Microsomal triglyceride transfer protein	28974485	AY217034	MTP	56	2740	3941	Sus scrofa microsomal triglyceride transfer protein large subunit (MTP) mRNA, complete cds	3637	C	C > T100	100	---	---	C > T22	56	---	---	3`UTR	3`UTR	3`UTR	3`UTR
Ssc.17221	MTTP	Microsomal triglyceride transfer protein	28974485	AY217034	MTP	56	2740	3941	Sus scrofa microsomal triglyceride transfer protein large subunit (MTP) mRNA, complete cds	3640	C	C > T98	98	---	---	C > T19	56	---	---	3`UTR	3`UTR	3`UTR	3`UTR
Ssc.17221	MTTP	Microsomal triglyceride transfer protein	28974485	AY217034	MTP	56	2740	3941	Sus scrofa microsomal triglyceride transfer protein large subunit (MTP) mRNA, complete cds	3641	A	A > G108	108	---	---	A > G15	42	A > G40	120	3`UTR	3`UTR	3`UTR	3`UTR
Ssc.17221	MTTP	Microsomal triglyceride transfer protein	28974485	AY217034	MTP	56	2740	3941	Sus scrofa microsomal triglyceride transfer protein large subunit (MTP) mRNA, complete cds	3706	C	C > T177	177	C > T153	153	C > T43	43	C > T196	196	3`UTR	3`UTR	3`UTR	3`UTR
Ssc.17221	MTTP	Microsomal triglyceride transfer protein	28974485	AY217034	MTP	56	2740	3941	Sus scrofa microsomal triglyceride transfer protein large subunit (MTP) mRNA, complete cds	3862	T	T > C109	111	---	---	T > C15	34	T > C22	58	3`UTR	3`UTR	3`UTR	3`UTR
Ssc.5928		Transcribed locus, strongly similar to NP_057017.1 coiled-coil domain containing 72 [Homo sapiens]	29277835	CB471450				672	sn39_B05.f sn Sus scrofa cDNA 5', mRNA sequence	199	C	---	---	---	---	C > T58	118	C > T73	218	ORF-Not Identified	ORF-Not Identified	ORF-Not Identified	ORF-Not Identified
Ssc.61649		Transcribed locus	29280037	CB473651				675	sn73_F10.f sn Sus scrofa cDNA 5', mRNA sequence	118	T	T > C112	112	T > C112	112	---	---	T > C172	172	ORF-Not Identified	ORF-Not Identified	ORF-Not Identified	ORF-Not Identified
Ssc.61649		Transcribed locus	29280037	CB473651				675	sn73_F10.f sn Sus scrofa cDNA 5', mRNA sequence	676	N	N > A53	54	---	---	---	---	N > A42	43	ORF-Not Identified	ORF-Not Identified	ORF-Not Identified	ORF-Not Identified
Ssc.61649		Transcribed locus	29280037	CB473651				675	sn73_F10.f sn Sus scrofa cDNA 5', mRNA sequence	677	N	N > T47	47	---	---	---	---	N > T51	51	ORF-Not Identified	ORF-Not Identified	ORF-Not Identified	ORF-Not Identified
Ssc.54262		Transcribed locus	29275663	CB469278				675	sn05_D10.f sn Sus scrofa cDNA 5', mRNA sequence	450	C	C > T226	488	---	---	---	---	---	---	ORF-Not Identified	ORF-Not Identified	ORF-Not Identified	ORF-Not Identified
Ssc.54262		Transcribed locus	29275663	CB469278				675	sn05_D10.f sn Sus scrofa cDNA 5', mRNA sequence	534	G	G > C243	502	---	---	---	---	---	---	ORF-Not Identified	ORF-Not Identified	ORF-Not Identified	ORF-Not Identified
Ssc.28034		Transcribed locus	29277284	CB470899				518	sn30_F08.f sn Sus scrofa cDNA 5', mRNA sequence	110	t	---	---	t > G48	48	t > G46	46	t > G59	59	ORF-Not Identified	ORF-Not Identified	ORF-Not Identified	ORF-Not Identified
Ssc.28034		Transcribed locus	29277284	CB470899				518	sn30_F08.f sn Sus scrofa cDNA 5', mRNA sequence	111	t	---	---	t > G51	51	t > G46	46	t > G55	55	ORF-Not Identified	ORF-Not Identified	ORF-Not Identified	ORF-Not Identified
Ssc.61672		Transcribed locus	29279532	CB473146				617	sn65_F11.f sn Sus scrofa cDNA 5', mRNA sequence	128	G	G > C32	32	---	---	---	---	---	---	ORF-Not Identified	ORF-Not Identified	ORF-Not Identified	ORF-Not Identified
Ssc.61672		Transcribed locus	29279532	CB473146				617	sn65_F11.f sn Sus scrofa cDNA 5', mRNA sequence	263	A	A > G36	36	---	---	---	---	---	---	ORF-Not Identified	ORF-Not Identified	ORF-Not Identified	ORF-Not Identified
Ssc.6041		Transcribed locus	29282527	CB476141				542	jns116_G10.f jns Sus scrofa cDNA 5', mRNA sequence	240	G	G > C65	65	---	---	G > C57	57	---	---	ORF-Not Identified	ORF-Not Identified	ORF-Not Identified	ORF-Not Identified
Ssc.6041		Transcribed locus	29282527	CB476141				542	jns116_G10.f jns Sus scrofa cDNA 5', mRNA sequence	348	T	T > A45	45	---	---	T > A42	42	T > A37	37	ORF-Not Identified	ORF-Not Identified	ORF-Not Identified	ORF-Not Identified
Ssc.6041		Transcribed locus	29282527	CB476141				542	jns116_G10.f jns Sus scrofa cDNA 5', mRNA sequence	440	T	T > A40	40	---	---	---	---	---	---	ORF-Not Identified	ORF-Not Identified	ORF-Not Identified	ORF-Not Identified
Ssc.6041		Transcribed locus	29282527	CB476141				542	jns116_G10.f jns Sus scrofa cDNA 5', mRNA sequence	462	G	G > A41	42	---	---	---	---	---	---	ORF-Not Identified	ORF-Not Identified	ORF-Not Identified	ORF-Not Identified
Ssc.53989		Transcribed locus	29283081	CB476695				602	jns123_E11.f jns Sus scrofa cDNA 5', mRNA sequence	49	T	T > C150	153	T > C50	50	T > C42	42	T > C55	55	ORF-Not Identified	ORF-Not Identified	ORF-Not Identified	ORF-Not Identified
Ssc.53989		Transcribed locus	29283081	CB476695				602	jns123_E11.f jns Sus scrofa cDNA 5', mRNA sequence	79	C	---	---	---	---	C > T66	66	---	---	ORF-Not Identified	ORF-Not Identified	ORF-Not Identified	ORF-Not Identified
Ssc.53989		Transcribed locus	29283081	CB476695				602	jns123_E11.f jns Sus scrofa cDNA 5', mRNA sequence	130	G	---	---	---	---	G > A55	55	---	---	ORF-Not Identified	ORF-Not Identified	ORF-Not Identified	ORF-Not Identified
Ssc.53989		Transcribed locus	29283081	CB476695				602	jns123_E11.f jns Sus scrofa cDNA 5', mRNA sequence	208	T	---	---	---	---	T > C43	43	---	---	ORF-Not Identified	ORF-Not Identified	ORF-Not Identified	ORF-Not Identified
Ssc.53989		Transcribed locus	29283081	CB476695				602	jns123_E11.f jns Sus scrofa cDNA 5', mRNA sequence	538	G	G > A79	79	G > A40	40	---	---	G > A38	38	ORF-Not Identified	ORF-Not Identified	ORF-Not Identified	ORF-Not Identified
Ssc.53989		Transcribed locus	29283081	CB476695				602	jns123_E11.f jns Sus scrofa cDNA 5', mRNA sequence	539	G	G > A68	68	G > A40	40	---	---	---	---	ORF-Not Identified	ORF-Not Identified	ORF-Not Identified	ORF-Not Identified
Ssc.53989		Transcribed locus	29283081	CB476695				602	jns123_E11.f jns Sus scrofa cDNA 5', mRNA sequence	541	T	T > A62	62	T > A38	38	---	---	---	---	ORF-Not Identified	ORF-Not Identified	ORF-Not Identified	ORF-Not Identified
Ssc.11084		Transcribed locus	29289096	CB482710				670	jns96_F07.f jns Sus scrofa cDNA 5', mRNA sequence	141	C	---	---	C > T44	44	---	---	C > T34	34	ORF-Not Identified	ORF-Not Identified	ORF-Not Identified	ORF-Not Identified
Ssc.12613		Transcribed locus	29289292	CB482906				628	jns99_H01.f jns Sus scrofa cDNA 5', mRNA sequence	262	C	C > T20	36	---	---	---	---	---	---	ORF-Not Identified	ORF-Not Identified	ORF-Not Identified	ORF-Not Identified
Ssc.12613		Transcribed locus	29289292	CB482906				628	jns99_H01.f jns Sus scrofa cDNA 5', mRNA sequence	291	A	A > G20	40	---	---	---	---	---	---	ORF-Not Identified	ORF-Not Identified	ORF-Not Identified	ORF-Not Identified
Ssc.12613		Transcribed locus	29289292	CB482906				628	jns99_H01.f jns Sus scrofa cDNA 5', mRNA sequence	307	G	G > A14	31	---	---	---	---	---	---	ORF-Not Identified	ORF-Not Identified	ORF-Not Identified	ORF-Not Identified
Ssc.16785		Cytochrome P450 (CYP1A2) pseudogene mRNA, partial sequence	29289594	CB483208				454	jns04_E11.r jns Sus scrofa cDNA 3', mRNA sequence	116	G	---	---	---	---	---	---	G > A18	40	ORF-Not Identified	ORF-Not Identified	ORF-Not Identified	ORF-Not Identified
Ssc.70585		Transcribed locus, strongly similar to XP_574837.1 PREDICTED: similar to ATP synthase, H+ transporting, mitochondrial F0 complex, subunit c (subunit 9), isoform 2 [Rattus norvegicus]	29285922	CB479536				614	jns51_F12.f jns Sus scrofa cDNA 5', mRNA sequence	89	G	---	---	---	---	---	---	G > A20	42	ORF-Not Identified	ORF-Not Identified	ORF-Not Identified	ORF-Not Identified
Ssc.70585		Transcribed locus, strongly similar to XP_574837.1 PREDICTED: similar to ATP synthase, H+ transporting, mitochondrial F0 complex, subunit c (subunit 9), isoform 2 [Rattus norvegicus]	29285922	CB479536				614	jns51_F12.f jns Sus scrofa cDNA 5', mRNA sequence	105	T	T > G63	63	T > G34	34	T > G33	33	T > G60	60	ORF-Not Identified	ORF-Not Identified	ORF-Not Identified	ORF-Not Identified
Ssc.70585		Transcribed locus, strongly similar to XP_574837.1 PREDICTED: similar to ATP synthase, H+ transporting, mitochondrial F0 complex, subunit c (subunit 9), isoform 2 [Rattus norvegicus]	29285922	CB479536				614	jns51_F12.f jns Sus scrofa cDNA 5', mRNA sequence	135	G	G > T62	62	G > T56	56	G > T43	43	G > T81	81	ORF-Not Identified	ORF-Not Identified	ORF-Not Identified	ORF-Not Identified
Ssc.70585		Transcribed locus, strongly similar to XP_574837.1 PREDICTED: similar to ATP synthase, H+ transporting, mitochondrial F0 complex, subunit c (subunit 9), isoform 2 [Rattus norvegicus]	29285922	CB479536				614	jns51_F12.f jns Sus scrofa cDNA 5', mRNA sequence	185	G	G > T128	128	G > T61	61	G > T56	56	G > T93	93	ORF-Not Identified	ORF-Not Identified	ORF-Not Identified	ORF-Not Identified
Ssc.57753		Transcribed locus	29289476	CB483090				272	jns03_B03.r jns Sus scrofa cDNA 3', mRNA sequence	271	G	---	---	G > C62	62	---	---	G > C53	53	ORF-Not Identified	ORF-Not Identified	ORF-Not Identified	ORF-Not Identified
Ssc.57753		Transcribed locus	29289476	CB483090				272	jns03_B03.r jns Sus scrofa cDNA 3', mRNA sequence	272	G	---	---	G > T60	60	---	---	G > T50	50	ORF-Not Identified	ORF-Not Identified	ORF-Not Identified	ORF-Not Identified
Ssc.57753		Transcribed locus	29289476	CB483090				272	jns03_B03.r jns Sus scrofa cDNA 3', mRNA sequence	273	N	---	---	N > G73	73	N > G34	34	N > G59	59	ORF-Not Identified	ORF-Not Identified	ORF-Not Identified	ORF-Not Identified
Ssc.57753		Transcribed locus	29289476	CB483090				272	jns03_B03.r jns Sus scrofa cDNA 3', mRNA sequence	274	N	---	---	N > G71	71	---	---	N > G60	60	ORF-Not Identified	ORF-Not Identified	ORF-Not Identified	ORF-Not Identified
Ssc.57753		Transcribed locus	29289476	CB483090				272	jns03_B03.r jns Sus scrofa cDNA 3', mRNA sequence	275	N	---	---	N > T78	78	N > T32	32	N > T52	52	ORF-Not Identified	ORF-Not Identified	ORF-Not Identified	ORF-Not Identified
Ssc.57753		Transcribed locus	29289476	CB483090				272	jns03_B03.r jns Sus scrofa cDNA 3', mRNA sequence	276	N	---	---	N > A68	68	---	---	N > A59	59	ORF-Not Identified	ORF-Not Identified	ORF-Not Identified	ORF-Not Identified
Ssc.57753		Transcribed locus	29289476	CB483090				272	jns03_B03.r jns Sus scrofa cDNA 3', mRNA sequence	277	N	---	---	N > G82	82	---	---	N > G69	69	ORF-Not Identified	ORF-Not Identified	ORF-Not Identified	ORF-Not Identified
Ssc.57753		Transcribed locus	29289476	CB483090				272	jns03_B03.r jns Sus scrofa cDNA 3', mRNA sequence	278	N	---	---	N > C71	71	---	---	N > C59	59	ORF-Not Identified	ORF-Not Identified	ORF-Not Identified	ORF-Not Identified
Ssc.57753		Transcribed locus	29289476	CB483090				272	jns03_B03.r jns Sus scrofa cDNA 3', mRNA sequence	279	N	---	---	N > T77	77	---	---	N > T54	54	ORF-Not Identified	ORF-Not Identified	ORF-Not Identified	ORF-Not Identified
Ssc.57753		Transcribed locus	29289476	CB483090				272	jns03_B03.r jns Sus scrofa cDNA 3', mRNA sequence	280	N	---	---	N > T70	70	---	---	N > T54	54	ORF-Not Identified	ORF-Not Identified	ORF-Not Identified	ORF-Not Identified
Ssc.57753		Transcribed locus	29289476	CB483090				272	jns03_B03.r jns Sus scrofa cDNA 3', mRNA sequence	281	N	---	---	N > C76	76	---	---	N > C65	65	ORF-Not Identified	ORF-Not Identified	ORF-Not Identified	ORF-Not Identified
Ssc.57753		Transcribed locus	29289476	CB483090				272	jns03_B03.r jns Sus scrofa cDNA 3', mRNA sequence	282	N	---	---	N > A95	95	N > A41	41	N > A73	73	ORF-Not Identified	ORF-Not Identified	ORF-Not Identified	ORF-Not Identified
Ssc.57753		Transcribed locus	29289476	CB483090				272	jns03_B03.r jns Sus scrofa cDNA 3', mRNA sequence	283	N	---	---	N > A97	97	N > A46	46	N > A78	78	ORF-Not Identified	ORF-Not Identified	ORF-Not Identified	ORF-Not Identified
Ssc.57753		Transcribed locus	29289476	CB483090				272	jns03_B03.r jns Sus scrofa cDNA 3', mRNA sequence	284	N	---	---	N > A83	83	N > A32	32	N > A67	67	ORF-Not Identified	ORF-Not Identified	ORF-Not Identified	ORF-Not Identified
Ssc.57753		Transcribed locus	29289476	CB483090				272	jns03_B03.r jns Sus scrofa cDNA 3', mRNA sequence	285	N	---	---	N > C85	85	N > C36	36	N > C78	78	ORF-Not Identified	ORF-Not Identified	ORF-Not Identified	ORF-Not Identified
Ssc.57753		Transcribed locus	29289476	CB483090				272	jns03_B03.r jns Sus scrofa cDNA 3', mRNA sequence	286	N	---	---	N > A87	87	N > A34	34	N > A70	70	ORF-Not Identified	ORF-Not Identified	ORF-Not Identified	ORF-Not Identified
Ssc.57753		Transcribed locus	29289476	CB483090				272	jns03_B03.r jns Sus scrofa cDNA 3', mRNA sequence	287	N	---	---	N > G94	94	N > G37	37	N > G66	66	ORF-Not Identified	ORF-Not Identified	ORF-Not Identified	ORF-Not Identified
Ssc.57753		Transcribed locus	29289476	CB483090				272	jns03_B03.r jns Sus scrofa cDNA 3', mRNA sequence	288	N	---	---	N > C91	91	N > C35	35	N > C72	72	ORF-Not Identified	ORF-Not Identified	ORF-Not Identified	ORF-Not Identified
Ssc.57753		Transcribed locus	29289476	CB483090				272	jns03_B03.r jns Sus scrofa cDNA 3', mRNA sequence	289	N	---	---	N > T66	66	---	---	N > T56	56	ORF-Not Identified	ORF-Not Identified	ORF-Not Identified	ORF-Not Identified
Ssc.57753		Transcribed locus	29289476	CB483090				272	jns03_B03.r jns Sus scrofa cDNA 3', mRNA sequence	290	N	---	---	N > C89	89	N > C35	35	N > C72	72	ORF-Not Identified	ORF-Not Identified	ORF-Not Identified	ORF-Not Identified
Ssc.57753		Transcribed locus	29289476	CB483090				272	jns03_B03.r jns Sus scrofa cDNA 3', mRNA sequence	291	N	---	---	N > A75	75	---	---	N > A57	57	ORF-Not Identified	ORF-Not Identified	ORF-Not Identified	ORF-Not Identified
Ssc.57753		Transcribed locus	29289476	CB483090				272	jns03_B03.r jns Sus scrofa cDNA 3', mRNA sequence	292	N	---	---	N > C87	87	N > C36	36	N > C75	75	ORF-Not Identified	ORF-Not Identified	ORF-Not Identified	ORF-Not Identified
Ssc.57753		Transcribed locus	29289476	CB483090				272	jns03_B03.r jns Sus scrofa cDNA 3', mRNA sequence	293	N	---	---	N > A92	92	N > A40	40	N > A56	56	ORF-Not Identified	ORF-Not Identified	ORF-Not Identified	ORF-Not Identified
Ssc.57753		Transcribed locus	29289476	CB483090				272	jns03_B03.r jns Sus scrofa cDNA 3', mRNA sequence	294	N	---	---	N > G97	97	N > G51	51	N > G78	78	ORF-Not Identified	ORF-Not Identified	ORF-Not Identified	ORF-Not Identified
Ssc.57753		Transcribed locus	29289476	CB483090				272	jns03_B03.r jns Sus scrofa cDNA 3', mRNA sequence	295	N	---	---	N > T69	69	N > T32	32	N > T62	62	ORF-Not Identified	ORF-Not Identified	ORF-Not Identified	ORF-Not Identified
Ssc.57753		Transcribed locus	29289476	CB483090				272	jns03_B03.r jns Sus scrofa cDNA 3', mRNA sequence	296	N	---	---	N > T89	89	N > T35	35	N > T67	67	ORF-Not Identified	ORF-Not Identified	ORF-Not Identified	ORF-Not Identified
Ssc.57753		Transcribed locus	29289476	CB483090				272	jns03_B03.r jns Sus scrofa cDNA 3', mRNA sequence	297	N	---	---	N > A107	107	N > A58	58	N > A75	75	ORF-Not Identified	ORF-Not Identified	ORF-Not Identified	ORF-Not Identified
Ssc.57753		Transcribed locus	29289476	CB483090				272	jns03_B03.r jns Sus scrofa cDNA 3', mRNA sequence	298	N	---	---	N > A107	107	N > A54	54	N > A81	81	ORF-Not Identified	ORF-Not Identified	ORF-Not Identified	ORF-Not Identified
Ssc.57753		Transcribed locus	29289476	CB483090				272	jns03_B03.r jns Sus scrofa cDNA 3', mRNA sequence	299	N	---	---	N > G111	111	N > G56	56	N > G85	85	ORF-Not Identified	ORF-Not Identified	ORF-Not Identified	ORF-Not Identified
Ssc.57753		Transcribed locus	29289476	CB483090				272	jns03_B03.r jns Sus scrofa cDNA 3', mRNA sequence	300	N	---	---	N > G108	108	N > G54	54	N > G86	86	ORF-Not Identified	ORF-Not Identified	ORF-Not Identified	ORF-Not Identified
Ssc.57753		Transcribed locus	29289476	CB483090				272	jns03_B03.r jns Sus scrofa cDNA 3', mRNA sequence	301	N	---	---	N > A103	103	N > A49	49	N > A69	69	ORF-Not Identified	ORF-Not Identified	ORF-Not Identified	ORF-Not Identified
Ssc.57753		Transcribed locus	29289476	CB483090				272	jns03_B03.r jns Sus scrofa cDNA 3', mRNA sequence	302	N	---	---	N > A96	96	N > A54	54	N > A66	66	ORF-Not Identified	ORF-Not Identified	ORF-Not Identified	ORF-Not Identified
Ssc.57753		Transcribed locus	29289476	CB483090				272	jns03_B03.r jns Sus scrofa cDNA 3', mRNA sequence	303	N	---	---	N > G104	104	N > G59	59	N > G76	76	ORF-Not Identified	ORF-Not Identified	ORF-Not Identified	ORF-Not Identified
Ssc.57753		Transcribed locus	29289476	CB483090				272	jns03_B03.r jns Sus scrofa cDNA 3', mRNA sequence	304	N	---	---	N > C87	87	N > C41	41	N > C70	70	ORF-Not Identified	ORF-Not Identified	ORF-Not Identified	ORF-Not Identified
Ssc.57753		Transcribed locus	29289476	CB483090				272	jns03_B03.r jns Sus scrofa cDNA 3', mRNA sequence	305	N	---	---	N > T98	98	N > T35	35	N > T71	71	ORF-Not Identified	ORF-Not Identified	ORF-Not Identified	ORF-Not Identified
Ssc.57753		Transcribed locus	29289476	CB483090				272	jns03_B03.r jns Sus scrofa cDNA 3', mRNA sequence	306	N	---	---	N > C105	105	N > C46	46	N > C73	73	ORF-Not Identified	ORF-Not Identified	ORF-Not Identified	ORF-Not Identified
Ssc.57753		Transcribed locus	29289476	CB483090				272	jns03_B03.r jns Sus scrofa cDNA 3', mRNA sequence	307	N	---	---	N > T114	114	N > T57	57	N > T84	84	ORF-Not Identified	ORF-Not Identified	ORF-Not Identified	ORF-Not Identified
Ssc.57753		Transcribed locus	29289476	CB483090				272	jns03_B03.r jns Sus scrofa cDNA 3', mRNA sequence	308	N	---	---	N > G115	115	N > G57	57	N > G85	85	ORF-Not Identified	ORF-Not Identified	ORF-Not Identified	ORF-Not Identified
Ssc.57753		Transcribed locus	29289476	CB483090				272	jns03_B03.r jns Sus scrofa cDNA 3', mRNA sequence	309	N	---	---	N > C99	99	N > C43	43	N > C75	75	ORF-Not Identified	ORF-Not Identified	ORF-Not Identified	ORF-Not Identified
Ssc.57753		Transcribed locus	29289476	CB483090				272	jns03_B03.r jns Sus scrofa cDNA 3', mRNA sequence	310	N	---	---	N > T109	109	N > T58	58	N > T85	85	ORF-Not Identified	ORF-Not Identified	ORF-Not Identified	ORF-Not Identified
Ssc.57753		Transcribed locus	29289476	CB483090				272	jns03_B03.r jns Sus scrofa cDNA 3', mRNA sequence	311	N	---	---	N > G121	121	N > G61	61	N > G85	85	ORF-Not Identified	ORF-Not Identified	ORF-Not Identified	ORF-Not Identified
Ssc.57753		Transcribed locus	29289476	CB483090				272	jns03_B03.r jns Sus scrofa cDNA 3', mRNA sequence	312	N	---	---	N > A105	105	N > A57	57	N > A64	64	ORF-Not Identified	ORF-Not Identified	ORF-Not Identified	ORF-Not Identified
Ssc.57753		Transcribed locus	29289476	CB483090				272	jns03_B03.r jns Sus scrofa cDNA 3', mRNA sequence	313	N	---	---	N > A100	100	N > A57	57	N > A70	70	ORF-Not Identified	ORF-Not Identified	ORF-Not Identified	ORF-Not Identified
Ssc.57753		Transcribed locus	29289476	CB483090				272	jns03_B03.r jns Sus scrofa cDNA 3', mRNA sequence	314	N	---	---	N > T113	113	N > T55	55	N > T82	82	ORF-Not Identified	ORF-Not Identified	ORF-Not Identified	ORF-Not Identified
Ssc.57753		Transcribed locus	29289476	CB483090				272	jns03_B03.r jns Sus scrofa cDNA 3', mRNA sequence	315	N	---	---	N > G120	120	N > G62	62	N > G85	85	ORF-Not Identified	ORF-Not Identified	ORF-Not Identified	ORF-Not Identified
Ssc.57753		Transcribed locus	29289476	CB483090				272	jns03_B03.r jns Sus scrofa cDNA 3', mRNA sequence	316	N	---	---	N > G112	112	N > G63	63	N > G85	85	ORF-Not Identified	ORF-Not Identified	ORF-Not Identified	ORF-Not Identified
Ssc.57753		Transcribed locus	29289476	CB483090				272	jns03_B03.r jns Sus scrofa cDNA 3', mRNA sequence	317	N	---	---	N > T81	81	N > T50	50	N > T51	51	ORF-Not Identified	ORF-Not Identified	ORF-Not Identified	ORF-Not Identified
Ssc.57753		Transcribed locus	29289476	CB483090				272	jns03_B03.r jns Sus scrofa cDNA 3', mRNA sequence	318	N	---	---	N > T106	106	N > T58	58	N > T76	76	ORF-Not Identified	ORF-Not Identified	ORF-Not Identified	ORF-Not Identified
Ssc.57753		Transcribed locus	29289476	CB483090				272	jns03_B03.r jns Sus scrofa cDNA 3', mRNA sequence	319	N	---	---	N > T118	118	N > T65	65	N > T90	90	ORF-Not Identified	ORF-Not Identified	ORF-Not Identified	ORF-Not Identified
Ssc.57753		Transcribed locus	29289476	CB483090				272	jns03_B03.r jns Sus scrofa cDNA 3', mRNA sequence	320	N	---	---	N > G100	100	N > G60	60	N > G72	72	ORF-Not Identified	ORF-Not Identified	ORF-Not Identified	ORF-Not Identified
Ssc.57753		Transcribed locus	29289476	CB483090				272	jns03_B03.r jns Sus scrofa cDNA 3', mRNA sequence	321	N	---	---	N > G120	120	N > G62	62	N > G91	91	ORF-Not Identified	ORF-Not Identified	ORF-Not Identified	ORF-Not Identified
Ssc.57753		Transcribed locus	29289476	CB483090				272	jns03_B03.r jns Sus scrofa cDNA 3', mRNA sequence	322	N	---	---	N > T87	87	N > T54	54	N > T54	54	ORF-Not Identified	ORF-Not Identified	ORF-Not Identified	ORF-Not Identified
Ssc.57753		Transcribed locus	29289476	CB483090				272	jns03_B03.r jns Sus scrofa cDNA 3', mRNA sequence	323	N	---	---	N > G115	115	N > G61	61	N > G85	85	ORF-Not Identified	ORF-Not Identified	ORF-Not Identified	ORF-Not Identified
Ssc.57753		Transcribed locus	29289476	CB483090				272	jns03_B03.r jns Sus scrofa cDNA 3', mRNA sequence	324	N	---	---	N > G115	115	N > G63	63	N > G83	83	ORF-Not Identified	ORF-Not Identified	ORF-Not Identified	ORF-Not Identified
Ssc.57753		Transcribed locus	29289476	CB483090				272	jns03_B03.r jns Sus scrofa cDNA 3', mRNA sequence	325	N	---	---	N > C97	97	N > C52	52	N > C71	71	ORF-Not Identified	ORF-Not Identified	ORF-Not Identified	ORF-Not Identified
Ssc.57753		Transcribed locus	29289476	CB483090				272	jns03_B03.r jns Sus scrofa cDNA 3', mRNA sequence	326	N	---	---	N > C106	106	N > C59	59	N > C82	82	ORF-Not Identified	ORF-Not Identified	ORF-Not Identified	ORF-Not Identified
Ssc.57753		Transcribed locus	29289476	CB483090				272	jns03_B03.r jns Sus scrofa cDNA 3', mRNA sequence	327	N	---	---	N > A73	73	N > A32	32	N > A51	51	ORF-Not Identified	ORF-Not Identified	ORF-Not Identified	ORF-Not Identified
Ssc.57753		Transcribed locus	29289476	CB483090				272	jns03_B03.r jns Sus scrofa cDNA 3', mRNA sequence	328	N	---	---	N > C104	104	N > C55	55	N > C82	82	ORF-Not Identified	ORF-Not Identified	ORF-Not Identified	ORF-Not Identified
Ssc.57753		Transcribed locus	29289476	CB483090				272	jns03_B03.r jns Sus scrofa cDNA 3', mRNA sequence	329	N	---	---	N > C108	108	N > C58	58	N > C77	77	ORF-Not Identified	ORF-Not Identified	ORF-Not Identified	ORF-Not Identified
Ssc.57753		Transcribed locus	29289476	CB483090				272	jns03_B03.r jns Sus scrofa cDNA 3', mRNA sequence	330	N	---	---	N > G115	115	N > G60	60	N > G85	85	ORF-Not Identified	ORF-Not Identified	ORF-Not Identified	ORF-Not Identified
Ssc.57753		Transcribed locus	29289476	CB483090				272	jns03_B03.r jns Sus scrofa cDNA 3', mRNA sequence	331	N	---	---	N > A72	72	N > A53	53	N > A47	47	ORF-Not Identified	ORF-Not Identified	ORF-Not Identified	ORF-Not Identified
Ssc.57753		Transcribed locus	29289476	CB483090				272	jns03_B03.r jns Sus scrofa cDNA 3', mRNA sequence	332	N	---	---	N > G105	105	N > G62	62	N > G85	85	ORF-Not Identified	ORF-Not Identified	ORF-Not Identified	ORF-Not Identified
Ssc.57753		Transcribed locus	29289476	CB483090				272	jns03_B03.r jns Sus scrofa cDNA 3', mRNA sequence	333	N	---	---	N > G112	112	N > G62	62	N > G85	85	ORF-Not Identified	ORF-Not Identified	ORF-Not Identified	ORF-Not Identified
Ssc.57753		Transcribed locus	29289476	CB483090				272	jns03_B03.r jns Sus scrofa cDNA 3', mRNA sequence	334	N	---	---	N > T81	81	N > T55	55	N > T49	49	ORF-Not Identified	ORF-Not Identified	ORF-Not Identified	ORF-Not Identified
Ssc.57753		Transcribed locus	29289476	CB483090				272	jns03_B03.r jns Sus scrofa cDNA 3', mRNA sequence	335	N	---	---	N > G108	108	N > G62	62	N > G85	85	ORF-Not Identified	ORF-Not Identified	ORF-Not Identified	ORF-Not Identified
Ssc.57753		Transcribed locus	29289476	CB483090				272	jns03_B03.r jns Sus scrofa cDNA 3', mRNA sequence	336	N	---	---	N > T81	81	N > T55	55	N > T48	48	ORF-Not Identified	ORF-Not Identified	ORF-Not Identified	ORF-Not Identified
Ssc.57753		Transcribed locus	29289476	CB483090				272	jns03_B03.r jns Sus scrofa cDNA 3', mRNA sequence	337	N	---	---	N > T96	96	N > T61	61	N > T68	68	ORF-Not Identified	ORF-Not Identified	ORF-Not Identified	ORF-Not Identified
Ssc.57753		Transcribed locus	29289476	CB483090				272	jns03_B03.r jns Sus scrofa cDNA 3', mRNA sequence	338	N	---	---	N > G98	98	N > G60	60	N > G73	73	ORF-Not Identified	ORF-Not Identified	ORF-Not Identified	ORF-Not Identified
Ssc.57753		Transcribed locus	29289476	CB483090				272	jns03_B03.r jns Sus scrofa cDNA 3', mRNA sequence	339	N	---	---	N > A76	76	N > A55	55	N > A49	49	ORF-Not Identified	ORF-Not Identified	ORF-Not Identified	ORF-Not Identified
Ssc.57753		Transcribed locus	29289476	CB483090				272	jns03_B03.r jns Sus scrofa cDNA 3', mRNA sequence	340	N	---	---	N > T96	96	N > T59	59	N > T58	58	ORF-Not Identified	ORF-Not Identified	ORF-Not Identified	ORF-Not Identified
Ssc.57753		Transcribed locus	29289476	CB483090				272	jns03_B03.r jns Sus scrofa cDNA 3', mRNA sequence	341	N	---	---	N > G100	100	N > G59	59	N > G79	79	ORF-Not Identified	ORF-Not Identified	ORF-Not Identified	ORF-Not Identified
Ssc.57753		Transcribed locus	29289476	CB483090				272	jns03_B03.r jns Sus scrofa cDNA 3', mRNA sequence	342	N	---	---	N > T83	83	N > T57	57	N > T51	51	ORF-Not Identified	ORF-Not Identified	ORF-Not Identified	ORF-Not Identified
Ssc.57753		Transcribed locus	29289476	CB483090				272	jns03_B03.r jns Sus scrofa cDNA 3', mRNA sequence	343	N	---	---	N > G98	98	N > G58	58	N > G75	75	ORF-Not Identified	ORF-Not Identified	ORF-Not Identified	ORF-Not Identified
Ssc.57753		Transcribed locus	29289476	CB483090				272	jns03_B03.r jns Sus scrofa cDNA 3', mRNA sequence	344	N	---	---	N > G111	111	N > G58	58	N > G80	80	ORF-Not Identified	ORF-Not Identified	ORF-Not Identified	ORF-Not Identified
Ssc.57753		Transcribed locus	29289476	CB483090				272	jns03_B03.r jns Sus scrofa cDNA 3', mRNA sequence	345	N	---	---	N > T78	78	N > T56	56	N > T51	51	ORF-Not Identified	ORF-Not Identified	ORF-Not Identified	ORF-Not Identified
Ssc.57753		Transcribed locus	29289476	CB483090				272	jns03_B03.r jns Sus scrofa cDNA 3', mRNA sequence	346	N	---	---	N > T85	85	N > T59	59	N > T52	52	ORF-Not Identified	ORF-Not Identified	ORF-Not Identified	ORF-Not Identified
Ssc.57753		Transcribed locus	29289476	CB483090				272	jns03_B03.r jns Sus scrofa cDNA 3', mRNA sequence	347	N	---	---	N > T95	95	N > T59	59	N > T65	65	ORF-Not Identified	ORF-Not Identified	ORF-Not Identified	ORF-Not Identified
Ssc.57753		Transcribed locus	29289476	CB483090				272	jns03_B03.r jns Sus scrofa cDNA 3', mRNA sequence	348	N	---	---	N > T109	109	N > T61	61	N > T73	73	ORF-Not Identified	ORF-Not Identified	ORF-Not Identified	ORF-Not Identified
Ssc.57753		Transcribed locus	29289476	CB483090				272	jns03_B03.r jns Sus scrofa cDNA 3', mRNA sequence	349	N	---	---	N > A77	77	N > A54	54	N > A50	50	ORF-Not Identified	ORF-Not Identified	ORF-Not Identified	ORF-Not Identified
Ssc.57753		Transcribed locus	29289476	CB483090				272	jns03_B03.r jns Sus scrofa cDNA 3', mRNA sequence	350	N	---	---	N > T94	94	N > T59	59	N > T60	60	ORF-Not Identified	ORF-Not Identified	ORF-Not Identified	ORF-Not Identified
Ssc.57753		Transcribed locus	29289476	CB483090				272	jns03_B03.r jns Sus scrofa cDNA 3', mRNA sequence	351	N	---	---	N > G90	90	N > G54	54	N > G66	66	ORF-Not Identified	ORF-Not Identified	ORF-Not Identified	ORF-Not Identified
Ssc.57753		Transcribed locus	29289476	CB483090				272	jns03_B03.r jns Sus scrofa cDNA 3', mRNA sequence	352	N	---	---	N > T74	74	N > T54	54	N > T54	54	ORF-Not Identified	ORF-Not Identified	ORF-Not Identified	ORF-Not Identified
Ssc.57753		Transcribed locus	29289476	CB483090				272	jns03_B03.r jns Sus scrofa cDNA 3', mRNA sequence	353	N	---	---	N > C83	83	N > C57	57	N > C59	59	ORF-Not Identified	ORF-Not Identified	ORF-Not Identified	ORF-Not Identified
Ssc.57753		Transcribed locus	29289476	CB483090				272	jns03_B03.r jns Sus scrofa cDNA 3', mRNA sequence	354	N	---	---	N > G83	83	N > G55	55	N > G67	68	ORF-Not Identified	ORF-Not Identified	ORF-Not Identified	ORF-Not Identified
Ssc.57753		Transcribed locus	29289476	CB483090				272	jns03_B03.r jns Sus scrofa cDNA 3', mRNA sequence	355	N	---	---	N > G81	81	N > G54	54	N > G58	58	ORF-Not Identified	ORF-Not Identified	ORF-Not Identified	ORF-Not Identified
Ssc.57753		Transcribed locus	29289476	CB483090				272	jns03_B03.r jns Sus scrofa cDNA 3', mRNA sequence	356	N	---	---	N > C68	68	N > C51	51	N > C46	46	ORF-Not Identified	ORF-Not Identified	ORF-Not Identified	ORF-Not Identified
Ssc.57753		Transcribed locus	29289476	CB483090				272	jns03_B03.r jns Sus scrofa cDNA 3', mRNA sequence	357	N	---	---	N > G73	73	N > G54	54	N > G47	47	ORF-Not Identified	ORF-Not Identified	ORF-Not Identified	ORF-Not Identified
Ssc.57753		Transcribed locus	29289476	CB483090				272	jns03_B03.r jns Sus scrofa cDNA 3', mRNA sequence	358	N	---	---	N > A64	64	N > A50	50	N > A41	41	ORF-Not Identified	ORF-Not Identified	ORF-Not Identified	ORF-Not Identified
Ssc.57753		Transcribed locus	29289476	CB483090				272	jns03_B03.r jns Sus scrofa cDNA 3', mRNA sequence	359	N	---	---	N > G70	70	N > G50	50	N > G43	43	ORF-Not Identified	ORF-Not Identified	ORF-Not Identified	ORF-Not Identified
Ssc.57753		Transcribed locus	29289476	CB483090				272	jns03_B03.r jns Sus scrofa cDNA 3', mRNA sequence	360	N	---	---	N > A62	62	N > A48	48	N > A41	41	ORF-Not Identified	ORF-Not Identified	ORF-Not Identified	ORF-Not Identified
Ssc.57753		Transcribed locus	29289476	CB483090				272	jns03_B03.r jns Sus scrofa cDNA 3', mRNA sequence	361	N	---	---	N > T62	62	N > T49	49	N > T40	40	ORF-Not Identified	ORF-Not Identified	ORF-Not Identified	ORF-Not Identified
Ssc.57753		Transcribed locus	29289476	CB483090				272	jns03_B03.r jns Sus scrofa cDNA 3', mRNA sequence	362	N	---	---	N > C63	63	N > C48	48	N > C41	41	ORF-Not Identified	ORF-Not Identified	ORF-Not Identified	ORF-Not Identified
Ssc.57753		Transcribed locus	29289476	CB483090				272	jns03_B03.r jns Sus scrofa cDNA 3', mRNA sequence	363	N	---	---	N > A63	63	N > A48	48	N > A39	39	ORF-Not Identified	ORF-Not Identified	ORF-Not Identified	ORF-Not Identified
Ssc.57753		Transcribed locus	29289476	CB483090				272	jns03_B03.r jns Sus scrofa cDNA 3', mRNA sequence	364	N	---	---	N > T62	62	N > T49	49	N > T40	40	ORF-Not Identified	ORF-Not Identified	ORF-Not Identified	ORF-Not Identified
Ssc.57753		Transcribed locus	29289476	CB483090				272	jns03_B03.r jns Sus scrofa cDNA 3', mRNA sequence	365	N	---	---	N > A62	62	N > A49	49	N > A41	41	ORF-Not Identified	ORF-Not Identified	ORF-Not Identified	ORF-Not Identified
Ssc.57753		Transcribed locus	29289476	CB483090				272	jns03_B03.r jns Sus scrofa cDNA 3', mRNA sequence	366	N	---	---	N > G61	61	N > G46	46	N > G40	40	ORF-Not Identified	ORF-Not Identified	ORF-Not Identified	ORF-Not Identified
Ssc.57753		Transcribed locus	29289476	CB483090				272	jns03_B03.r jns Sus scrofa cDNA 3', mRNA sequence	367	N	---	---	N > G56	56	N > G32	32	N > G30	34	ORF-Not Identified	ORF-Not Identified	ORF-Not Identified	ORF-Not Identified
Ssc.57753		Transcribed locus	29289476	CB483090				272	jns03_B03.r jns Sus scrofa cDNA 3', mRNA sequence	368	N	---	---	N > C53	53	N > C32	32	N > C31	31	ORF-Not Identified	ORF-Not Identified	ORF-Not Identified	ORF-Not Identified
Ssc.57753		Transcribed locus	29289476	CB483090				272	jns03_B03.r jns Sus scrofa cDNA 3', mRNA sequence	369	N	---	---	N > A51	51	N > A29	31	---	---	ORF-Not Identified	ORF-Not Identified	ORF-Not Identified	ORF-Not Identified
Ssc.57753		Transcribed locus	29289476	CB483090				272	jns03_B03.r jns Sus scrofa cDNA 3', mRNA sequence	370	N	---	---	N > A54	54	---	---	---	---	ORF-Not Identified	ORF-Not Identified	ORF-Not Identified	ORF-Not Identified
Ssc.57753		Transcribed locus	29289476	CB483090				272	jns03_B03.r jns Sus scrofa cDNA 3', mRNA sequence	371	N	---	---	N > G48	48	---	---	---	---	ORF-Not Identified	ORF-Not Identified	ORF-Not Identified	ORF-Not Identified
Ssc.16691		Transcribed locus, strongly similar to NP_001005967.1 histone 2, H2a [Danio rerio]	29289817	CB483431				621	jns07_C11.r jns Sus scrofa cDNA 3', mRNA sequence	203	G	---	---	---	---	G > T139	139	---	---	ORF-Not Identified	ORF-Not Identified	ORF-Not Identified	ORF-Not Identified
Ssc.23507	OCT1	Organic cation transporter 1	30088686	AY238476	OCT1	102	1766	2156	Sus scrofa organic cation transporter 1 (OCT1) mRNA, complete cds	266	A	---	---	---	---	---	---	A > G19	37	Syn V	Syn V	Syn V	Syn V
Ssc.23507	OCT1	Organic cation transporter 1	30088686	AY238476	OCT1	102	1766	2156	Sus scrofa organic cation transporter 1 (OCT1) mRNA, complete cds	545	G	---	---	---	---	---	---	G > A18	37	Syn V	Syn V	Syn V	Syn V
Ssc.23507	OCT1	Organic cation transporter 1	30088686	AY238476	OCT1	102	1766	2156	Sus scrofa organic cation transporter 1 (OCT1) mRNA, complete cds	755	T	---	---	---	---	---	---	T > C50	75	Syn A	Syn A	Syn A	Syn A
Ssc.23507	OCT1	Organic cation transporter 1	30088686	AY238476	OCT1	102	1766	2156	Sus scrofa organic cation transporter 1 (OCT1) mRNA, complete cds	1356	T	---	---	---	---	---	---	T > C28	48	Syn F	Syn F	Syn F	Non-Syn F > L
Ssc.23507	OCT1	Organic cation transporter 1	30088686	AY238476	OCT1	102	1766	2156	Sus scrofa organic cation transporter 1 (OCT1) mRNA, complete cds	1828	C	---	---	---	---	---	---	C > T156	355	3`UTR	3`UTR	3`UTR	3`UTR
Ssc.23507	OCT1	Organic cation transporter 1	30088686	AY238476	OCT1	102	1766	2156	Sus scrofa organic cation transporter 1 (OCT1) mRNA, complete cds	1874	C	C > T159	159	C > T86	195	C > T26	68	C > T161	344	3`UTR	3`UTR	3`UTR	3`UTR
Ssc.23507	OCT1	Organic cation transporter 1	30088686	AY238476	OCT1	102	1766	2156	Sus scrofa organic cation transporter 1 (OCT1) mRNA, complete cds	1903	C	C > A127	127	C > A121	121	---	---	C > A138	138	3`UTR	3`UTR	3`UTR	3`UTR
Ssc.23507	OCT1	Organic cation transporter 1	30088686	AY238476	OCT1	102	1766	2156	Sus scrofa organic cation transporter 1 (OCT1) mRNA, complete cds	1937	C	---	---	---	---	---	---	C > T58	127	3`UTR	3`UTR	3`UTR	3`UTR
Ssc.23507	OCT1	Organic cation transporter 1	30088686	AY238476	OCT1	102	1766	2156	Sus scrofa organic cation transporter 1 (OCT1) mRNA, complete cds	1945	C	---	---	---	---	---	---	C > T31	51	3`UTR	3`UTR	3`UTR	3`UTR
Ssc.23507	OCT1	Organic cation transporter 1	30088686	AY238476	OCT1	102	1766	2156	Sus scrofa organic cation transporter 1 (OCT1) mRNA, complete cds	2002	C	C > T131	131	C > T115	115	---	---	C > T79	79	3`UTR	3`UTR	3`UTR	3`UTR
Ssc.1163	PSME1	Proteasome (prosome, macropain) activator subunit 1 (PA28 alpha)	30315378	AF527990	PSME1	122	871	1037	Sus scrofa proteasome activator 28 alpha subunit (PSME1) mRNA, complete cds	460	T	T > C68	68	T > C287	287	T > C237	237	T > C422	422	Syn L	Syn L	Syn L	Syn L
Ssc.1163	PSME1	Proteasome (prosome, macropain) activator subunit 1 (PA28 alpha)	30315378	AF527990	PSME1	122	871	1037	Sus scrofa proteasome activator 28 alpha subunit (PSME1) mRNA, complete cds	558	T	T > A33	33	T > A231	231	T > A78	78	T > A290	290	Non-Syn I > N	Non-Syn I > N	Non-Syn I > N	Non-Syn I > N
Ssc.1163	PSME1	Proteasome (prosome, macropain) activator subunit 1 (PA28 alpha)	30315378	AF527990	PSME1	122	871	1037	Sus scrofa proteasome activator 28 alpha subunit (PSME1) mRNA, complete cds	780	T	T > G171	171	T > G184	184	T > G210	210	T > G377	377	Non-Syn L > R	Non-Syn L > R	Non-Syn L > R	Non-Syn L > R
Ssc.1163	PSME1	Proteasome (prosome, macropain) activator subunit 1 (PA28 alpha)	30315378	AF527990	PSME1	122	871	1037	Sus scrofa proteasome activator 28 alpha subunit (PSME1) mRNA, complete cds	804	G	G > A149	149	G > A209	209	G > A175	175	G > A351	351	Non-Syn G > D	Non-Syn G > D	Non-Syn G > D	Non-Syn G > D
Ssc.1163	PSME1	Proteasome (prosome, macropain) activator subunit 1 (PA28 alpha)	30315378	AF527990	PSME1	122	871	1037	Sus scrofa proteasome activator 28 alpha subunit (PSME1) mRNA, complete cds	981	T	T > C210	210	T > C183	183	T > C112	112	T > C295	298	3`UTR	3`UTR	3`UTR	3`UTR
Ssc.17245	IL13RA1	Interleukin 13 receptor, alpha 1	30385529	AY266142		1	1272	1272	Sus scrofa interleukin 13 receptor alpha 1 mRNA, complete cds	366	C	---	---	C > T25	64	---	---	---	---	Syn P	Syn P	Syn P	Syn P
Ssc.17245	IL13RA1	Interleukin 13 receptor, alpha 1	30385529	AY266142		1	1272	1272	Sus scrofa interleukin 13 receptor alpha 1 mRNA, complete cds	1259	A	A > G35	35	---	---	---	---	---	---	Non-Syn K > R	Syn K	Syn K	Syn K
Ssc.72102	SBAB-591C4.5	MHC class II, DQ alpha	30909260	AY285931	SLA-DQA1	35	799	1134	Sus scrofa MHC class II antigen (SLA-DQA1) mRNA, SLA-DQA1*y allele, complete cds	1036	T	T > C55	86	---	---	---	---	---	---	3`UTR	3`UTR	3`UTR	3`UTR
Ssc.57755	ATP5L	ATP synthase, H+ transporting, mitochondrial F0 complex, subunit G	30908854	AY280702		1	126	273	Sus scrofa F1F0-ATP synthase complex g subunit-like protein mRNA, partial cds	224	T	---	---	---	---	T > G13	42	---	---	3`UTR	3`UTR	3`UTR	3`UTR
Ssc.17602	CPR2	Cell cycle progression 2 protein	31074211	AY231144	CPR2	1	1819	1987	Sus scrofa cell cycle progression 2 protein (CPR2) mRNA, partial cds	1445	G	---	---	---	---	G > A36	36	---	---	Syn R	Syn R	Non-Syn R > Q	Syn R
Ssc.33296		Transcribed locus	33287279	CF175503				629	799456 MARC 3PIG Sus scrofa cDNA 3', mRNA sequence	433	T	T > G37	37	---	---	---	---	---	---	ORF-Not Identified	ORF-Not Identified	ORF-Not Identified	ORF-Not Identified
Ssc.33296		Transcribed locus	33287279	CF175503				629	799456 MARC 3PIG Sus scrofa cDNA 3', mRNA sequence	450	T	T > G41	41	---	---	---	---	---	---	ORF-Not Identified	ORF-Not Identified	ORF-Not Identified	ORF-Not Identified
Ssc.9925		Transcribed locus	33287713	CF175937				671	799952 MARC 3PIG Sus scrofa cDNA 3', mRNA sequence	309	A	A > G69	69	A > G52	52	---	---	A > G59	59	ORF-Not Identified	ORF-Not Identified	ORF-Not Identified	ORF-Not Identified
Ssc.9925		Transcribed locus	33287713	CF175937				671	799952 MARC 3PIG Sus scrofa cDNA 3', mRNA sequence	385	A	---	---	---	---	A > T14	38	A > T18	40	ORF-Not Identified	ORF-Not Identified	ORF-Not Identified	ORF-Not Identified
Ssc.9925		Transcribed locus	33287713	CF175937				671	799952 MARC 3PIG Sus scrofa cDNA 3', mRNA sequence	415	A	---	---	A > G47	47	---	---	---	---	ORF-Not Identified	ORF-Not Identified	ORF-Not Identified	ORF-Not Identified
Ssc.75075		Transcribed locus, weakly similar to XP_001364347.1 PREDICTED: similar to Splicing factor 3a, subunit 2, 66kDa [Monodelphis domestica]	33287733	CF175957				586	799973 MARC 3PIG Sus scrofa cDNA 3', mRNA sequence	324	T	---	---	---	---	T > C34	34	---	---	ORF-Not Identified	ORF-Not Identified	ORF-Not Identified	ORF-Not Identified
Ssc.42556		Transcribed locus, strongly similar to XP_001927120.1 PREDICTED: similar to MGC138958 protein [Sus scrofa]	33287811	CF176035				722	800055 MARC 3PIG Sus scrofa cDNA 3', mRNA sequence	193	A	A > G43	43	A > G54	54	---	---	A > G58	58	ORF-Not Identified	ORF-Not Identified	ORF-Not Identified	ORF-Not Identified
Ssc.52386		Transcribed locus, strongly similar to NP_671477.1 rRNA promoter binding protein [Rattus norvegicus]	33288249	CF176473				416	800566 MARC 3PIG Sus scrofa cDNA 3', mRNA sequence	312	a	---	---	---	---	---	---	a > G43	50	ORF-Not Identified	ORF-Not Identified	ORF-Not Identified	ORF-Not Identified
Ssc.52386		Transcribed locus, strongly similar to NP_671477.1 rRNA promoter binding protein [Rattus norvegicus]	33288249	CF176473				416	800566 MARC 3PIG Sus scrofa cDNA 3', mRNA sequence	417	N	---	---	---	---	N > C122	122	N > C253	254	ORF-Not Identified	ORF-Not Identified	ORF-Not Identified	ORF-Not Identified
Ssc.52386		Transcribed locus, strongly similar to NP_671477.1 rRNA promoter binding protein [Rattus norvegicus]	33288249	CF176473				416	800566 MARC 3PIG Sus scrofa cDNA 3', mRNA sequence	418	N	---	---	---	---	N > G65	84	N > G181	222	ORF-Not Identified	ORF-Not Identified	ORF-Not Identified	ORF-Not Identified
Ssc.52386		Transcribed locus, strongly similar to NP_671477.1 rRNA promoter binding protein [Rattus norvegicus]	33288249	CF176473				416	800566 MARC 3PIG Sus scrofa cDNA 3', mRNA sequence	419	N	---	---	---	---	N > G40	40	N > G94	94	ORF-Not Identified	ORF-Not Identified	ORF-Not Identified	ORF-Not Identified
Ssc.52386		Transcribed locus, strongly similar to NP_671477.1 rRNA promoter binding protein [Rattus norvegicus]	33288249	CF176473				416	800566 MARC 3PIG Sus scrofa cDNA 3', mRNA sequence	420	N	---	---	---	---	---	---	N > G44	44	ORF-Not Identified	ORF-Not Identified	ORF-Not Identified	ORF-Not Identified
Ssc.52386		Transcribed locus, strongly similar to NP_671477.1 rRNA promoter binding protein [Rattus norvegicus]	33288249	CF176473				416	800566 MARC 3PIG Sus scrofa cDNA 3', mRNA sequence	421	N	---	---	---	---	---	---	N > G42	42	ORF-Not Identified	ORF-Not Identified	ORF-Not Identified	ORF-Not Identified
Ssc.17855		Transcribed locus	33288562	CF176786				702	805199 MARC 3PIG Sus scrofa cDNA 5', mRNA sequence	182	G	G > A32	32	---	---	G > A33	33	---	---	ORF-Not Identified	ORF-Not Identified	ORF-Not Identified	ORF-Not Identified
Ssc.17855		Transcribed locus	33288562	CF176786				702	805199 MARC 3PIG Sus scrofa cDNA 5', mRNA sequence	183	G	G > A32	32	---	---	G > A31	31	---	---	ORF-Not Identified	ORF-Not Identified	ORF-Not Identified	ORF-Not Identified
Ssc.19556		Transcribed locus	33288780	CF177004				701	805439 MARC 3PIG Sus scrofa cDNA 5', mRNA sequence	187	T	---	---	T > G39	39	---	---	T > G35	35	ORF-Not Identified	ORF-Not Identified	ORF-Not Identified	ORF-Not Identified
Ssc.19556		Transcribed locus	33288780	CF177004				701	805439 MARC 3PIG Sus scrofa cDNA 5', mRNA sequence	511	A	A > C13	42	A > C24	43	---	---	A > C14	36	ORF-Not Identified	ORF-Not Identified	ORF-Not Identified	ORF-Not Identified
Ssc.13880		Transcribed locus	33289509	CF177733				701	806239 MARC 3PIG Sus scrofa cDNA 5', mRNA sequence	629	N	N > T36	36	---	---	---	---	---	---	ORF-Not Identified	ORF-Not Identified	ORF-Not Identified	ORF-Not Identified
Ssc.61770		Transcribed locus, moderately similar to XP_531771.1 PREDICTED: similar to Sulfotransferase 1C2 (SULT1C) (SULT1C#2) [Canis familiaris]	33289616	CF177840				621	806359 MARC 3PIG Sus scrofa cDNA 5', mRNA sequence	182	C	---	---	C > T18	32	---	---	---	---	ORF-Not Identified	ORF-Not Identified	ORF-Not Identified	ORF-Not Identified
Ssc.61770		Transcribed locus, moderately similar to XP_531771.1 PREDICTED: similar to Sulfotransferase 1C2 (SULT1C) (SULT1C#2) [Canis familiaris]	33289616	CF177840				621	806359 MARC 3PIG Sus scrofa cDNA 5', mRNA sequence	218	T	---	---	T > G44	44	---	---	---	---	ORF-Not Identified	ORF-Not Identified	ORF-Not Identified	ORF-Not Identified
Ssc.13952		Transcribed locus	33289618	CF177842				722	806361 MARC 3PIG Sus scrofa cDNA 5', mRNA sequence	118	A	---	---	A > G15	38	---	---	---	---	ORF-Not Identified	ORF-Not Identified	ORF-Not Identified	ORF-Not Identified
Ssc.13952		Transcribed locus	33289618	CF177842				722	806361 MARC 3PIG Sus scrofa cDNA 5', mRNA sequence	124	T	---	---	T > G33	33	---	---	---	---	ORF-Not Identified	ORF-Not Identified	ORF-Not Identified	ORF-Not Identified
Ssc.18406		Transcribed locus, strongly similar to NP_001092620.1 D-dopachrome tautomerase [Bos taurus]	33291269	CF179493				520	813622 MARC 3PIG Sus scrofa cDNA 5', mRNA sequence	88	T	---	---	---	---	T > C53	53	T > C72	72	ORF-Not Identified	ORF-Not Identified	ORF-Not Identified	ORF-Not Identified
Ssc.18406		Transcribed locus, strongly similar to NP_001092620.1 D-dopachrome tautomerase [Bos taurus]	33291269	CF179493				520	813622 MARC 3PIG Sus scrofa cDNA 5', mRNA sequence	92	G	---	---	---	---	G > T34	34	---	---	ORF-Not Identified	ORF-Not Identified	ORF-Not Identified	ORF-Not Identified
Ssc.18406		Transcribed locus, strongly similar to NP_001092620.1 D-dopachrome tautomerase [Bos taurus]	33291269	CF179493				520	813622 MARC 3PIG Sus scrofa cDNA 5', mRNA sequence	101	A	---	---	---	---	A > G86	86	A > G68	68	ORF-Not Identified	ORF-Not Identified	ORF-Not Identified	ORF-Not Identified
Ssc.71704		Transcribed locus	33291436	CF179660				646	814663 MARC 3PIG Sus scrofa cDNA 3', mRNA sequence	174	G	G > C88	88	---	---	---	---	G > C72	72	ORF-Not Identified	ORF-Not Identified	ORF-Not Identified	ORF-Not Identified
Ssc.71704		Transcribed locus	33291436	CF179660				646	814663 MARC 3PIG Sus scrofa cDNA 3', mRNA sequence	179	G	G > C85	85	---	---	---	---	G > C72	72	ORF-Not Identified	ORF-Not Identified	ORF-Not Identified	ORF-Not Identified
Ssc.71704		Transcribed locus	33291436	CF179660				646	814663 MARC 3PIG Sus scrofa cDNA 3', mRNA sequence	398	T	T > C57	57	---	---	---	---	T > C35	35	ORF-Not Identified	ORF-Not Identified	ORF-Not Identified	ORF-Not Identified
Ssc.71704		Transcribed locus	33291436	CF179660				646	814663 MARC 3PIG Sus scrofa cDNA 3', mRNA sequence	424	T	---	---	T > G35	35	---	---	---	---	ORF-Not Identified	ORF-Not Identified	ORF-Not Identified	ORF-Not Identified
Ssc.71704		Transcribed locus	33291436	CF179660				646	814663 MARC 3PIG Sus scrofa cDNA 3', mRNA sequence	580	T	---	---	T > A31	31	---	---	---	---	ORF-Not Identified	ORF-Not Identified	ORF-Not Identified	ORF-Not Identified
Ssc.51991		Transcribed locus	33291474	CF179698				652	814706 MARC 3PIG Sus scrofa cDNA 3', mRNA sequence	207	T	---	---	---	---	---	---	T > A33	33	ORF-Not Identified	ORF-Not Identified	ORF-Not Identified	ORF-Not Identified
Ssc.18143		Transcribed locus	33292157	CF180381				679	815477 MARC 3PIG Sus scrofa cDNA 3', mRNA sequence	210	A	A > G126	126	A > G50	50	---	---	A > G105	105	ORF-Not Identified	ORF-Not Identified	ORF-Not Identified	ORF-Not Identified
Ssc.18145		Transcribed locus	33292241	CF180465				529	815573 MARC 3PIG Sus scrofa cDNA 3', mRNA sequence	174	G	G > T100	100	G > T61	61	G > T33	33	G > T71	71	ORF-Not Identified	ORF-Not Identified	ORF-Not Identified	ORF-Not Identified
Ssc.18145		Transcribed locus	33292241	CF180465				529	815573 MARC 3PIG Sus scrofa cDNA 3', mRNA sequence	183	A	A > C108	108	A > C59	59	A > C33	33	A > C66	68	ORF-Not Identified	ORF-Not Identified	ORF-Not Identified	ORF-Not Identified
Ssc.18145		Transcribed locus	33292241	CF180465				529	815573 MARC 3PIG Sus scrofa cDNA 3', mRNA sequence	308	T	---	---	T > A33	67	---	---	---	---	ORF-Not Identified	ORF-Not Identified	ORF-Not Identified	ORF-Not Identified
Ssc.57833		Transcribed locus, strongly similar to NP_067006.3 RAP2C, member of RAS oncogene family precursor [Homo sapiens]	33292915	CF181139				745	817941 MARC 3PIG Sus scrofa cDNA 5', mRNA sequence	98	T	---	---	T > C43	43	T > C36	36	T > C36	36	ORF-Not Identified	ORF-Not Identified	ORF-Not Identified	ORF-Not Identified
Ssc.57833		Transcribed locus, strongly similar to NP_067006.3 RAP2C, member of RAS oncogene family precursor [Homo sapiens]	33292915	CF181139				745	817941 MARC 3PIG Sus scrofa cDNA 5', mRNA sequence	170	A	---	---	A > G31	34	---	---	---	---	ORF-Not Identified	ORF-Not Identified	ORF-Not Identified	ORF-Not Identified
Ssc.57833		Transcribed locus, strongly similar to NP_067006.3 RAP2C, member of RAS oncogene family precursor [Homo sapiens]	33292915	CF181139				745	817941 MARC 3PIG Sus scrofa cDNA 5', mRNA sequence	565	C	C > A82	82	---	---	C > A35	35	C > A60	60	ORF-Not Identified	ORF-Not Identified	ORF-Not Identified	ORF-Not Identified
Ssc.57833		Transcribed locus, strongly similar to NP_067006.3 RAP2C, member of RAS oncogene family precursor [Homo sapiens]	33292915	CF181139				745	817941 MARC 3PIG Sus scrofa cDNA 5', mRNA sequence	638	N	N > G106	106	N > G49	49	N > G48	48	N > G69	69	ORF-Not Identified	ORF-Not Identified	ORF-Not Identified	ORF-Not Identified
Ssc.18552		SLA-2 mRNA for MHC class I antigen, partial cds, allele:SLA-2*04	33468749	AB105384	SLA-2	2	526	526	Sus scrofa SLA-2 mRNA for MHC class I antigen, partial cds, allele:SLA-2*04	252	T	---	---	---	---	---	---	T > A31	31	Syn F	Syn F	Syn F	Non-Syn F > Y
Ssc.18680		Transcribed locus, strongly similar to XP_001725554.1 PREDICTED: similar to chromosome 21 open reading frame 51 [Homo sapiens]	34155970	CF359341				705	819094 MARC 3PIG Sus scrofa cDNA 5', mRNA sequence	554	T	T > G47	47	T > G95	95	T > G64	64	T > G94	94	ORF-Not Identified	ORF-Not Identified	ORF-Not Identified	ORF-Not Identified
Ssc.18680		Transcribed locus, strongly similar to XP_001725554.1 PREDICTED: similar to chromosome 21 open reading frame 51 [Homo sapiens]	34155970	CF359341				705	819094 MARC 3PIG Sus scrofa cDNA 5', mRNA sequence	566	T	T > G39	39	T > G76	76	T > G76	76	T > G93	94	ORF-Not Identified	ORF-Not Identified	ORF-Not Identified	ORF-Not Identified
Ssc.18680		Transcribed locus, strongly similar to XP_001725554.1 PREDICTED: similar to chromosome 21 open reading frame 51 [Homo sapiens]	34155970	CF359341				705	819094 MARC 3PIG Sus scrofa cDNA 5', mRNA sequence	583	A	A > G35	35	A > G80	80	A > G69	69	A > G72	72	ORF-Not Identified	ORF-Not Identified	ORF-Not Identified	ORF-Not Identified
Ssc.11369		Transcribed locus	34156116	CF359413				661	819172 MARC 3PIG Sus scrofa cDNA 5', mRNA sequence	194	A	---	---	---	---	---	---	A > G20	36	ORF-Not Identified	ORF-Not Identified	ORF-Not Identified	ORF-Not Identified
Ssc.11369		Transcribed locus	34156116	CF359413				661	819172 MARC 3PIG Sus scrofa cDNA 5', mRNA sequence	287	A	A > G47	47	---	---	---	---	A > G60	60	ORF-Not Identified	ORF-Not Identified	ORF-Not Identified	ORF-Not Identified
Ssc.11369		Transcribed locus	34156116	CF359413				661	819172 MARC 3PIG Sus scrofa cDNA 5', mRNA sequence	344	A	A > G47	47	---	---	---	---	A > G54	54	ORF-Not Identified	ORF-Not Identified	ORF-Not Identified	ORF-Not Identified
Ssc.11369		Transcribed locus	34156116	CF359413				661	819172 MARC 3PIG Sus scrofa cDNA 5', mRNA sequence	350	T	T > G48	48	T > G31	31	---	---	T > G47	47	ORF-Not Identified	ORF-Not Identified	ORF-Not Identified	ORF-Not Identified
Ssc.19182		Transcribed locus	34157068	CF359892				665	821173 MARC 3PIG Sus scrofa cDNA 3', mRNA sequence	364	C	C > T41	41	---	---	---	---	---	---	ORF-Not Identified	ORF-Not Identified	ORF-Not Identified	ORF-Not Identified
Ssc.4175		Transcribed locus	34157929	CF360328				682	821648 MARC 3PIG Sus scrofa cDNA 3', mRNA sequence	638	T	T > C31	31	---	---	---	---	---	---	ORF-Not Identified	ORF-Not Identified	ORF-Not Identified	ORF-Not Identified
Ssc.6260		Transcribed locus, strongly similar to XP_215607.1 PREDICTED: similar to S100 calcium-binding protein A13 [Rattus norvegicus]	34158743	CF360738				672	822263 MARC 3PIG Sus scrofa cDNA 3', mRNA sequence	202	A	---	---	A > G26	51	---	---	A > G46	46	ORF-Not Identified	ORF-Not Identified	ORF-Not Identified	ORF-Not Identified
Ssc.6260		Transcribed locus, strongly similar to XP_215607.1 PREDICTED: similar to S100 calcium-binding protein A13 [Rattus norvegicus]	34158743	CF360738				672	822263 MARC 3PIG Sus scrofa cDNA 3', mRNA sequence	246	A	---	---	A > G81	81	---	---	A > G63	63	ORF-Not Identified	ORF-Not Identified	ORF-Not Identified	ORF-Not Identified
Ssc.6260		Transcribed locus, strongly similar to XP_215607.1 PREDICTED: similar to S100 calcium-binding protein A13 [Rattus norvegicus]	34158743	CF360738				672	822263 MARC 3PIG Sus scrofa cDNA 3', mRNA sequence	248	A	---	---	A > G69	69	---	---	A > G52	52	ORF-Not Identified	ORF-Not Identified	ORF-Not Identified	ORF-Not Identified
Ssc.6260		Transcribed locus, strongly similar to XP_215607.1 PREDICTED: similar to S100 calcium-binding protein A13 [Rattus norvegicus]	34158743	CF360738				672	822263 MARC 3PIG Sus scrofa cDNA 3', mRNA sequence	343	A	---	---	A > C35	35	---	---	---	---	ORF-Not Identified	ORF-Not Identified	ORF-Not Identified	ORF-Not Identified
Ssc.6260		Transcribed locus, strongly similar to XP_215607.1 PREDICTED: similar to S100 calcium-binding protein A13 [Rattus norvegicus]	34158743	CF360738				672	822263 MARC 3PIG Sus scrofa cDNA 3', mRNA sequence	439	A	---	---	A > G34	34	---	---	A > G31	31	ORF-Not Identified	ORF-Not Identified	ORF-Not Identified	ORF-Not Identified
Ssc.6260		Transcribed locus, strongly similar to XP_215607.1 PREDICTED: similar to S100 calcium-binding protein A13 [Rattus norvegicus]	34158743	CF360738				672	822263 MARC 3PIG Sus scrofa cDNA 3', mRNA sequence	476	A	---	---	A > G45	45	---	---	---	---	ORF-Not Identified	ORF-Not Identified	ORF-Not Identified	ORF-Not Identified
Ssc.18731		Transcribed locus	34159324	CF361033				632	827335 MARC 3PIG Sus scrofa cDNA 5', mRNA sequence	71	A	---	---	---	---	---	---	A > G46	46	ORF-Not Identified	ORF-Not Identified	ORF-Not Identified	ORF-Not Identified
Ssc.70608		Transcribed locus, moderately similar to NP_991373.1 solute carrier organic anion transporter family, member 1B3 [Bos taurus]	34159563	CF361154				648	827468 MARC 3PIG Sus scrofa cDNA 5', mRNA sequence	104	T	T > G109	109	T > G203	203	---	---	T > G81	81	ORF-Not Identified	ORF-Not Identified	ORF-Not Identified	ORF-Not Identified
Ssc.70608		Transcribed locus, moderately similar to NP_991373.1 solute carrier organic anion transporter family, member 1B3 [Bos taurus]	34159563	CF361154				648	827468 MARC 3PIG Sus scrofa cDNA 5', mRNA sequence	138	T	T > C33	41	---	---	---	---	---	---	ORF-Not Identified	ORF-Not Identified	ORF-Not Identified	ORF-Not Identified
Ssc.70608		Transcribed locus, moderately similar to NP_991373.1 solute carrier organic anion transporter family, member 1B3 [Bos taurus]	34159563	CF361154				648	827468 MARC 3PIG Sus scrofa cDNA 5', mRNA sequence	408	A	A > G81	81	A > G102	102	---	---	A > G63	65	ORF-Not Identified	ORF-Not Identified	ORF-Not Identified	ORF-Not Identified
Ssc.70608		Transcribed locus, moderately similar to NP_991373.1 solute carrier organic anion transporter family, member 1B3 [Bos taurus]	34159563	CF361154				648	827468 MARC 3PIG Sus scrofa cDNA 5', mRNA sequence	423	C	---	---	C > A48	113	---	---	C > A62	62	ORF-Not Identified	ORF-Not Identified	ORF-Not Identified	ORF-Not Identified
Ssc.18739		Transcribed locus	34159649	CF361197				678	827516 MARC 3PIG Sus scrofa cDNA 5', mRNA sequence	158	G	G > A13	36	---	---	---	---	---	---	ORF-Not Identified	ORF-Not Identified	ORF-Not Identified	ORF-Not Identified
Ssc.18739		Transcribed locus	34159649	CF361197				678	827516 MARC 3PIG Sus scrofa cDNA 5', mRNA sequence	199	T	T > G37	37	T > G35	35	---	---	---	---	ORF-Not Identified	ORF-Not Identified	ORF-Not Identified	ORF-Not Identified
Ssc.18739		Transcribed locus	34159649	CF361197				678	827516 MARC 3PIG Sus scrofa cDNA 5', mRNA sequence	290	T	T > G52	52	T > G32	32	---	---	---	---	ORF-Not Identified	ORF-Not Identified	ORF-Not Identified	ORF-Not Identified
Ssc.18739		Transcribed locus	34159649	CF361197				678	827516 MARC 3PIG Sus scrofa cDNA 5', mRNA sequence	308	A	A > G59	59	A > G32	32	---	---	A > G40	40	ORF-Not Identified	ORF-Not Identified	ORF-Not Identified	ORF-Not Identified
Ssc.18739		Transcribed locus	34159649	CF361197				678	827516 MARC 3PIG Sus scrofa cDNA 5', mRNA sequence	311	A	A > G52	52	A > G32	32	---	---	A > G37	37	ORF-Not Identified	ORF-Not Identified	ORF-Not Identified	ORF-Not Identified
Ssc.18739		Transcribed locus	34159649	CF361197				678	827516 MARC 3PIG Sus scrofa cDNA 5', mRNA sequence	417	T	---	---	T > G37	37	---	---	T > G36	36	ORF-Not Identified	ORF-Not Identified	ORF-Not Identified	ORF-Not Identified
Ssc.19466		Transcribed locus	34160019	CF361397				649	827728 MARC 3PIG Sus scrofa cDNA 5', mRNA sequence	516	A	---	---	---	---	---	---	A > G42	42	ORF-Not Identified	ORF-Not Identified	ORF-Not Identified	ORF-Not Identified
Ssc.19466		Transcribed locus	34160019	CF361397				649	827728 MARC 3PIG Sus scrofa cDNA 5', mRNA sequence	545	A	---	---	A > G32	32	---	---	A > G48	48	ORF-Not Identified	ORF-Not Identified	ORF-Not Identified	ORF-Not Identified
Ssc.57761		Transcribed locus	34161862	CF362318				670	829586 MARC 3PIG Sus scrofa cDNA 3', mRNA sequence	533	A	A > G21	36	A > G32	32	---	---	A > G35	35	ORF-Not Identified	ORF-Not Identified	ORF-Not Identified	ORF-Not Identified
Ssc.57761		Transcribed locus	34161862	CF362318				670	829586 MARC 3PIG Sus scrofa cDNA 3', mRNA sequence	538	A	A > G41	41	---	---	---	---	A > G32	32	ORF-Not Identified	ORF-Not Identified	ORF-Not Identified	ORF-Not Identified
Ssc.30207		Transcribed locus, strongly similar to NP_001007798.1 arrestin domain containing 3 [Rattus norvegicus]	34162720	CF362753				733	830529 MARC 3PIG Sus scrofa cDNA 3', mRNA sequence	381	A	---	---	A > G63	63	---	---	A > G44	44	ORF-Not Identified	ORF-Not Identified	ORF-Not Identified	ORF-Not Identified
Ssc.27850		Transcribed locus	34163402	CF363096				706	830922 MARC 3PIG Sus scrofa cDNA 3', mRNA sequence	348	T	---	---	T > G36	36	---	---	T > G33	33	ORF-Not Identified	ORF-Not Identified	ORF-Not Identified	ORF-Not Identified
Ssc.27850		Transcribed locus	34163402	CF363096				706	830922 MARC 3PIG Sus scrofa cDNA 3', mRNA sequence	431	G	---	---	---	---	---	---	G > A18	31	ORF-Not Identified	ORF-Not Identified	ORF-Not Identified	ORF-Not Identified
Ssc.27850		Transcribed locus	34163402	CF363096				706	830922 MARC 3PIG Sus scrofa cDNA 3', mRNA sequence	575	T	---	---	T > G42	42	---	---	T > G52	52	ORF-Not Identified	ORF-Not Identified	ORF-Not Identified	ORF-Not Identified
Ssc.5931		Transcribed locus	34163520	CF363155				705	830990 MARC 3PIG Sus scrofa cDNA 3', mRNA sequence	608	A	A > G40	40	---	---	---	---	A > G32	32	ORF-Not Identified	ORF-Not Identified	ORF-Not Identified	ORF-Not Identified
Ssc.4470		Transcribed locus	34163551	CF363170				651	831008 MARC 3PIG Sus scrofa cDNA 3', mRNA sequence	653	N	---	---	---	---	N > C39	39	---	---	ORF-Not Identified	ORF-Not Identified	ORF-Not Identified	ORF-Not Identified
Ssc.4470		Transcribed locus	34163551	CF363170				651	831008 MARC 3PIG Sus scrofa cDNA 3', mRNA sequence	655	N	---	---	---	---	N > G55	55	---	---	ORF-Not Identified	ORF-Not Identified	ORF-Not Identified	ORF-Not Identified
Ssc.4470		Transcribed locus	34163551	CF363170				651	831008 MARC 3PIG Sus scrofa cDNA 3', mRNA sequence	656	N	---	---	---	---	N > C35	35	---	---	ORF-Not Identified	ORF-Not Identified	ORF-Not Identified	ORF-Not Identified
Ssc.4470		Transcribed locus	34163551	CF363170				651	831008 MARC 3PIG Sus scrofa cDNA 3', mRNA sequence	657	N	---	---	---	---	N > C46	46	---	---	ORF-Not Identified	ORF-Not Identified	ORF-Not Identified	ORF-Not Identified
Ssc.4470		Transcribed locus	34163551	CF363170				651	831008 MARC 3PIG Sus scrofa cDNA 3', mRNA sequence	658	N	---	---	---	---	N > A43	43	---	---	ORF-Not Identified	ORF-Not Identified	ORF-Not Identified	ORF-Not Identified
Ssc.4470		Transcribed locus	34163551	CF363170				651	831008 MARC 3PIG Sus scrofa cDNA 3', mRNA sequence	659	N	---	---	---	---	N > G53	53	---	---	ORF-Not Identified	ORF-Not Identified	ORF-Not Identified	ORF-Not Identified
Ssc.4470		Transcribed locus	34163551	CF363170				651	831008 MARC 3PIG Sus scrofa cDNA 3', mRNA sequence	660	N	---	---	---	---	N > T58	58	---	---	ORF-Not Identified	ORF-Not Identified	ORF-Not Identified	ORF-Not Identified
Ssc.4470		Transcribed locus	34163551	CF363170				651	831008 MARC 3PIG Sus scrofa cDNA 3', mRNA sequence	661	N	---	---	---	---	N > A50	50	---	---	ORF-Not Identified	ORF-Not Identified	ORF-Not Identified	ORF-Not Identified
Ssc.4470		Transcribed locus	34163551	CF363170				651	831008 MARC 3PIG Sus scrofa cDNA 3', mRNA sequence	662	N	---	---	---	---	N > G56	56	---	---	ORF-Not Identified	ORF-Not Identified	ORF-Not Identified	ORF-Not Identified
Ssc.4470		Transcribed locus	34163551	CF363170				651	831008 MARC 3PIG Sus scrofa cDNA 3', mRNA sequence	663	N	---	---	---	---	N > C55	55	---	---	ORF-Not Identified	ORF-Not Identified	ORF-Not Identified	ORF-Not Identified
Ssc.4470		Transcribed locus	34163551	CF363170				651	831008 MARC 3PIG Sus scrofa cDNA 3', mRNA sequence	664	N	---	---	---	---	N > A60	60	---	---	ORF-Not Identified	ORF-Not Identified	ORF-Not Identified	ORF-Not Identified
Ssc.4470		Transcribed locus	34163551	CF363170				651	831008 MARC 3PIG Sus scrofa cDNA 3', mRNA sequence	665	N	---	---	---	---	N > T49	49	---	---	ORF-Not Identified	ORF-Not Identified	ORF-Not Identified	ORF-Not Identified
Ssc.4470		Transcribed locus	34163551	CF363170				651	831008 MARC 3PIG Sus scrofa cDNA 3', mRNA sequence	666	N	---	---	---	---	N > A58	58	---	---	ORF-Not Identified	ORF-Not Identified	ORF-Not Identified	ORF-Not Identified
Ssc.4470		Transcribed locus	34163551	CF363170				651	831008 MARC 3PIG Sus scrofa cDNA 3', mRNA sequence	667	N	---	---	---	---	N > T48	48	---	---	ORF-Not Identified	ORF-Not Identified	ORF-Not Identified	ORF-Not Identified
Ssc.4470		Transcribed locus	34163551	CF363170				651	831008 MARC 3PIG Sus scrofa cDNA 3', mRNA sequence	668	N	---	---	---	---	N > G56	56	---	---	ORF-Not Identified	ORF-Not Identified	ORF-Not Identified	ORF-Not Identified
Ssc.4470		Transcribed locus	34163551	CF363170				651	831008 MARC 3PIG Sus scrofa cDNA 3', mRNA sequence	669	N	---	---	---	---	N > C51	51	---	---	ORF-Not Identified	ORF-Not Identified	ORF-Not Identified	ORF-Not Identified
Ssc.4470		Transcribed locus	34163551	CF363170				651	831008 MARC 3PIG Sus scrofa cDNA 3', mRNA sequence	670	N	---	---	---	---	N > T55	55	---	---	ORF-Not Identified	ORF-Not Identified	ORF-Not Identified	ORF-Not Identified
Ssc.4470		Transcribed locus	34163551	CF363170				651	831008 MARC 3PIG Sus scrofa cDNA 3', mRNA sequence	671	N	---	---	---	---	N > T55	55	---	---	ORF-Not Identified	ORF-Not Identified	ORF-Not Identified	ORF-Not Identified
Ssc.4470		Transcribed locus	34163551	CF363170				651	831008 MARC 3PIG Sus scrofa cDNA 3', mRNA sequence	672	N	---	---	---	---	N > G65	65	---	---	ORF-Not Identified	ORF-Not Identified	ORF-Not Identified	ORF-Not Identified
Ssc.4470		Transcribed locus	34163551	CF363170				651	831008 MARC 3PIG Sus scrofa cDNA 3', mRNA sequence	673	N	---	---	---	---	N > T51	51	---	---	ORF-Not Identified	ORF-Not Identified	ORF-Not Identified	ORF-Not Identified
Ssc.4470		Transcribed locus	34163551	CF363170				651	831008 MARC 3PIG Sus scrofa cDNA 3', mRNA sequence	674	N	---	---	---	---	N > C62	62	---	---	ORF-Not Identified	ORF-Not Identified	ORF-Not Identified	ORF-Not Identified
Ssc.4470		Transcribed locus	34163551	CF363170				651	831008 MARC 3PIG Sus scrofa cDNA 3', mRNA sequence	675	N	---	---	---	---	N > T54	54	---	---	ORF-Not Identified	ORF-Not Identified	ORF-Not Identified	ORF-Not Identified
Ssc.4470		Transcribed locus	34163551	CF363170				651	831008 MARC 3PIG Sus scrofa cDNA 3', mRNA sequence	676	N	---	---	---	---	N > C59	59	---	---	ORF-Not Identified	ORF-Not Identified	ORF-Not Identified	ORF-Not Identified
Ssc.4470		Transcribed locus	34163551	CF363170				651	831008 MARC 3PIG Sus scrofa cDNA 3', mRNA sequence	677	N	---	---	---	---	N > A67	67	---	---	ORF-Not Identified	ORF-Not Identified	ORF-Not Identified	ORF-Not Identified
Ssc.4470		Transcribed locus	34163551	CF363170				651	831008 MARC 3PIG Sus scrofa cDNA 3', mRNA sequence	678	N	---	---	---	---	N > A69	69	---	---	ORF-Not Identified	ORF-Not Identified	ORF-Not Identified	ORF-Not Identified
Ssc.4470		Transcribed locus	34163551	CF363170				651	831008 MARC 3PIG Sus scrofa cDNA 3', mRNA sequence	679	N	---	---	---	---	N > A67	67	---	---	ORF-Not Identified	ORF-Not Identified	ORF-Not Identified	ORF-Not Identified
Ssc.4470		Transcribed locus	34163551	CF363170				651	831008 MARC 3PIG Sus scrofa cDNA 3', mRNA sequence	680	N	---	---	---	---	N > G62	62	---	---	ORF-Not Identified	ORF-Not Identified	ORF-Not Identified	ORF-Not Identified
Ssc.4470		Transcribed locus	34163551	CF363170				651	831008 MARC 3PIG Sus scrofa cDNA 3', mRNA sequence	681	N	---	---	---	---	N > A65	65	---	---	ORF-Not Identified	ORF-Not Identified	ORF-Not Identified	ORF-Not Identified
Ssc.4470		Transcribed locus	34163551	CF363170				651	831008 MARC 3PIG Sus scrofa cDNA 3', mRNA sequence	682	N	---	---	---	---	N > T56	56	---	---	ORF-Not Identified	ORF-Not Identified	ORF-Not Identified	ORF-Not Identified
Ssc.4470		Transcribed locus	34163551	CF363170				651	831008 MARC 3PIG Sus scrofa cDNA 3', mRNA sequence	683	N	---	---	---	---	N > T60	60	---	---	ORF-Not Identified	ORF-Not Identified	ORF-Not Identified	ORF-Not Identified
Ssc.4470		Transcribed locus	34163551	CF363170				651	831008 MARC 3PIG Sus scrofa cDNA 3', mRNA sequence	684	N	---	---	---	---	N > A69	69	---	---	ORF-Not Identified	ORF-Not Identified	ORF-Not Identified	ORF-Not Identified
Ssc.4470		Transcribed locus	34163551	CF363170				651	831008 MARC 3PIG Sus scrofa cDNA 3', mRNA sequence	685	N	---	---	---	---	N > A67	67	---	---	ORF-Not Identified	ORF-Not Identified	ORF-Not Identified	ORF-Not Identified
Ssc.4470		Transcribed locus	34163551	CF363170				651	831008 MARC 3PIG Sus scrofa cDNA 3', mRNA sequence	686	N	---	---	---	---	N > G67	67	---	---	ORF-Not Identified	ORF-Not Identified	ORF-Not Identified	ORF-Not Identified
Ssc.4470		Transcribed locus	34163551	CF363170				651	831008 MARC 3PIG Sus scrofa cDNA 3', mRNA sequence	687	N	---	---	---	---	N > C61	61	---	---	ORF-Not Identified	ORF-Not Identified	ORF-Not Identified	ORF-Not Identified
Ssc.4470		Transcribed locus	34163551	CF363170				651	831008 MARC 3PIG Sus scrofa cDNA 3', mRNA sequence	688	N	---	---	---	---	N > C68	68	---	---	ORF-Not Identified	ORF-Not Identified	ORF-Not Identified	ORF-Not Identified
Ssc.4470		Transcribed locus	34163551	CF363170				651	831008 MARC 3PIG Sus scrofa cDNA 3', mRNA sequence	689	N	---	---	---	---	N > A67	67	---	---	ORF-Not Identified	ORF-Not Identified	ORF-Not Identified	ORF-Not Identified
Ssc.4470		Transcribed locus	34163551	CF363170				651	831008 MARC 3PIG Sus scrofa cDNA 3', mRNA sequence	690	N	---	---	---	---	N > T62	62	---	---	ORF-Not Identified	ORF-Not Identified	ORF-Not Identified	ORF-Not Identified
Ssc.4470		Transcribed locus	34163551	CF363170				651	831008 MARC 3PIG Sus scrofa cDNA 3', mRNA sequence	691	N	---	---	---	---	N > G64	64	---	---	ORF-Not Identified	ORF-Not Identified	ORF-Not Identified	ORF-Not Identified
Ssc.4470		Transcribed locus	34163551	CF363170				651	831008 MARC 3PIG Sus scrofa cDNA 3', mRNA sequence	692	N	---	---	---	---	N > C67	67	---	---	ORF-Not Identified	ORF-Not Identified	ORF-Not Identified	ORF-Not Identified
Ssc.4470		Transcribed locus	34163551	CF363170				651	831008 MARC 3PIG Sus scrofa cDNA 3', mRNA sequence	693	N	---	---	---	---	N > A69	69	---	---	ORF-Not Identified	ORF-Not Identified	ORF-Not Identified	ORF-Not Identified
Ssc.4470		Transcribed locus	34163551	CF363170				651	831008 MARC 3PIG Sus scrofa cDNA 3', mRNA sequence	694	N	---	---	---	---	N > T69	69	---	---	ORF-Not Identified	ORF-Not Identified	ORF-Not Identified	ORF-Not Identified
Ssc.4470		Transcribed locus	34163551	CF363170				651	831008 MARC 3PIG Sus scrofa cDNA 3', mRNA sequence	695	N	---	---	---	---	N > G66	66	---	---	ORF-Not Identified	ORF-Not Identified	ORF-Not Identified	ORF-Not Identified
Ssc.4470		Transcribed locus	34163551	CF363170				651	831008 MARC 3PIG Sus scrofa cDNA 3', mRNA sequence	696	N	---	---	---	---	N > T66	66	---	---	ORF-Not Identified	ORF-Not Identified	ORF-Not Identified	ORF-Not Identified
Ssc.4470		Transcribed locus	34163551	CF363170				651	831008 MARC 3PIG Sus scrofa cDNA 3', mRNA sequence	697	N	---	---	---	---	N > C67	67	---	---	ORF-Not Identified	ORF-Not Identified	ORF-Not Identified	ORF-Not Identified
Ssc.4470		Transcribed locus	34163551	CF363170				651	831008 MARC 3PIG Sus scrofa cDNA 3', mRNA sequence	698	N	---	---	---	---	N > T69	69	---	---	ORF-Not Identified	ORF-Not Identified	ORF-Not Identified	ORF-Not Identified
Ssc.4470		Transcribed locus	34163551	CF363170				651	831008 MARC 3PIG Sus scrofa cDNA 3', mRNA sequence	699	N	---	---	---	---	N > A68	68	---	---	ORF-Not Identified	ORF-Not Identified	ORF-Not Identified	ORF-Not Identified
Ssc.4470		Transcribed locus	34163551	CF363170				651	831008 MARC 3PIG Sus scrofa cDNA 3', mRNA sequence	700	N	---	---	---	---	N > A69	69	---	---	ORF-Not Identified	ORF-Not Identified	ORF-Not Identified	ORF-Not Identified
Ssc.4470		Transcribed locus	34163551	CF363170				651	831008 MARC 3PIG Sus scrofa cDNA 3', mRNA sequence	701	N	---	---	---	---	N > G70	70	---	---	ORF-Not Identified	ORF-Not Identified	ORF-Not Identified	ORF-Not Identified
Ssc.4470		Transcribed locus	34163551	CF363170				651	831008 MARC 3PIG Sus scrofa cDNA 3', mRNA sequence	702	N	---	---	---	---	N > T68	68	---	---	ORF-Not Identified	ORF-Not Identified	ORF-Not Identified	ORF-Not Identified
Ssc.4470		Transcribed locus	34163551	CF363170				651	831008 MARC 3PIG Sus scrofa cDNA 3', mRNA sequence	703	N	---	---	---	---	N > A61	61	---	---	ORF-Not Identified	ORF-Not Identified	ORF-Not Identified	ORF-Not Identified
Ssc.4470		Transcribed locus	34163551	CF363170				651	831008 MARC 3PIG Sus scrofa cDNA 3', mRNA sequence	704	N	---	---	---	---	N > C67	67	---	---	ORF-Not Identified	ORF-Not Identified	ORF-Not Identified	ORF-Not Identified
Ssc.4470		Transcribed locus	34163551	CF363170				651	831008 MARC 3PIG Sus scrofa cDNA 3', mRNA sequence	705	N	---	---	---	---	N > G66	66	---	---	ORF-Not Identified	ORF-Not Identified	ORF-Not Identified	ORF-Not Identified
Ssc.4470		Transcribed locus	34163551	CF363170				651	831008 MARC 3PIG Sus scrofa cDNA 3', mRNA sequence	706	N	---	---	---	---	N > C66	66	---	---	ORF-Not Identified	ORF-Not Identified	ORF-Not Identified	ORF-Not Identified
Ssc.4470		Transcribed locus	34163551	CF363170				651	831008 MARC 3PIG Sus scrofa cDNA 3', mRNA sequence	707	N	---	---	---	---	N > A58	59	---	---	ORF-Not Identified	ORF-Not Identified	ORF-Not Identified	ORF-Not Identified
Ssc.4470		Transcribed locus	34163551	CF363170				651	831008 MARC 3PIG Sus scrofa cDNA 3', mRNA sequence	708	N	---	---	---	---	N > C63	63	---	---	ORF-Not Identified	ORF-Not Identified	ORF-Not Identified	ORF-Not Identified
Ssc.4470		Transcribed locus	34163551	CF363170				651	831008 MARC 3PIG Sus scrofa cDNA 3', mRNA sequence	709	N	---	---	---	---	N > G60	61	---	---	ORF-Not Identified	ORF-Not Identified	ORF-Not Identified	ORF-Not Identified
Ssc.4470		Transcribed locus	34163551	CF363170				651	831008 MARC 3PIG Sus scrofa cDNA 3', mRNA sequence	710	N	---	---	---	---	N > G61	61	---	---	ORF-Not Identified	ORF-Not Identified	ORF-Not Identified	ORF-Not Identified
Ssc.4470		Transcribed locus	34163551	CF363170				651	831008 MARC 3PIG Sus scrofa cDNA 3', mRNA sequence	711	N	---	---	---	---	N > C58	58	---	---	ORF-Not Identified	ORF-Not Identified	ORF-Not Identified	ORF-Not Identified
Ssc.4470		Transcribed locus	34163551	CF363170				651	831008 MARC 3PIG Sus scrofa cDNA 3', mRNA sequence	712	N	---	---	---	---	N > C52	52	---	---	ORF-Not Identified	ORF-Not Identified	ORF-Not Identified	ORF-Not Identified
Ssc.4470		Transcribed locus	34163551	CF363170				651	831008 MARC 3PIG Sus scrofa cDNA 3', mRNA sequence	713	N	---	---	---	---	N > G54	55	---	---	ORF-Not Identified	ORF-Not Identified	ORF-Not Identified	ORF-Not Identified
Ssc.4470		Transcribed locus	34163551	CF363170				651	831008 MARC 3PIG Sus scrofa cDNA 3', mRNA sequence	714	N	---	---	---	---	N > G48	48	---	---	ORF-Not Identified	ORF-Not Identified	ORF-Not Identified	ORF-Not Identified
Ssc.4470		Transcribed locus	34163551	CF363170				651	831008 MARC 3PIG Sus scrofa cDNA 3', mRNA sequence	715	N	---	---	---	---	N > T38	38	---	---	ORF-Not Identified	ORF-Not Identified	ORF-Not Identified	ORF-Not Identified
Ssc.4470		Transcribed locus	34163551	CF363170				651	831008 MARC 3PIG Sus scrofa cDNA 3', mRNA sequence	716	N	---	---	---	---	N > A34	34	---	---	ORF-Not Identified	ORF-Not Identified	ORF-Not Identified	ORF-Not Identified
Ssc.4470		Transcribed locus	34163551	CF363170				651	831008 MARC 3PIG Sus scrofa cDNA 3', mRNA sequence	717	N	---	---	---	---	N > C34	34	---	---	ORF-Not Identified	ORF-Not Identified	ORF-Not Identified	ORF-Not Identified
Ssc.4470		Transcribed locus	34163551	CF363170				651	831008 MARC 3PIG Sus scrofa cDNA 3', mRNA sequence	718	N	---	---	---	---	N > A37	37	---	---	ORF-Not Identified	ORF-Not Identified	ORF-Not Identified	ORF-Not Identified
Ssc.4470		Transcribed locus	34163551	CF363170				651	831008 MARC 3PIG Sus scrofa cDNA 3', mRNA sequence	719	N	---	---	---	---	N > G36	36	---	---	ORF-Not Identified	ORF-Not Identified	ORF-Not Identified	ORF-Not Identified
Ssc.4470		Transcribed locus	34163551	CF363170				651	831008 MARC 3PIG Sus scrofa cDNA 3', mRNA sequence	720	N	---	---	---	---	N > T36	36	---	---	ORF-Not Identified	ORF-Not Identified	ORF-Not Identified	ORF-Not Identified
Ssc.4470		Transcribed locus	34163551	CF363170				651	831008 MARC 3PIG Sus scrofa cDNA 3', mRNA sequence	721	N	---	---	---	---	N > G36	36	---	---	ORF-Not Identified	ORF-Not Identified	ORF-Not Identified	ORF-Not Identified
Ssc.4470		Transcribed locus	34163551	CF363170				651	831008 MARC 3PIG Sus scrofa cDNA 3', mRNA sequence	722	N	---	---	---	---	N > A37	37	---	---	ORF-Not Identified	ORF-Not Identified	ORF-Not Identified	ORF-Not Identified
Ssc.4470		Transcribed locus	34163551	CF363170				651	831008 MARC 3PIG Sus scrofa cDNA 3', mRNA sequence	723	N	---	---	---	---	N > A34	34	---	---	ORF-Not Identified	ORF-Not Identified	ORF-Not Identified	ORF-Not Identified
Ssc.4470		Transcribed locus	34163551	CF363170				651	831008 MARC 3PIG Sus scrofa cDNA 3', mRNA sequence	724	N	---	---	---	---	N > A32	32	---	---	ORF-Not Identified	ORF-Not Identified	ORF-Not Identified	ORF-Not Identified
Ssc.4470		Transcribed locus	34163551	CF363170				651	831008 MARC 3PIG Sus scrofa cDNA 3', mRNA sequence	725	N	---	---	---	---	N > C32	32	---	---	ORF-Not Identified	ORF-Not Identified	ORF-Not Identified	ORF-Not Identified
Ssc.4470		Transcribed locus	34163551	CF363170				651	831008 MARC 3PIG Sus scrofa cDNA 3', mRNA sequence	726	N	---	---	---	---	N > T31	31	---	---	ORF-Not Identified	ORF-Not Identified	ORF-Not Identified	ORF-Not Identified
Ssc.56205		Transcribed locus	34163656	CF363223				678	831066 MARC 3PIG Sus scrofa cDNA 3', mRNA sequence	317	A	A > G244	244	A > G65	93	A > G37	37	A > G82	150	ORF-Not Identified	ORF-Not Identified	ORF-Not Identified	ORF-Not Identified
Ssc.56205		Transcribed locus	34163656	CF363223				678	831066 MARC 3PIG Sus scrofa cDNA 3', mRNA sequence	323	A	A > G238	239	A > G89	89	A > G32	32	A > G169	169	ORF-Not Identified	ORF-Not Identified	ORF-Not Identified	ORF-Not Identified
Ssc.56205		Transcribed locus	34163656	CF363223				678	831066 MARC 3PIG Sus scrofa cDNA 3', mRNA sequence	516	C	C > T69	69	C > T18	36	---	---	C > T33	58	ORF-Not Identified	ORF-Not Identified	ORF-Not Identified	ORF-Not Identified
Ssc.56205		Transcribed locus	34163656	CF363223				678	831066 MARC 3PIG Sus scrofa cDNA 3', mRNA sequence	567	A	A > G64	64	---	---	---	---	---	---	ORF-Not Identified	ORF-Not Identified	ORF-Not Identified	ORF-Not Identified
Ssc.56205		Transcribed locus	34163656	CF363223				678	831066 MARC 3PIG Sus scrofa cDNA 3', mRNA sequence	612	G	---	---	---	---	---	---	G > C19	37	ORF-Not Identified	ORF-Not Identified	ORF-Not Identified	ORF-Not Identified
Ssc.56205		Transcribed locus	34163656	CF363223				678	831066 MARC 3PIG Sus scrofa cDNA 3', mRNA sequence	630	A	A > G49	49	---	---	---	---	A > G16	33	ORF-Not Identified	ORF-Not Identified	ORF-Not Identified	ORF-Not Identified
Ssc.9683		Transcribed locus	34164089	CF363445				716	831301 MARC 3PIG Sus scrofa cDNA 3', mRNA sequence	528	N	N > G74	74	N > G85	85	---	---	N > G254	254	ORF-Not Identified	ORF-Not Identified	ORF-Not Identified	ORF-Not Identified
Ssc.9683		Transcribed locus	34164089	CF363445				716	831301 MARC 3PIG Sus scrofa cDNA 3', mRNA sequence	536	A	A > G69	69	A > G87	87	---	---	A > G235	235	ORF-Not Identified	ORF-Not Identified	ORF-Not Identified	ORF-Not Identified
Ssc.9683		Transcribed locus	34164089	CF363445				716	831301 MARC 3PIG Sus scrofa cDNA 3', mRNA sequence	589	N	N > G86	86	N > G75	75	---	---	N > G239	239	ORF-Not Identified	ORF-Not Identified	ORF-Not Identified	ORF-Not Identified
Ssc.9683		Transcribed locus	34164089	CF363445				716	831301 MARC 3PIG Sus scrofa cDNA 3', mRNA sequence	614	N	N > G74	74	N > G74	74	---	---	N > G216	216	ORF-Not Identified	ORF-Not Identified	ORF-Not Identified	ORF-Not Identified
Ssc.19486		Transcribed locus	34164848	CF363829				713	833732 MARC 3PIG Sus scrofa cDNA 5', mRNA sequence	128	T	T > G45	45	T > G48	48	T > G59	59	T > G36	36	ORF-Not Identified	ORF-Not Identified	ORF-Not Identified	ORF-Not Identified
Ssc.19486		Transcribed locus	34164848	CF363829				713	833732 MARC 3PIG Sus scrofa cDNA 5', mRNA sequence	154	T	T > G77	77	T > G74	74	T > G91	91	T > G54	54	ORF-Not Identified	ORF-Not Identified	ORF-Not Identified	ORF-Not Identified
Ssc.19486		Transcribed locus	34164848	CF363829				713	833732 MARC 3PIG Sus scrofa cDNA 5', mRNA sequence	266	T	T > C49	98	T > C30	73	T > C20	54	---	---	ORF-Not Identified	ORF-Not Identified	ORF-Not Identified	ORF-Not Identified
Ssc.19486		Transcribed locus	34164848	CF363829				713	833732 MARC 3PIG Sus scrofa cDNA 5', mRNA sequence	286	C	C > A40	103	C > A28	65	C > A38	74	---	---	ORF-Not Identified	ORF-Not Identified	ORF-Not Identified	ORF-Not Identified
Ssc.19486		Transcribed locus	34164848	CF363829				713	833732 MARC 3PIG Sus scrofa cDNA 5', mRNA sequence	555	T	T > A110	110	T > A63	63	T > A129	129	T > A54	54	ORF-Not Identified	ORF-Not Identified	ORF-Not Identified	ORF-Not Identified
Ssc.19486		Transcribed locus	34164848	CF363829				713	833732 MARC 3PIG Sus scrofa cDNA 5', mRNA sequence	603	T	T > A112	112	T > A59	59	T > A92	92	T > A38	38	ORF-Not Identified	ORF-Not Identified	ORF-Not Identified	ORF-Not Identified
Ssc.18888		Transcribed locus	34164961	CF363887				708	833794 MARC 3PIG Sus scrofa cDNA 5', mRNA sequence	707	A	---	---	A > C41	41	---	---	---	---	ORF-Not Identified	ORF-Not Identified	ORF-Not Identified	ORF-Not Identified
Ssc.18888		Transcribed locus	34164961	CF363887				708	833794 MARC 3PIG Sus scrofa cDNA 5', mRNA sequence	709	N	---	---	N > G47	47	---	---	---	---	ORF-Not Identified	ORF-Not Identified	ORF-Not Identified	ORF-Not Identified
Ssc.18888		Transcribed locus	34164961	CF363887				708	833794 MARC 3PIG Sus scrofa cDNA 5', mRNA sequence	710	N	---	---	N > A47	47	---	---	---	---	ORF-Not Identified	ORF-Not Identified	ORF-Not Identified	ORF-Not Identified
Ssc.18888		Transcribed locus	34164961	CF363887				708	833794 MARC 3PIG Sus scrofa cDNA 5', mRNA sequence	711	N	---	---	N > A47	47	---	---	---	---	ORF-Not Identified	ORF-Not Identified	ORF-Not Identified	ORF-Not Identified
Ssc.18888		Transcribed locus	34164961	CF363887				708	833794 MARC 3PIG Sus scrofa cDNA 5', mRNA sequence	712	N	---	---	N > G47	47	---	---	---	---	ORF-Not Identified	ORF-Not Identified	ORF-Not Identified	ORF-Not Identified
Ssc.18888		Transcribed locus	34164961	CF363887				708	833794 MARC 3PIG Sus scrofa cDNA 5', mRNA sequence	713	N	---	---	N > A45	45	---	---	---	---	ORF-Not Identified	ORF-Not Identified	ORF-Not Identified	ORF-Not Identified
Ssc.18888		Transcribed locus	34164961	CF363887				708	833794 MARC 3PIG Sus scrofa cDNA 5', mRNA sequence	714	N	---	---	N > G47	47	---	---	---	---	ORF-Not Identified	ORF-Not Identified	ORF-Not Identified	ORF-Not Identified
Ssc.18888		Transcribed locus	34164961	CF363887				708	833794 MARC 3PIG Sus scrofa cDNA 5', mRNA sequence	715	N	---	---	N > A45	45	---	---	---	---	ORF-Not Identified	ORF-Not Identified	ORF-Not Identified	ORF-Not Identified
Ssc.18888		Transcribed locus	34164961	CF363887				708	833794 MARC 3PIG Sus scrofa cDNA 5', mRNA sequence	716	N	---	---	N > A45	45	---	---	---	---	ORF-Not Identified	ORF-Not Identified	ORF-Not Identified	ORF-Not Identified
Ssc.18888		Transcribed locus	34164961	CF363887				708	833794 MARC 3PIG Sus scrofa cDNA 5', mRNA sequence	717	N	---	---	N > G48	48	---	---	---	---	ORF-Not Identified	ORF-Not Identified	ORF-Not Identified	ORF-Not Identified
Ssc.18888		Transcribed locus	34164961	CF363887				708	833794 MARC 3PIG Sus scrofa cDNA 5', mRNA sequence	718	N	---	---	N > A46	46	---	---	---	---	ORF-Not Identified	ORF-Not Identified	ORF-Not Identified	ORF-Not Identified
Ssc.18888		Transcribed locus	34164961	CF363887				708	833794 MARC 3PIG Sus scrofa cDNA 5', mRNA sequence	719	N	---	---	N > G47	47	---	---	---	---	ORF-Not Identified	ORF-Not Identified	ORF-Not Identified	ORF-Not Identified
Ssc.18888		Transcribed locus	34164961	CF363887				708	833794 MARC 3PIG Sus scrofa cDNA 5', mRNA sequence	720	N	---	---	N > T41	41	---	---	---	---	ORF-Not Identified	ORF-Not Identified	ORF-Not Identified	ORF-Not Identified
Ssc.18888		Transcribed locus	34164961	CF363887				708	833794 MARC 3PIG Sus scrofa cDNA 5', mRNA sequence	721	N	---	---	N > A45	45	---	---	---	---	ORF-Not Identified	ORF-Not Identified	ORF-Not Identified	ORF-Not Identified
Ssc.18888		Transcribed locus	34164961	CF363887				708	833794 MARC 3PIG Sus scrofa cDNA 5', mRNA sequence	722	N	---	---	N > C45	45	---	---	---	---	ORF-Not Identified	ORF-Not Identified	ORF-Not Identified	ORF-Not Identified
Ssc.18888		Transcribed locus	34164961	CF363887				708	833794 MARC 3PIG Sus scrofa cDNA 5', mRNA sequence	723	N	---	---	N > A47	47	---	---	---	---	ORF-Not Identified	ORF-Not Identified	ORF-Not Identified	ORF-Not Identified
Ssc.18888		Transcribed locus	34164961	CF363887				708	833794 MARC 3PIG Sus scrofa cDNA 5', mRNA sequence	724	N	---	---	N > G47	47	---	---	---	---	ORF-Not Identified	ORF-Not Identified	ORF-Not Identified	ORF-Not Identified
Ssc.18888		Transcribed locus	34164961	CF363887				708	833794 MARC 3PIG Sus scrofa cDNA 5', mRNA sequence	725	N	---	---	N > A46	46	---	---	---	---	ORF-Not Identified	ORF-Not Identified	ORF-Not Identified	ORF-Not Identified
Ssc.18888		Transcribed locus	34164961	CF363887				708	833794 MARC 3PIG Sus scrofa cDNA 5', mRNA sequence	726	N	---	---	N > G45	45	---	---	---	---	ORF-Not Identified	ORF-Not Identified	ORF-Not Identified	ORF-Not Identified
Ssc.18888		Transcribed locus	34164961	CF363887				708	833794 MARC 3PIG Sus scrofa cDNA 5', mRNA sequence	727	N	---	---	N > C44	44	---	---	---	---	ORF-Not Identified	ORF-Not Identified	ORF-Not Identified	ORF-Not Identified
Ssc.18888		Transcribed locus	34164961	CF363887				708	833794 MARC 3PIG Sus scrofa cDNA 5', mRNA sequence	728	N	---	---	N > A45	45	---	---	---	---	ORF-Not Identified	ORF-Not Identified	ORF-Not Identified	ORF-Not Identified
Ssc.18888		Transcribed locus	34164961	CF363887				708	833794 MARC 3PIG Sus scrofa cDNA 5', mRNA sequence	729	N	---	---	N > G44	44	---	---	---	---	ORF-Not Identified	ORF-Not Identified	ORF-Not Identified	ORF-Not Identified
Ssc.18888		Transcribed locus	34164961	CF363887				708	833794 MARC 3PIG Sus scrofa cDNA 5', mRNA sequence	730	N	---	---	N > A45	45	---	---	---	---	ORF-Not Identified	ORF-Not Identified	ORF-Not Identified	ORF-Not Identified
Ssc.18888		Transcribed locus	34164961	CF363887				708	833794 MARC 3PIG Sus scrofa cDNA 5', mRNA sequence	731	N	---	---	N > G46	46	---	---	---	---	ORF-Not Identified	ORF-Not Identified	ORF-Not Identified	ORF-Not Identified
Ssc.18888		Transcribed locus	34164961	CF363887				708	833794 MARC 3PIG Sus scrofa cDNA 5', mRNA sequence	732	N	---	---	N > C45	45	---	---	---	---	ORF-Not Identified	ORF-Not Identified	ORF-Not Identified	ORF-Not Identified
Ssc.18888		Transcribed locus	34164961	CF363887				708	833794 MARC 3PIG Sus scrofa cDNA 5', mRNA sequence	733	N	---	---	N > C45	45	---	---	---	---	ORF-Not Identified	ORF-Not Identified	ORF-Not Identified	ORF-Not Identified
Ssc.18888		Transcribed locus	34164961	CF363887				708	833794 MARC 3PIG Sus scrofa cDNA 5', mRNA sequence	734	N	---	---	N > A45	45	---	---	---	---	ORF-Not Identified	ORF-Not Identified	ORF-Not Identified	ORF-Not Identified
Ssc.18888		Transcribed locus	34164961	CF363887				708	833794 MARC 3PIG Sus scrofa cDNA 5', mRNA sequence	735	N	---	---	N > T46	46	---	---	---	---	ORF-Not Identified	ORF-Not Identified	ORF-Not Identified	ORF-Not Identified
Ssc.18888		Transcribed locus	34164961	CF363887				708	833794 MARC 3PIG Sus scrofa cDNA 5', mRNA sequence	736	N	---	---	N > G44	44	---	---	---	---	ORF-Not Identified	ORF-Not Identified	ORF-Not Identified	ORF-Not Identified
Ssc.18888		Transcribed locus	34164961	CF363887				708	833794 MARC 3PIG Sus scrofa cDNA 5', mRNA sequence	737	N	---	---	N > A43	43	---	---	---	---	ORF-Not Identified	ORF-Not Identified	ORF-Not Identified	ORF-Not Identified
Ssc.18888		Transcribed locus	34164961	CF363887				708	833794 MARC 3PIG Sus scrofa cDNA 5', mRNA sequence	738	N	---	---	N > A43	43	---	---	---	---	ORF-Not Identified	ORF-Not Identified	ORF-Not Identified	ORF-Not Identified
Ssc.18888		Transcribed locus	34164961	CF363887				708	833794 MARC 3PIG Sus scrofa cDNA 5', mRNA sequence	739	N	---	---	N > T46	46	---	---	---	---	ORF-Not Identified	ORF-Not Identified	ORF-Not Identified	ORF-Not Identified
Ssc.18888		Transcribed locus	34164961	CF363887				708	833794 MARC 3PIG Sus scrofa cDNA 5', mRNA sequence	740	N	---	---	N > A42	42	---	---	---	---	ORF-Not Identified	ORF-Not Identified	ORF-Not Identified	ORF-Not Identified
Ssc.18888		Transcribed locus	34164961	CF363887				708	833794 MARC 3PIG Sus scrofa cDNA 5', mRNA sequence	741	N	---	---	N > T46	46	---	---	---	---	ORF-Not Identified	ORF-Not Identified	ORF-Not Identified	ORF-Not Identified
Ssc.18888		Transcribed locus	34164961	CF363887				708	833794 MARC 3PIG Sus scrofa cDNA 5', mRNA sequence	742	N	---	---	N > T45	45	---	---	---	---	ORF-Not Identified	ORF-Not Identified	ORF-Not Identified	ORF-Not Identified
Ssc.18888		Transcribed locus	34164961	CF363887				708	833794 MARC 3PIG Sus scrofa cDNA 5', mRNA sequence	743	N	---	---	N > G44	44	---	---	---	---	ORF-Not Identified	ORF-Not Identified	ORF-Not Identified	ORF-Not Identified
Ssc.18888		Transcribed locus	34164961	CF363887				708	833794 MARC 3PIG Sus scrofa cDNA 5', mRNA sequence	744	N	---	---	N > T35	35	---	---	---	---	ORF-Not Identified	ORF-Not Identified	ORF-Not Identified	ORF-Not Identified
Ssc.18888		Transcribed locus	34164961	CF363887				708	833794 MARC 3PIG Sus scrofa cDNA 5', mRNA sequence	745	N	---	---	N > C45	45	---	---	---	---	ORF-Not Identified	ORF-Not Identified	ORF-Not Identified	ORF-Not Identified
Ssc.18888		Transcribed locus	34164961	CF363887				708	833794 MARC 3PIG Sus scrofa cDNA 5', mRNA sequence	746	N	---	---	N > T43	43	---	---	---	---	ORF-Not Identified	ORF-Not Identified	ORF-Not Identified	ORF-Not Identified
Ssc.18888		Transcribed locus	34164961	CF363887				708	833794 MARC 3PIG Sus scrofa cDNA 5', mRNA sequence	747	N	---	---	N > T45	45	---	---	---	---	ORF-Not Identified	ORF-Not Identified	ORF-Not Identified	ORF-Not Identified
Ssc.18888		Transcribed locus	34164961	CF363887				708	833794 MARC 3PIG Sus scrofa cDNA 5', mRNA sequence	748	N	---	---	N > G43	43	---	---	---	---	ORF-Not Identified	ORF-Not Identified	ORF-Not Identified	ORF-Not Identified
Ssc.18888		Transcribed locus	34164961	CF363887				708	833794 MARC 3PIG Sus scrofa cDNA 5', mRNA sequence	749	N	---	---	N > G42	42	---	---	---	---	ORF-Not Identified	ORF-Not Identified	ORF-Not Identified	ORF-Not Identified
Ssc.18888		Transcribed locus	34164961	CF363887				708	833794 MARC 3PIG Sus scrofa cDNA 5', mRNA sequence	750	N	---	---	N > A40	40	---	---	---	---	ORF-Not Identified	ORF-Not Identified	ORF-Not Identified	ORF-Not Identified
Ssc.18888		Transcribed locus	34164961	CF363887				708	833794 MARC 3PIG Sus scrofa cDNA 5', mRNA sequence	751	N	---	---	N > T39	39	---	---	---	---	ORF-Not Identified	ORF-Not Identified	ORF-Not Identified	ORF-Not Identified
Ssc.18888		Transcribed locus	34164961	CF363887				708	833794 MARC 3PIG Sus scrofa cDNA 5', mRNA sequence	752	N	---	---	N > C42	42	---	---	---	---	ORF-Not Identified	ORF-Not Identified	ORF-Not Identified	ORF-Not Identified
Ssc.18888		Transcribed locus	34164961	CF363887				708	833794 MARC 3PIG Sus scrofa cDNA 5', mRNA sequence	753	N	---	---	N > T39	39	---	---	---	---	ORF-Not Identified	ORF-Not Identified	ORF-Not Identified	ORF-Not Identified
Ssc.18888		Transcribed locus	34164961	CF363887				708	833794 MARC 3PIG Sus scrofa cDNA 5', mRNA sequence	754	N	---	---	N > C43	43	---	---	---	---	ORF-Not Identified	ORF-Not Identified	ORF-Not Identified	ORF-Not Identified
Ssc.18888		Transcribed locus	34164961	CF363887				708	833794 MARC 3PIG Sus scrofa cDNA 5', mRNA sequence	755	N	---	---	N > C41	41	---	---	---	---	ORF-Not Identified	ORF-Not Identified	ORF-Not Identified	ORF-Not Identified
Ssc.18888		Transcribed locus	34164961	CF363887				708	833794 MARC 3PIG Sus scrofa cDNA 5', mRNA sequence	756	N	---	---	N > T42	42	---	---	---	---	ORF-Not Identified	ORF-Not Identified	ORF-Not Identified	ORF-Not Identified
Ssc.18888		Transcribed locus	34164961	CF363887				708	833794 MARC 3PIG Sus scrofa cDNA 5', mRNA sequence	757	N	---	---	N > C42	42	---	---	---	---	ORF-Not Identified	ORF-Not Identified	ORF-Not Identified	ORF-Not Identified
Ssc.18888		Transcribed locus	34164961	CF363887				708	833794 MARC 3PIG Sus scrofa cDNA 5', mRNA sequence	758	N	---	---	N > T41	41	---	---	---	---	ORF-Not Identified	ORF-Not Identified	ORF-Not Identified	ORF-Not Identified
Ssc.18888		Transcribed locus	34164961	CF363887				708	833794 MARC 3PIG Sus scrofa cDNA 5', mRNA sequence	759	N	---	---	N > T44	44	---	---	---	---	ORF-Not Identified	ORF-Not Identified	ORF-Not Identified	ORF-Not Identified
Ssc.18888		Transcribed locus	34164961	CF363887				708	833794 MARC 3PIG Sus scrofa cDNA 5', mRNA sequence	760	N	---	---	N > T40	40	---	---	---	---	ORF-Not Identified	ORF-Not Identified	ORF-Not Identified	ORF-Not Identified
Ssc.18888		Transcribed locus	34164961	CF363887				708	833794 MARC 3PIG Sus scrofa cDNA 5', mRNA sequence	761	N	---	---	N > C44	44	---	---	---	---	ORF-Not Identified	ORF-Not Identified	ORF-Not Identified	ORF-Not Identified
Ssc.18888		Transcribed locus	34164961	CF363887				708	833794 MARC 3PIG Sus scrofa cDNA 5', mRNA sequence	762	N	---	---	N > T43	43	---	---	---	---	ORF-Not Identified	ORF-Not Identified	ORF-Not Identified	ORF-Not Identified
Ssc.18888		Transcribed locus	34164961	CF363887				708	833794 MARC 3PIG Sus scrofa cDNA 5', mRNA sequence	763	N	---	---	N > T42	42	---	---	---	---	ORF-Not Identified	ORF-Not Identified	ORF-Not Identified	ORF-Not Identified
Ssc.18888		Transcribed locus	34164961	CF363887				708	833794 MARC 3PIG Sus scrofa cDNA 5', mRNA sequence	764	N	---	---	N > C41	41	---	---	---	---	ORF-Not Identified	ORF-Not Identified	ORF-Not Identified	ORF-Not Identified
Ssc.18888		Transcribed locus	34164961	CF363887				708	833794 MARC 3PIG Sus scrofa cDNA 5', mRNA sequence	765	N	---	---	N > T44	44	---	---	---	---	ORF-Not Identified	ORF-Not Identified	ORF-Not Identified	ORF-Not Identified
Ssc.18888		Transcribed locus	34164961	CF363887				708	833794 MARC 3PIG Sus scrofa cDNA 5', mRNA sequence	766	N	---	---	N > G33	33	---	---	---	---	ORF-Not Identified	ORF-Not Identified	ORF-Not Identified	ORF-Not Identified
Ssc.18888		Transcribed locus	34164961	CF363887				708	833794 MARC 3PIG Sus scrofa cDNA 5', mRNA sequence	768	N	---	---	N > T37	37	---	---	---	---	ORF-Not Identified	ORF-Not Identified	ORF-Not Identified	ORF-Not Identified
Ssc.18888		Transcribed locus	34164961	CF363887				708	833794 MARC 3PIG Sus scrofa cDNA 5', mRNA sequence	769	N	---	---	N > C35	35	---	---	---	---	ORF-Not Identified	ORF-Not Identified	ORF-Not Identified	ORF-Not Identified
Ssc.18888		Transcribed locus	34164961	CF363887				708	833794 MARC 3PIG Sus scrofa cDNA 5', mRNA sequence	771	N	---	---	N > T41	41	---	---	---	---	ORF-Not Identified	ORF-Not Identified	ORF-Not Identified	ORF-Not Identified
Ssc.18888		Transcribed locus	34164961	CF363887				708	833794 MARC 3PIG Sus scrofa cDNA 5', mRNA sequence	772	N	---	---	N > C39	39	---	---	---	---	ORF-Not Identified	ORF-Not Identified	ORF-Not Identified	ORF-Not Identified
Ssc.18888		Transcribed locus	34164961	CF363887				708	833794 MARC 3PIG Sus scrofa cDNA 5', mRNA sequence	774	N	---	---	N > T34	34	---	---	---	---	ORF-Not Identified	ORF-Not Identified	ORF-Not Identified	ORF-Not Identified
Ssc.18888		Transcribed locus	34164961	CF363887				708	833794 MARC 3PIG Sus scrofa cDNA 5', mRNA sequence	775	N	---	---	N > C35	35	---	---	---	---	ORF-Not Identified	ORF-Not Identified	ORF-Not Identified	ORF-Not Identified
Ssc.18888		Transcribed locus	34164961	CF363887				708	833794 MARC 3PIG Sus scrofa cDNA 5', mRNA sequence	777	N	---	---	N > T35	35	---	---	---	---	ORF-Not Identified	ORF-Not Identified	ORF-Not Identified	ORF-Not Identified
Ssc.18888		Transcribed locus	34164961	CF363887				708	833794 MARC 3PIG Sus scrofa cDNA 5', mRNA sequence	778	N	---	---	N > C37	37	---	---	---	---	ORF-Not Identified	ORF-Not Identified	ORF-Not Identified	ORF-Not Identified
Ssc.18888		Transcribed locus	34164961	CF363887				708	833794 MARC 3PIG Sus scrofa cDNA 5', mRNA sequence	781	N	---	---	N > C35	35	---	---	---	---	ORF-Not Identified	ORF-Not Identified	ORF-Not Identified	ORF-Not Identified
Ssc.18888		Transcribed locus	34164961	CF363887				708	833794 MARC 3PIG Sus scrofa cDNA 5', mRNA sequence	784	N	---	---	N > C32	32	---	---	---	---	ORF-Not Identified	ORF-Not Identified	ORF-Not Identified	ORF-Not Identified
Ssc.10204		Transcribed locus, moderately similar to NP_060069.3 vezatin, adherens junctions transmembrane protein [Homo sapiens]	34165933	CF364380				726	834326 MARC 3PIG Sus scrofa cDNA 5', mRNA sequence	504	A	A > G41	41	---	---	---	---	---	---	ORF-Not Identified	ORF-Not Identified	ORF-Not Identified	ORF-Not Identified
Ssc.1277		Transcribed locus, strongly similar to NP_084027.1 ribosomal protein L18A [Mus musculus]	34166504	CF364671				730	834665 MARC 3PIG Sus scrofa cDNA 5', mRNA sequence	677	A	A > G39	39	A > G51	51	A > G34	34	A > G69	69	ORF-Not Identified	ORF-Not Identified	ORF-Not Identified	ORF-Not Identified
Ssc.18868		Transcribed locus	34167205	CF365028				580	835628 MARC 3PIG Sus scrofa cDNA 3', mRNA sequence	52	A	---	---	A > T37	41	---	---	A > T53	55	ORF-Not Identified	ORF-Not Identified	ORF-Not Identified	ORF-Not Identified
Ssc.18868		Transcribed locus	34167205	CF365028				580	835628 MARC 3PIG Sus scrofa cDNA 3', mRNA sequence	54	T	---	---	T > G57	57	---	---	T > G61	61	ORF-Not Identified	ORF-Not Identified	ORF-Not Identified	ORF-Not Identified
Ssc.18868		Transcribed locus	34167205	CF365028				580	835628 MARC 3PIG Sus scrofa cDNA 3', mRNA sequence	89	C	C > T47	78	---	---	---	---	---	---	ORF-Not Identified	ORF-Not Identified	ORF-Not Identified	ORF-Not Identified
Ssc.18868		Transcribed locus	34167205	CF365028				580	835628 MARC 3PIG Sus scrofa cDNA 3', mRNA sequence	190	G	G > A95	152	---	---	---	---	---	---	ORF-Not Identified	ORF-Not Identified	ORF-Not Identified	ORF-Not Identified
Ssc.18868		Transcribed locus	34167205	CF365028				580	835628 MARC 3PIG Sus scrofa cDNA 3', mRNA sequence	343	C	C > A35	44	---	---	---	---	---	---	ORF-Not Identified	ORF-Not Identified	ORF-Not Identified	ORF-Not Identified
Ssc.18868		Transcribed locus	34167205	CF365028				580	835628 MARC 3PIG Sus scrofa cDNA 3', mRNA sequence	380	A	A > G71	71	A > G216	216	A > G36	36	A > G148	148	ORF-Not Identified	ORF-Not Identified	ORF-Not Identified	ORF-Not Identified
Ssc.18868		Transcribed locus	34167205	CF365028				580	835628 MARC 3PIG Sus scrofa cDNA 3', mRNA sequence	406	C	C > T32	42	---	---	---	---	---	---	ORF-Not Identified	ORF-Not Identified	ORF-Not Identified	ORF-Not Identified
Ssc.61853		Transcribed locus	34167414	CF365132				576	835739 MARC 3PIG Sus scrofa cDNA 3', mRNA sequence	108	C	C > G31	31	C > G33	33	---	---	---	---	ORF-Not Identified	ORF-Not Identified	ORF-Not Identified	ORF-Not Identified
Ssc.61853		Transcribed locus	34167414	CF365132				576	835739 MARC 3PIG Sus scrofa cDNA 3', mRNA sequence	218	G	---	---	G > T45	45	---	---	G > T35	35	ORF-Not Identified	ORF-Not Identified	ORF-Not Identified	ORF-Not Identified
Ssc.61853		Transcribed locus	34167414	CF365132				576	835739 MARC 3PIG Sus scrofa cDNA 3', mRNA sequence	235	A	A > G39	39	A > G45	45	---	---	A > G36	36	ORF-Not Identified	ORF-Not Identified	ORF-Not Identified	ORF-Not Identified
Ssc.61853		Transcribed locus	34167414	CF365132				576	835739 MARC 3PIG Sus scrofa cDNA 3', mRNA sequence	256	G	G > T38	38	G > T31	31	---	---	G > T34	34	ORF-Not Identified	ORF-Not Identified	ORF-Not Identified	ORF-Not Identified
Ssc.61853		Transcribed locus	34167414	CF365132				576	835739 MARC 3PIG Sus scrofa cDNA 3', mRNA sequence	257	C	C > A38	38	C > A41	41	---	---	C > A39	39	ORF-Not Identified	ORF-Not Identified	ORF-Not Identified	ORF-Not Identified
Ssc.57954		Transcribed locus	34167474	CF365163				627	835771 MARC 3PIG Sus scrofa cDNA 3', mRNA sequence	415	C	C > T143	143	C > T67	67	C > T38	38	C > T241	241	ORF-Not Identified	ORF-Not Identified	ORF-Not Identified	ORF-Not Identified
Ssc.57954		Transcribed locus	34167474	CF365163				627	835771 MARC 3PIG Sus scrofa cDNA 3', mRNA sequence	447	T	T > C197	197	T > C65	65	T > C52	52	T > C258	258	ORF-Not Identified	ORF-Not Identified	ORF-Not Identified	ORF-Not Identified
Ssc.57954		Transcribed locus	34167474	CF365163				627	835771 MARC 3PIG Sus scrofa cDNA 3', mRNA sequence	462	G	G > A130	130	G > A44	44	G > A47	47	G > A187	187	ORF-Not Identified	ORF-Not Identified	ORF-Not Identified	ORF-Not Identified
Ssc.57954		Transcribed locus	34167474	CF365163				627	835771 MARC 3PIG Sus scrofa cDNA 3', mRNA sequence	493	A	A > G33	33	---	---	---	---	A > G42	42	ORF-Not Identified	ORF-Not Identified	ORF-Not Identified	ORF-Not Identified
Ssc.50320		Transcribed locus	34167643	CF365249				631	835865 MARC 3PIG Sus scrofa cDNA 3', mRNA sequence	53	T	---	---	---	---	---	---	T > G23	36	ORF-Not Identified	ORF-Not Identified	ORF-Not Identified	ORF-Not Identified
Ssc.50320		Transcribed locus	34167643	CF365249				631	835865 MARC 3PIG Sus scrofa cDNA 3', mRNA sequence	74	T	---	---	---	---	---	---	T > C40	61	ORF-Not Identified	ORF-Not Identified	ORF-Not Identified	ORF-Not Identified
Ssc.70614		Transcribed locus, strongly similar to NP_001528.1 heat shock factor binding protein 1 [Homo sapiens]	34167797	CF365327				531	835947 MARC 3PIG Sus scrofa cDNA 3', mRNA sequence	432	A	---	---	---	---	A > G42	42	A > G57	57	ORF-Not Identified	ORF-Not Identified	ORF-Not Identified	ORF-Not Identified
Ssc.70614		Transcribed locus, strongly similar to NP_001528.1 heat shock factor binding protein 1 [Homo sapiens]	34167797	CF365327				531	835947 MARC 3PIG Sus scrofa cDNA 3', mRNA sequence	448	T	---	---	---	---	T > C47	47	T > C74	74	ORF-Not Identified	ORF-Not Identified	ORF-Not Identified	ORF-Not Identified
Ssc.70614		Transcribed locus, strongly similar to NP_001528.1 heat shock factor binding protein 1 [Homo sapiens]	34167797	CF365327				531	835947 MARC 3PIG Sus scrofa cDNA 3', mRNA sequence	451	A	---	---	---	---	A > G57	57	A > G93	93	ORF-Not Identified	ORF-Not Identified	ORF-Not Identified	ORF-Not Identified
Ssc.70614		Transcribed locus, strongly similar to NP_001528.1 heat shock factor binding protein 1 [Homo sapiens]	34167797	CF365327				531	835947 MARC 3PIG Sus scrofa cDNA 3', mRNA sequence	499	G	---	---	---	---	G > T62	62	G > T143	143	ORF-Not Identified	ORF-Not Identified	ORF-Not Identified	ORF-Not Identified
Ssc.70614		Transcribed locus, strongly similar to NP_001528.1 heat shock factor binding protein 1 [Homo sapiens]	34167797	CF365327				531	835947 MARC 3PIG Sus scrofa cDNA 3', mRNA sequence	523	A	---	---	---	---	---	---	A > G98	98	ORF-Not Identified	ORF-Not Identified	ORF-Not Identified	ORF-Not Identified
Ssc.14064		Transcribed locus	34168310	CF365587				646	836224 MARC 3PIG Sus scrofa cDNA 3', mRNA sequence	176	G	G > T203	203	G > T151	151	G > T72	72	G > T490	490	ORF-Not Identified	ORF-Not Identified	ORF-Not Identified	ORF-Not Identified
Ssc.14064		Transcribed locus	34168310	CF365587				646	836224 MARC 3PIG Sus scrofa cDNA 3', mRNA sequence	492	G	---	---	G > A65	213	---	---	---	---	ORF-Not Identified	ORF-Not Identified	ORF-Not Identified	ORF-Not Identified
Ssc.14064		Transcribed locus	34168310	CF365587				646	836224 MARC 3PIG Sus scrofa cDNA 3', mRNA sequence	587	A	A > G246	246	A > G78	78	A > G37	37	A > G265	265	ORF-Not Identified	ORF-Not Identified	ORF-Not Identified	ORF-Not Identified
Ssc.57978		Transcribed locus, moderately similar to NP_999035.1 antileukoproteinase [Sus scrofa]	34168380	CF365622				561	836261 MARC 3PIG Sus scrofa cDNA 3', mRNA sequence	410	A	---	---	---	---	A > G40	40	---	---	ORF-Not Identified	ORF-Not Identified	ORF-Not Identified	ORF-Not Identified
Ssc.54789		Transcribed locus	34169722	CF366285				661	836987 MARC 3PIG Sus scrofa cDNA 3', mRNA sequence	235	C	---	---	---	---	---	---	C > T33	58	ORF-Not Identified	ORF-Not Identified	ORF-Not Identified	ORF-Not Identified
Ssc.19059		Transcribed locus, strongly similar to NP_112247.2 angiotensin II receptor, type 1a [Rattus norvegicus]	34171556	CF367219				728	841945 MARC 3PIG Sus scrofa cDNA 5', mRNA sequence	52	T	T > G57	57	T > G43	44	T > G34	34	---	---	ORF-Not Identified	ORF-Not Identified	ORF-Not Identified	ORF-Not Identified
Ssc.19059		Transcribed locus, strongly similar to NP_112247.2 angiotensin II receptor, type 1a [Rattus norvegicus]	34171556	CF367219				728	841945 MARC 3PIG Sus scrofa cDNA 5', mRNA sequence	189	C	---	---	---	---	---	---	C > T56	56	ORF-Not Identified	ORF-Not Identified	ORF-Not Identified	ORF-Not Identified
Ssc.5660		Transcribed locus, strongly similar to NP_001004267.1 transmembrane protein 106B [Rattus norvegicus]	34171708	CF367297				682	842030 MARC 3PIG Sus scrofa cDNA 5', mRNA sequence	532	G	G > A41	41	---	---	---	---	---	---	ORF-Not Identified	ORF-Not Identified	ORF-Not Identified	ORF-Not Identified
Ssc.5660		Transcribed locus, strongly similar to NP_001004267.1 transmembrane protein 106B [Rattus norvegicus]	34171708	CF367297				682	842030 MARC 3PIG Sus scrofa cDNA 5', mRNA sequence	573	A	A > G50	50	A > G33	33	---	---	A > G39	39	ORF-Not Identified	ORF-Not Identified	ORF-Not Identified	ORF-Not Identified
Ssc.47464		Transcribed locus, strongly similar to NP_473426.2 myocyte induction differentiation originator [Mus musculus]	34173049	CF367977				311	852568 MARC 3PIG Sus scrofa cDNA 3', mRNA sequence	333	N	---	---	N > G31	31	---	---	---	---	ORF-Not Identified	ORF-Not Identified	ORF-Not Identified	ORF-Not Identified
Ssc.47464		Transcribed locus, strongly similar to NP_473426.2 myocyte induction differentiation originator [Mus musculus]	34173049	CF367977				311	852568 MARC 3PIG Sus scrofa cDNA 3', mRNA sequence	335	N	---	---	N > C31	31	---	---	---	---	ORF-Not Identified	ORF-Not Identified	ORF-Not Identified	ORF-Not Identified
Ssc.47464		Transcribed locus, strongly similar to NP_473426.2 myocyte induction differentiation originator [Mus musculus]	34173049	CF367977				311	852568 MARC 3PIG Sus scrofa cDNA 3', mRNA sequence	336	N	---	---	N > A31	31	---	---	---	---	ORF-Not Identified	ORF-Not Identified	ORF-Not Identified	ORF-Not Identified
Ssc.47464		Transcribed locus, strongly similar to NP_473426.2 myocyte induction differentiation originator [Mus musculus]	34173049	CF367977				311	852568 MARC 3PIG Sus scrofa cDNA 3', mRNA sequence	337	N	---	---	N > G31	31	---	---	---	---	ORF-Not Identified	ORF-Not Identified	ORF-Not Identified	ORF-Not Identified
Ssc.47464		Transcribed locus, strongly similar to NP_473426.2 myocyte induction differentiation originator [Mus musculus]	34173049	CF367977				311	852568 MARC 3PIG Sus scrofa cDNA 3', mRNA sequence	339	N	---	---	N > G31	31	---	---	---	---	ORF-Not Identified	ORF-Not Identified	ORF-Not Identified	ORF-Not Identified
Ssc.47464		Transcribed locus, strongly similar to NP_473426.2 myocyte induction differentiation originator [Mus musculus]	34173049	CF367977				311	852568 MARC 3PIG Sus scrofa cDNA 3', mRNA sequence	344	N	---	---	N > A31	31	---	---	---	---	ORF-Not Identified	ORF-Not Identified	ORF-Not Identified	ORF-Not Identified
Ssc.47464		Transcribed locus, strongly similar to NP_473426.2 myocyte induction differentiation originator [Mus musculus]	34173049	CF367977				311	852568 MARC 3PIG Sus scrofa cDNA 3', mRNA sequence	346	N	---	---	N > A31	31	---	---	---	---	ORF-Not Identified	ORF-Not Identified	ORF-Not Identified	ORF-Not Identified
Ssc.47464		Transcribed locus, strongly similar to NP_473426.2 myocyte induction differentiation originator [Mus musculus]	34173049	CF367977				311	852568 MARC 3PIG Sus scrofa cDNA 3', mRNA sequence	353	N	---	---	N > A31	31	---	---	---	---	ORF-Not Identified	ORF-Not Identified	ORF-Not Identified	ORF-Not Identified
Ssc.47464		Transcribed locus, strongly similar to NP_473426.2 myocyte induction differentiation originator [Mus musculus]	34173049	CF367977				311	852568 MARC 3PIG Sus scrofa cDNA 3', mRNA sequence	357	N	---	---	N > C31	31	---	---	---	---	ORF-Not Identified	ORF-Not Identified	ORF-Not Identified	ORF-Not Identified
Ssc.61868		Transcribed locus	34173175	CF368042				654	852635 MARC 3PIG Sus scrofa cDNA 3', mRNA sequence	128	T	---	---	---	---	---	---	T > C42	83	ORF-Not Identified	ORF-Not Identified	ORF-Not Identified	ORF-Not Identified
Ssc.61868		Transcribed locus	34173175	CF368042				654	852635 MARC 3PIG Sus scrofa cDNA 3', mRNA sequence	283	A	A > C75	75	A > C69	69	---	---	A > C43	51	ORF-Not Identified	ORF-Not Identified	ORF-Not Identified	ORF-Not Identified
Ssc.61868		Transcribed locus	34173175	CF368042				654	852635 MARC 3PIG Sus scrofa cDNA 3', mRNA sequence	331	C	C > T59	59	C > T59	59	---	---	C > T32	73	ORF-Not Identified	ORF-Not Identified	ORF-Not Identified	ORF-Not Identified
Ssc.61868		Transcribed locus	34173175	CF368042				654	852635 MARC 3PIG Sus scrofa cDNA 3', mRNA sequence	348	C	C > G81	81	C > G65	65	---	---	C > G36	76	ORF-Not Identified	ORF-Not Identified	ORF-Not Identified	ORF-Not Identified
Ssc.61868		Transcribed locus	34173175	CF368042				654	852635 MARC 3PIG Sus scrofa cDNA 3', mRNA sequence	357	T	T > C74	74	T > C63	63	---	---	T > C33	58	ORF-Not Identified	ORF-Not Identified	ORF-Not Identified	ORF-Not Identified
Ssc.61890		Transcribed locus	34174318	CF368623				755	853281 MARC 3PIG Sus scrofa cDNA 3', mRNA sequence	269	A	---	---	---	---	---	---	A > C77	77	ORF-Not Identified	ORF-Not Identified	ORF-Not Identified	ORF-Not Identified
Ssc.61890		Transcribed locus	34174318	CF368623				755	853281 MARC 3PIG Sus scrofa cDNA 3', mRNA sequence	314	A	---	---	---	---	---	---	A > G96	96	ORF-Not Identified	ORF-Not Identified	ORF-Not Identified	ORF-Not Identified
Ssc.56071		Transcribed locus	34174471	CF368701				711	853366 MARC 3PIG Sus scrofa cDNA 3', mRNA sequence	87	C	C > G58	58	C > G27	47	---	---	---	---	ORF-Not Identified	ORF-Not Identified	ORF-Not Identified	ORF-Not Identified
Ssc.56071		Transcribed locus	34174471	CF368701				711	853366 MARC 3PIG Sus scrofa cDNA 3', mRNA sequence	209	A	A > G79	79	A > G50	50	---	---	---	---	ORF-Not Identified	ORF-Not Identified	ORF-Not Identified	ORF-Not Identified
Ssc.56071		Transcribed locus	34174471	CF368701				711	853366 MARC 3PIG Sus scrofa cDNA 3', mRNA sequence	266	A	A > C88	88	A > C74	74	---	---	---	---	ORF-Not Identified	ORF-Not Identified	ORF-Not Identified	ORF-Not Identified
Ssc.56071		Transcribed locus	34174471	CF368701				711	853366 MARC 3PIG Sus scrofa cDNA 3', mRNA sequence	398	C	---	---	C > T23	41	---	---	---	---	ORF-Not Identified	ORF-Not Identified	ORF-Not Identified	ORF-Not Identified
Ssc.56071		Transcribed locus	34174471	CF368701				711	853366 MARC 3PIG Sus scrofa cDNA 3', mRNA sequence	406	T	T > G45	45	T > G43	43	---	---	T > G57	57	ORF-Not Identified	ORF-Not Identified	ORF-Not Identified	ORF-Not Identified
Ssc.451	IGFBP1	Insulin-like growth factor binding protein 1	34447133	AB119126	IGFBP1			6857	Sus scrofa mRNA for insulin-like growth factor binding protein 1, exon 1-4, complete cds	1513	A	---	---	---	---	---	---	A > C59	59	ORF-Not Identified	ORF-Not Identified	ORF-Not Identified	ORF-Not Identified
Ssc.451	IGFBP1	Insulin-like growth factor binding protein 1	34447133	AB119126	IGFBP1			6857	Sus scrofa mRNA for insulin-like growth factor binding protein 1, exon 1-4, complete cds	3709	T	---	---	---	---	T > C37	37	---	---	ORF-Not Identified	ORF-Not Identified	ORF-Not Identified	ORF-Not Identified
Ssc.451	IGFBP1	Insulin-like growth factor binding protein 1	34447133	AB119126	IGFBP1			6857	Sus scrofa mRNA for insulin-like growth factor binding protein 1, exon 1-4, complete cds	5742	G	---	---	G > A24	34	G > A81	84	---	---	ORF-Not Identified	ORF-Not Identified	ORF-Not Identified	ORF-Not Identified
Ssc.451	IGFBP1	Insulin-like growth factor binding protein 1	34447133	AB119126	IGFBP1			6857	Sus scrofa mRNA for insulin-like growth factor binding protein 1, exon 1-4, complete cds	5921	A	A > T1641	1641	A > T211	211	A > T443	443	A > T788	788	ORF-Not Identified	ORF-Not Identified	ORF-Not Identified	ORF-Not Identified
Ssc.451	IGFBP1	Insulin-like growth factor binding protein 1	34447133	AB119126	IGFBP1			6857	Sus scrofa mRNA for insulin-like growth factor binding protein 1, exon 1-4, complete cds	6181	A	A > C5169	5170	A > C246	422	A > C493	495	---	---	ORF-Not Identified	ORF-Not Identified	ORF-Not Identified	ORF-Not Identified
Ssc.451	IGFBP1	Insulin-like growth factor binding protein 1	34447133	AB119126	IGFBP1			6857	Sus scrofa mRNA for insulin-like growth factor binding protein 1, exon 1-4, complete cds	6278	G	G > A751	2137	---	---	G > A296	299	---	---	ORF-Not Identified	ORF-Not Identified	ORF-Not Identified	ORF-Not Identified
Ssc.451	IGFBP1	Insulin-like growth factor binding protein 1	34447133	AB119126	IGFBP1			6857	Sus scrofa mRNA for insulin-like growth factor binding protein 1, exon 1-4, complete cds	6288	A	A > G2804	2805	A > G165	293	A > G389	398	---	---	ORF-Not Identified	ORF-Not Identified	ORF-Not Identified	ORF-Not Identified
Ssc.451	IGFBP1	Insulin-like growth factor binding protein 1	34447133	AB119126	IGFBP1			6857	Sus scrofa mRNA for insulin-like growth factor binding protein 1, exon 1-4, complete cds	6296	A	A > G2387	2391	A > G145	303	A > G366	377	---	---	ORF-Not Identified	ORF-Not Identified	ORF-Not Identified	ORF-Not Identified
Ssc.451	IGFBP1	Insulin-like growth factor binding protein 1	34447133	AB119126	IGFBP1			6857	Sus scrofa mRNA for insulin-like growth factor binding protein 1, exon 1-4, complete cds	6411	C	C > A17	43	---	---	---	---	---	---	ORF-Not Identified	ORF-Not Identified	ORF-Not Identified	ORF-Not Identified
Ssc.3932		Transcribed locus, strongly similar to NP_006799.1 Sec61 beta subunit [Homo sapiens]	34832542	AJ458010				801	AJ458010 LambdaZapII, pig adult small intestine Sus scrofa cDNA clone c17g09, mRNA sequence	88	t	t > C231	231	t > C397	397	t > C218	218	t > C381	381	ORF-Not Identified	ORF-Not Identified	ORF-Not Identified	ORF-Not Identified
Ssc.3932		Transcribed locus, strongly similar to NP_006799.1 Sec61 beta subunit [Homo sapiens]	34832542	AJ458010				801	AJ458010 LambdaZapII, pig adult small intestine Sus scrofa cDNA clone c17g09, mRNA sequence	89	t	t > C233	233	t > C419	419	t > C226	226	t > C379	379	ORF-Not Identified	ORF-Not Identified	ORF-Not Identified	ORF-Not Identified
Ssc.3932		Transcribed locus, strongly similar to NP_006799.1 Sec61 beta subunit [Homo sapiens]	34832542	AJ458010				801	AJ458010 LambdaZapII, pig adult small intestine Sus scrofa cDNA clone c17g09, mRNA sequence	392	A	---	---	A > T184	184	A > T44	44	A > T241	241	ORF-Not Identified	ORF-Not Identified	ORF-Not Identified	ORF-Not Identified
Ssc.3932		Transcribed locus, strongly similar to NP_006799.1 Sec61 beta subunit [Homo sapiens]	34832542	AJ458010				801	AJ458010 LambdaZapII, pig adult small intestine Sus scrofa cDNA clone c17g09, mRNA sequence	402	N	---	---	N > G95	95	N > G37	37	N > G135	135	ORF-Not Identified	ORF-Not Identified	ORF-Not Identified	ORF-Not Identified
Ssc.16328		Collagen type V alpha 2 (COL5A2) mRNA, partial sequence	34582610	AY368623	COL5A2			838	Sus scrofa collagen type V alpha 2 (COL5A2) mRNA, partial sequence	607	N	N > T43	43	---	---	---	---	N > T42	42	ORF-Not Identified	ORF-Not Identified	ORF-Not Identified	ORF-Not Identified
Ssc.16328		Collagen type V alpha 2 (COL5A2) mRNA, partial sequence	34582610	AY368623	COL5A2			838	Sus scrofa collagen type V alpha 2 (COL5A2) mRNA, partial sequence	637	N	N > G46	46	---	---	---	---	N > G36	36	ORF-Not Identified	ORF-Not Identified	ORF-Not Identified	ORF-Not Identified
Ssc.16328		Collagen type V alpha 2 (COL5A2) mRNA, partial sequence	34582610	AY368623	COL5A2			838	Sus scrofa collagen type V alpha 2 (COL5A2) mRNA, partial sequence	648	N	N > T35	35	---	---	---	---	---	---	ORF-Not Identified	ORF-Not Identified	ORF-Not Identified	ORF-Not Identified
Ssc.21606		Transcribed locus	37596874	CF722620				651	A11_LKF002 UMNMPM3 Sus scrofa cDNA clone PPSL_18A011 5', mRNA sequence	428	G	---	---	---	---	---	---	G > A22	43	ORF-Not Identified	ORF-Not Identified	ORF-Not Identified	ORF-Not Identified
Ssc.45432		Transcribed locus	37791566	CF787005				713	854864 MARC 4PIG Sus scrofa cDNA 5', mRNA sequence	566	G	G > A32	32	---	---	---	---	---	---	ORF-Not Identified	ORF-Not Identified	ORF-Not Identified	ORF-Not Identified
Ssc.57056		Transcribed locus, moderately similar to NP_062316.1 NADH dehydrogenase (ubiquinone) 1 alpha subcomplex, 1 [Mus musculus]	37791698	CF787137				711	855007 MARC 4PIG Sus scrofa cDNA 5', mRNA sequence	345	A	---	---	---	---	---	---	A > G157	229	ORF-Not Identified	ORF-Not Identified	ORF-Not Identified	ORF-Not Identified
Ssc.57056		Transcribed locus, moderately similar to NP_062316.1 NADH dehydrogenase (ubiquinone) 1 alpha subcomplex, 1 [Mus musculus]	37791698	CF787137				711	855007 MARC 4PIG Sus scrofa cDNA 5', mRNA sequence	350	G	---	---	---	---	---	---	G > T167	265	ORF-Not Identified	ORF-Not Identified	ORF-Not Identified	ORF-Not Identified
Ssc.57056		Transcribed locus, moderately similar to NP_062316.1 NADH dehydrogenase (ubiquinone) 1 alpha subcomplex, 1 [Mus musculus]	37791698	CF787137				711	855007 MARC 4PIG Sus scrofa cDNA 5', mRNA sequence	526	T	---	---	---	---	---	---	T > C138	215	ORF-Not Identified	ORF-Not Identified	ORF-Not Identified	ORF-Not Identified
Ssc.21617		Transcribed locus	37791759	CF787198				733	855071 MARC 4PIG Sus scrofa cDNA 5', mRNA sequence	603	N	N > A39	39	---	---	---	---	---	---	ORF-Not Identified	ORF-Not Identified	ORF-Not Identified	ORF-Not Identified
Ssc.39841		Transcribed locus, strongly similar to XP_001916333.1 PREDICTED: similar to Phosphopantothenoylcysteine synthetase [Equus caballus]	37792036	CF787475				688	855377 MARC 4PIG Sus scrofa cDNA 5', mRNA sequence	70	T	---	---	T > C18	54	T > C26	49	T > C22	48	ORF-Not Identified	ORF-Not Identified	ORF-Not Identified	ORF-Not Identified
Ssc.39841		Transcribed locus, strongly similar to XP_001916333.1 PREDICTED: similar to Phosphopantothenoylcysteine synthetase [Equus caballus]	37792036	CF787475				688	855377 MARC 4PIG Sus scrofa cDNA 5', mRNA sequence	81	T	---	---	---	---	---	---	T > C14	32	ORF-Not Identified	ORF-Not Identified	ORF-Not Identified	ORF-Not Identified
Ssc.39841		Transcribed locus, strongly similar to XP_001916333.1 PREDICTED: similar to Phosphopantothenoylcysteine synthetase [Equus caballus]	37792036	CF787475				688	855377 MARC 4PIG Sus scrofa cDNA 5', mRNA sequence	215	T	---	---	---	---	T > C25	36	T > C25	59	ORF-Not Identified	ORF-Not Identified	ORF-Not Identified	ORF-Not Identified
Ssc.39841		Transcribed locus, strongly similar to XP_001916333.1 PREDICTED: similar to Phosphopantothenoylcysteine synthetase [Equus caballus]	37792036	CF787475				688	855377 MARC 4PIG Sus scrofa cDNA 5', mRNA sequence	252	T	---	---	---	---	---	---	T > C11	31	ORF-Not Identified	ORF-Not Identified	ORF-Not Identified	ORF-Not Identified
Ssc.47222		Transcribed locus	37792154	CF787593				754	855510 MARC 4PIG Sus scrofa cDNA 5', mRNA sequence	643	G	G > A39	39	---	---	---	---	G > A33	35	ORF-Not Identified	ORF-Not Identified	ORF-Not Identified	ORF-Not Identified
Ssc.61898		Transcribed locus	37792630	CF788069				665	856785 MARC 4PIG Sus scrofa cDNA 3', mRNA sequence	164	G	---	---	---	---	---	---	G > C27	75	ORF-Not Identified	ORF-Not Identified	ORF-Not Identified	ORF-Not Identified
Ssc.61898		Transcribed locus	37792630	CF788069				665	856785 MARC 4PIG Sus scrofa cDNA 3', mRNA sequence	216	A	---	---	---	---	---	---	A > G32	78	ORF-Not Identified	ORF-Not Identified	ORF-Not Identified	ORF-Not Identified
Ssc.61898		Transcribed locus	37792630	CF788069				665	856785 MARC 4PIG Sus scrofa cDNA 3', mRNA sequence	319	T	---	---	T > C13	31	---	---	T > C19	39	ORF-Not Identified	ORF-Not Identified	ORF-Not Identified	ORF-Not Identified
Ssc.2149		Transcribed locus	37793223	CF788662				678	860632 MARC 4PIG Sus scrofa cDNA 5', mRNA sequence	105	T	---	---	T > C31	31	---	---	---	---	ORF-Not Identified	ORF-Not Identified	ORF-Not Identified	ORF-Not Identified
Ssc.21113		Transcribed locus	37793369	CF788808				716	860789 MARC 4PIG Sus scrofa cDNA 5', mRNA sequence	126	G	---	---	---	---	---	---	G > A24	49	ORF-Not Identified	ORF-Not Identified	ORF-Not Identified	ORF-Not Identified
Ssc.21113		Transcribed locus	37793369	CF788808				716	860789 MARC 4PIG Sus scrofa cDNA 5', mRNA sequence	257	G	---	---	---	---	---	---	G > A22	43	ORF-Not Identified	ORF-Not Identified	ORF-Not Identified	ORF-Not Identified
Ssc.21113		Transcribed locus	37793369	CF788808				716	860789 MARC 4PIG Sus scrofa cDNA 5', mRNA sequence	544	G	---	---	G > C36	36	G > C18	32	G > C16	40	ORF-Not Identified	ORF-Not Identified	ORF-Not Identified	ORF-Not Identified
Ssc.23849		Transcribed locus	37793680	CF789119				432	866366 MARC 4PIG Sus scrofa cDNA 3', mRNA sequence	433	N	---	---	---	---	---	---	N > T37	37	ORF-Not Identified	ORF-Not Identified	ORF-Not Identified	ORF-Not Identified
Ssc.23849		Transcribed locus	37793680	CF789119				432	866366 MARC 4PIG Sus scrofa cDNA 3', mRNA sequence	434	N	---	---	---	---	---	---	N > G35	35	ORF-Not Identified	ORF-Not Identified	ORF-Not Identified	ORF-Not Identified
Ssc.21635		Transcribed locus, moderately similar to NP_002404.1 microsomal glutathione S-transferase 2 [Homo sapiens]	37793753	CF789192				621	866444 MARC 4PIG Sus scrofa cDNA 3', mRNA sequence	277	T	T > C143	143	---	---	---	---	T > C332	332	ORF-Not Identified	ORF-Not Identified	ORF-Not Identified	ORF-Not Identified
Ssc.21635		Transcribed locus, moderately similar to NP_002404.1 microsomal glutathione S-transferase 2 [Homo sapiens]	37793753	CF789192				621	866444 MARC 4PIG Sus scrofa cDNA 3', mRNA sequence	586	T	---	---	---	---	---	---	T > A40	46	ORF-Not Identified	ORF-Not Identified	ORF-Not Identified	ORF-Not Identified
Ssc.43575		Transcribed locus	37793838	CF789277				750	866533 MARC 4PIG Sus scrofa cDNA 3', mRNA sequence	239	G	---	---	G > A19	32	---	---	---	---	ORF-Not Identified	ORF-Not Identified	ORF-Not Identified	ORF-Not Identified
Ssc.43575		Transcribed locus	37793838	CF789277				750	866533 MARC 4PIG Sus scrofa cDNA 3', mRNA sequence	286	A	---	---	A > G23	49	---	---	---	---	ORF-Not Identified	ORF-Not Identified	ORF-Not Identified	ORF-Not Identified
Ssc.21994		Transcribed locus	37794155	CF789594				662	866879 MARC 4PIG Sus scrofa cDNA 3', mRNA sequence	229	G	---	---	G > A34	57	---	---	---	---	ORF-Not Identified	ORF-Not Identified	ORF-Not Identified	ORF-Not Identified
Ssc.21994		Transcribed locus	37794155	CF789594				662	866879 MARC 4PIG Sus scrofa cDNA 3', mRNA sequence	590	A	---	---	---	---	---	---	A > G31	31	ORF-Not Identified	ORF-Not Identified	ORF-Not Identified	ORF-Not Identified
Ssc.75025		Transcribed locus, strongly similar to NP_000260.1 non-metastatic cells 1, protein (NM23A) expressed in isoform b [Homo sapiens]	37795047	CF790486				578	875618 MARC 4PIG Sus scrofa cDNA 5', mRNA sequence	146	C	---	---	---	---	---	---	C > T33	33	ORF-Not Identified	ORF-Not Identified	ORF-Not Identified	ORF-Not Identified
Ssc.75025		Transcribed locus, strongly similar to NP_000260.1 non-metastatic cells 1, protein (NM23A) expressed in isoform b [Homo sapiens]	37795047	CF790486				578	875618 MARC 4PIG Sus scrofa cDNA 5', mRNA sequence	508	C	---	---	---	---	---	---	C > T16	42	ORF-Not Identified	ORF-Not Identified	ORF-Not Identified	ORF-Not Identified
Ssc.47258		Transcribed locus	37795748	CF791187				678	879353 MARC 4PIG Sus scrofa cDNA 5', mRNA sequence	600	C	---	---	C > T28	44	---	---	---	---	ORF-Not Identified	ORF-Not Identified	ORF-Not Identified	ORF-Not Identified
Ssc.44409		Transcribed locus	37795899	CF791338				701	879522 MARC 4PIG Sus scrofa cDNA 5', mRNA sequence	580	N	---	---	---	---	---	---	N > G31	31	ORF-Not Identified	ORF-Not Identified	ORF-Not Identified	ORF-Not Identified
Ssc.58070		Transcribed locus	37796245	CF791684				595	880026 MARC 4PIG Sus scrofa cDNA 5', mRNA sequence	109	A	---	---	---	---	A > G34	34	A > G85	85	ORF-Not Identified	ORF-Not Identified	ORF-Not Identified	ORF-Not Identified
Ssc.58070		Transcribed locus	37796245	CF791684				595	880026 MARC 4PIG Sus scrofa cDNA 5', mRNA sequence	259	T	---	---	---	---	T > C35	35	T > C67	67	ORF-Not Identified	ORF-Not Identified	ORF-Not Identified	ORF-Not Identified
Ssc.22344		Transcribed locus	37796733	CF792172				706	885061 MARC 4PIG Sus scrofa cDNA 3', mRNA sequence	244	C	---	---	---	---	---	---	C > A13	37	ORF-Not Identified	ORF-Not Identified	ORF-Not Identified	ORF-Not Identified
Ssc.22344		Transcribed locus	37796733	CF792172				706	885061 MARC 4PIG Sus scrofa cDNA 3', mRNA sequence	431	T	---	---	---	---	T > C23	34	---	---	ORF-Not Identified	ORF-Not Identified	ORF-Not Identified	ORF-Not Identified
Ssc.22344		Transcribed locus	37796733	CF792172				706	885061 MARC 4PIG Sus scrofa cDNA 3', mRNA sequence	644	C	C > G40	63	---	---	---	---	---	---	ORF-Not Identified	ORF-Not Identified	ORF-Not Identified	ORF-Not Identified
Ssc.5619		Transcribed locus, moderately similar to NP_001157950.1 glutaredoxin-like protein YDR286C homolog isoform 2 [Homo sapiens]	37796960	CF792399				694	885327 MARC 4PIG Sus scrofa cDNA 3', mRNA sequence	228	C	---	---	C > G32	32	---	---	---	---	ORF-Not Identified	ORF-Not Identified	ORF-Not Identified	ORF-Not Identified
Ssc.5619		Transcribed locus, moderately similar to NP_001157950.1 glutaredoxin-like protein YDR286C homolog isoform 2 [Homo sapiens]	37796960	CF792399				694	885327 MARC 4PIG Sus scrofa cDNA 3', mRNA sequence	295	C	C > T29	49	---	---	---	---	---	---	ORF-Not Identified	ORF-Not Identified	ORF-Not Identified	ORF-Not Identified
Ssc.42476		Transcribed locus, moderately similar to NP_036783.2 solute carrier family 4, member 1 [Rattus norvegicus]	37798665	CF794104				628	889580 MARC 4PIG Sus scrofa cDNA 5', mRNA sequence	601	A	---	---	---	---	---	---	A > G33	33	ORF-Not Identified	ORF-Not Identified	ORF-Not Identified	ORF-Not Identified
Ssc.3249		Transcribed locus, moderately similar to NP_001095544.1 quiescin Q6 sulfhydryl oxidase 1 [Bos taurus]	113721135	BX664776				932	BX664776 Sus Scrofa library (scag) Sus scrofa cDNA clone scag0001.g.06 3prim, mRNA sequence	131	N	---	---	N > C58	58	N > C59	59	N > C41	41	ORF-Not Identified	ORF-Not Identified	ORF-Not Identified	ORF-Not Identified
Ssc.58106		Transcribed locus	113721183	BX664832				903	BX664832 Sus Scrofa library (scag) Sus scrofa cDNA clone scag0004.g.12 5prim, mRNA sequence	382	A	A > G46	70	A > G37	59	---	---	---	---	ORF-Not Identified	ORF-Not Identified	ORF-Not Identified	ORF-Not Identified
Ssc.58106		Transcribed locus	113721183	BX664832				903	BX664832 Sus Scrofa library (scag) Sus scrofa cDNA clone scag0004.g.12 5prim, mRNA sequence	500	A	A > C30	42	---	---	---	---	---	---	ORF-Not Identified	ORF-Not Identified	ORF-Not Identified	ORF-Not Identified
Ssc.2569		Transcribed locus	113721549	BX664868				851	BX664868 Sus Scrofa library (scag) Sus scrofa cDNA clone scag0005.c.07 3prim, mRNA sequence	608	C	C > T38	38	---	---	---	---	C > T52	52	ORF-Not Identified	ORF-Not Identified	ORF-Not Identified	ORF-Not Identified
Ssc.2569		Transcribed locus	113721549	BX664868				851	BX664868 Sus Scrofa library (scag) Sus scrofa cDNA clone scag0005.c.07 3prim, mRNA sequence	634	C	C > T33	33	---	---	---	---	C > T52	52	ORF-Not Identified	ORF-Not Identified	ORF-Not Identified	ORF-Not Identified
Ssc.2569		Transcribed locus	113721549	BX664868				851	BX664868 Sus Scrofa library (scag) Sus scrofa cDNA clone scag0005.c.07 3prim, mRNA sequence	666	C	---	---	---	---	---	---	C > T35	35	ORF-Not Identified	ORF-Not Identified	ORF-Not Identified	ORF-Not Identified
Ssc.58108		Transcribed locus	113721809	BX664912				894	BX664912 Sus Scrofa library (scag) Sus scrofa cDNA clone scag0005.g.11 5prim, mRNA sequence	35	c	---	---	c > A160	160	c > A218	218	c > A1133	1134	ORF-Not Identified	ORF-Not Identified	ORF-Not Identified	ORF-Not Identified
Ssc.58108		Transcribed locus	113721809	BX664912				894	BX664912 Sus Scrofa library (scag) Sus scrofa cDNA clone scag0005.g.11 5prim, mRNA sequence	112	t	---	---	t > C25	32	---	---	t > C42	57	ORF-Not Identified	ORF-Not Identified	ORF-Not Identified	ORF-Not Identified
Ssc.58108		Transcribed locus	113721809	BX664912				894	BX664912 Sus Scrofa library (scag) Sus scrofa cDNA clone scag0005.g.11 5prim, mRNA sequence	256	c	---	---	---	---	---	---	c > G67	67	ORF-Not Identified	ORF-Not Identified	ORF-Not Identified	ORF-Not Identified
Ssc.58108		Transcribed locus	113721809	BX664912				894	BX664912 Sus Scrofa library (scag) Sus scrofa cDNA clone scag0005.g.11 5prim, mRNA sequence	258	c	---	---	---	---	---	---	c > G37	37	ORF-Not Identified	ORF-Not Identified	ORF-Not Identified	ORF-Not Identified
Ssc.12196		Transcribed locus	90227149	BX665026				897	BX665026 Sus Scrofa library (scag) Sus scrofa cDNA clone scag0010.e.07 5prim, mRNA sequence	365	T	---	---	---	---	---	---	T > C35	36	ORF-Not Identified	ORF-Not Identified	ORF-Not Identified	ORF-Not Identified
Ssc.12196		Transcribed locus	90227149	BX665026				897	BX665026 Sus Scrofa library (scag) Sus scrofa cDNA clone scag0010.e.07 5prim, mRNA sequence	593	G	---	---	G > A33	33	---	---	---	---	ORF-Not Identified	ORF-Not Identified	ORF-Not Identified	ORF-Not Identified
Ssc.15370		Transcribed locus, strongly similar to NP_004868.1 glia maturation factor, gamma [Homo sapiens]	90227065	BX665044				916	BX665044 Sus Scrofa library (scag) Sus scrofa cDNA clone scag0010.g.04 5prim, mRNA sequence	452	G	---	---	---	---	---	---	G > A46	46	ORF-Not Identified	ORF-Not Identified	ORF-Not Identified	ORF-Not Identified
Ssc.56188		Transcribed locus	90227080	BX665059				857	BX665059 Sus Scrofa library (scag) Sus scrofa cDNA clone scag0010.h.05 5prim, mRNA sequence	34	C	---	---	---	---	C > G36	36	---	---	ORF-Not Identified	ORF-Not Identified	ORF-Not Identified	ORF-Not Identified
Ssc.21126		Transcribed locus, moderately similar to XP_585019.2 PREDICTED: similar to Afamin precursor (Alpha-albumin) (Alpha-Alb) [Bos taurus]	90226994	BX665165				920	BX665165 Sus Scrofa library (scag) Sus scrofa cDNA clone scag0010.b.12 5prim, mRNA sequence	674	C	C > A95	95	C > A429	430	C > A44	44	C > A256	257	ORF-Not Identified	ORF-Not Identified	ORF-Not Identified	ORF-Not Identified
Ssc.21126		Transcribed locus, moderately similar to XP_585019.2 PREDICTED: similar to Afamin precursor (Alpha-albumin) (Alpha-Alb) [Bos taurus]	90226994	BX665165				920	BX665165 Sus Scrofa library (scag) Sus scrofa cDNA clone scag0010.b.12 5prim, mRNA sequence	700	C	C > A51	51	C > A264	264	---	---	C > A176	176	ORF-Not Identified	ORF-Not Identified	ORF-Not Identified	ORF-Not Identified
Ssc.21126		Transcribed locus, moderately similar to XP_585019.2 PREDICTED: similar to Afamin precursor (Alpha-albumin) (Alpha-Alb) [Bos taurus]	90226994	BX665165				920	BX665165 Sus Scrofa library (scag) Sus scrofa cDNA clone scag0010.b.12 5prim, mRNA sequence	743	G	---	---	G > T50	50	---	---	---	---	ORF-Not Identified	ORF-Not Identified	ORF-Not Identified	ORF-Not Identified
Ssc.10664		Transcribed locus	90227993	BX665213				920	BX665213 Sus Scrofa library (scag) Sus scrofa cDNA clone scag0003.f.06 5prim, mRNA sequence	173	C	C > T59	59	---	---	---	---	C > T33	33	ORF-Not Identified	ORF-Not Identified	ORF-Not Identified	ORF-Not Identified
Ssc.10664		Transcribed locus	90227993	BX665213				920	BX665213 Sus Scrofa library (scag) Sus scrofa cDNA clone scag0003.f.06 5prim, mRNA sequence	231	G	G > A37	37	---	---	---	---	---	---	ORF-Not Identified	ORF-Not Identified	ORF-Not Identified	ORF-Not Identified
Ssc.12988		Transcribed locus, strongly similar to NP_001006286.1 charged multivesicular body protein 4b [Gallus gallus]	90227967	BX665233				936	BX665233 Sus Scrofa library (scag) Sus scrofa cDNA clone scag0003.h.03 5prim, mRNA sequence	183	G	G > A17	38	---	---	---	---	---	---	ORF-Not Identified	ORF-Not Identified	ORF-Not Identified	ORF-Not Identified
Ssc.6225		Transcribed locus	90227861	BX665371				938	BX665371 Sus Scrofa library (scag) Sus scrofa cDNA clone scag0003.a.01 5prim, mRNA sequence	663	C	C > A107	110	C > A172	172	---	---	C > A158	159	ORF-Not Identified	ORF-Not Identified	ORF-Not Identified	ORF-Not Identified
Ssc.6225		Transcribed locus	90227861	BX665371				938	BX665371 Sus Scrofa library (scag) Sus scrofa cDNA clone scag0003.a.01 5prim, mRNA sequence	771	N	N > T124	125	N > T86	86	N > T33	36	N > T162	162	ORF-Not Identified	ORF-Not Identified	ORF-Not Identified	ORF-Not Identified
Ssc.6225		Transcribed locus	90227861	BX665371				938	BX665371 Sus Scrofa library (scag) Sus scrofa cDNA clone scag0003.a.01 5prim, mRNA sequence	813	G	G > A80	80	G > A63	63	---	---	G > A86	87	ORF-Not Identified	ORF-Not Identified	ORF-Not Identified	ORF-Not Identified
Ssc.6225		Transcribed locus	90227861	BX665371				938	BX665371 Sus Scrofa library (scag) Sus scrofa cDNA clone scag0003.a.01 5prim, mRNA sequence	816	A	A > T68	70	A > T71	71	---	---	A > T97	97	ORF-Not Identified	ORF-Not Identified	ORF-Not Identified	ORF-Not Identified
Ssc.6225		Transcribed locus	90227861	BX665371				938	BX665371 Sus Scrofa library (scag) Sus scrofa cDNA clone scag0003.a.01 5prim, mRNA sequence	818	T	T > A70	71	T > A71	71	---	---	T > A99	99	ORF-Not Identified	ORF-Not Identified	ORF-Not Identified	ORF-Not Identified
Ssc.11557	ISG15	ISG15 ubiquitin-like modifier	90233975	BX665422				928	BX665422 Sus Scrofa library (scag) Sus scrofa cDNA clone scag0006.f.11 5prim, mRNA sequence	427	C	C > G80	80	C > G80	80	---	---	C > G65	65	ORF-Not Identified	ORF-Not Identified	ORF-Not Identified	ORF-Not Identified
Ssc.44479		Transcribed locus	90233987	BX665434				910	BX665434 Sus Scrofa library (scag) Sus scrofa cDNA clone scag0006.h.02 5prim, mRNA sequence	514	C	C > A59	59	---	---	C > A35	35	C > A78	78	ORF-Not Identified	ORF-Not Identified	ORF-Not Identified	ORF-Not Identified
Ssc.44479		Transcribed locus	90233987	BX665434				910	BX665434 Sus Scrofa library (scag) Sus scrofa cDNA clone scag0006.h.02 5prim, mRNA sequence	674	C	C > G57	57	---	---	---	---	C > G50	50	ORF-Not Identified	ORF-Not Identified	ORF-Not Identified	ORF-Not Identified
Ssc.21593		Transcribed locus, strongly similar to NP_036558.3 splicing factor 3b, subunit 3 [Homo sapiens]	90234031	BX665478				909	BX665478 Sus Scrofa library (scag) Sus scrofa cDNA clone scag0008.h.01 5prim, mRNA sequence	732	N	---	---	N > C33	33	---	---	N > C32	32	ORF-Not Identified	ORF-Not Identified	ORF-Not Identified	ORF-Not Identified
Ssc.21593		Transcribed locus, strongly similar to NP_036558.3 splicing factor 3b, subunit 3 [Homo sapiens]	90234031	BX665478				909	BX665478 Sus Scrofa library (scag) Sus scrofa cDNA clone scag0008.h.01 5prim, mRNA sequence	733	C	---	---	C > A41	41	---	---	C > A38	38	ORF-Not Identified	ORF-Not Identified	ORF-Not Identified	ORF-Not Identified
Ssc.11111		Transcribed locus, strongly similar to NP_057131.1 splicing factor 3B, 14 kDa subunit [Homo sapiens]	90233927	BX665516				890	BX665516 Sus Scrofa library (scag) Sus scrofa cDNA clone scag0009.b.11 5prim, mRNA sequence	138	G	---	---	G > T25	44	---	---	G > T49	49	ORF-Not Identified	ORF-Not Identified	ORF-Not Identified	ORF-Not Identified
Ssc.11111		Transcribed locus, strongly similar to NP_057131.1 splicing factor 3B, 14 kDa subunit [Homo sapiens]	90233927	BX665516				890	BX665516 Sus Scrofa library (scag) Sus scrofa cDNA clone scag0009.b.11 5prim, mRNA sequence	398	A	A > G48	71	A > G70	220	A > G58	58	A > G148	148	ORF-Not Identified	ORF-Not Identified	ORF-Not Identified	ORF-Not Identified
Ssc.73770		Transcribed locus	90233944	BX665544				921	BX665544 Sus Scrofa library (scag) Sus scrofa cDNA clone scag0009.d.12 5prim, mRNA sequence	583	G	G > T57	57	G > T31	31	---	---	G > T62	62	ORF-Not Identified	ORF-Not Identified	ORF-Not Identified	ORF-Not Identified
Ssc.73770		Transcribed locus	90233944	BX665544				921	BX665544 Sus Scrofa library (scag) Sus scrofa cDNA clone scag0009.d.12 5prim, mRNA sequence	584	T	T > A51	51	T > A32	32	---	---	T > A58	58	ORF-Not Identified	ORF-Not Identified	ORF-Not Identified	ORF-Not Identified
Ssc.73770		Transcribed locus	90233944	BX665544				921	BX665544 Sus Scrofa library (scag) Sus scrofa cDNA clone scag0009.d.12 5prim, mRNA sequence	591	C	C > A41	41	---	---	---	---	C > A50	50	ORF-Not Identified	ORF-Not Identified	ORF-Not Identified	ORF-Not Identified
Ssc.73770		Transcribed locus	90233944	BX665544				921	BX665544 Sus Scrofa library (scag) Sus scrofa cDNA clone scag0009.d.12 5prim, mRNA sequence	600	G	G > A44	44	---	---	---	---	G > A54	54	ORF-Not Identified	ORF-Not Identified	ORF-Not Identified	ORF-Not Identified
Ssc.2406		Transcribed locus	90233924	BX665551				952	BX665551 Sus Scrofa library (scag) Sus scrofa cDNA clone scag0009.e.07 5prim, mRNA sequence	96	C	---	---	C > T44	44	---	---	---	---	ORF-Not Identified	ORF-Not Identified	ORF-Not Identified	ORF-Not Identified
Ssc.2406		Transcribed locus	90233924	BX665551				952	BX665551 Sus Scrofa library (scag) Sus scrofa cDNA clone scag0009.e.07 5prim, mRNA sequence	154	C	C > T56	56	C > T50	50	---	---	C > T36	36	ORF-Not Identified	ORF-Not Identified	ORF-Not Identified	ORF-Not Identified
Ssc.2406		Transcribed locus	90233924	BX665551				952	BX665551 Sus Scrofa library (scag) Sus scrofa cDNA clone scag0009.e.07 5prim, mRNA sequence	362	C	C > G109	109	C > G83	83	C > G38	38	C > G106	106	ORF-Not Identified	ORF-Not Identified	ORF-Not Identified	ORF-Not Identified
Ssc.55222		Transcribed locus	90233899	BX665584				897	BX665584 Sus Scrofa library (scag) Sus scrofa cDNA clone scag0007.b.12 5prim, mRNA sequence	206	C	C > T50	50	C > T36	36	---	---	---	---	ORF-Not Identified	ORF-Not Identified	ORF-Not Identified	ORF-Not Identified
Ssc.55222		Transcribed locus	90233899	BX665584				897	BX665584 Sus Scrofa library (scag) Sus scrofa cDNA clone scag0007.b.12 5prim, mRNA sequence	251	A	A > C73	73	A > C47	47	---	---	---	---	ORF-Not Identified	ORF-Not Identified	ORF-Not Identified	ORF-Not Identified
Ssc.22079		Transcribed locus, moderately similar to XP_001254836.2 PREDICTED: similar to hCG1777421 [Bos taurus]	90235152	BX665663				880	BX665663 Sus Scrofa library (scag) Sus scrofa cDNA clone scag0011.a.03 3prim, mRNA sequence	195	G	---	---	G > C61	61	---	---	G > C56	56	ORF-Not Identified	ORF-Not Identified	ORF-Not Identified	ORF-Not Identified
Ssc.71991		Transcribed locus	90235845	BX666082				878	BX666082 Sus Scrofa library (scag) Sus scrofa cDNA clone scag0006.f.11 3prim, mRNA sequence	242	G	---	---	---	---	---	---	G > C33	33	ORF-Not Identified	ORF-Not Identified	ORF-Not Identified	ORF-Not Identified
Ssc.71991		Transcribed locus	90235845	BX666082				878	BX666082 Sus Scrofa library (scag) Sus scrofa cDNA clone scag0006.f.11 3prim, mRNA sequence	802	C	---	---	C > A57	57	---	---	C > A48	50	ORF-Not Identified	ORF-Not Identified	ORF-Not Identified	ORF-Not Identified
Ssc.44458		Transcribed locus	90235875	BX666112				875	BX666112 Sus Scrofa library (scag) Sus scrofa cDNA clone scag0007.b.04 3prim, mRNA sequence	311	T	---	---	T > A33	33	---	---	---	---	ORF-Not Identified	ORF-Not Identified	ORF-Not Identified	ORF-Not Identified
Ssc.22631		Transcribed locus	90235915	BX666153				887	BX666153 Sus Scrofa library (scag) Sus scrofa cDNA clone scag0007.f.11 3prim, mRNA sequence	296	t	---	---	t > G40	40	---	---	t > G36	36	ORF-Not Identified	ORF-Not Identified	ORF-Not Identified	ORF-Not Identified
Ssc.22631		Transcribed locus	90235915	BX666153				887	BX666153 Sus Scrofa library (scag) Sus scrofa cDNA clone scag0007.f.11 3prim, mRNA sequence	301	t	---	---	t > A32	32	---	---	---	---	ORF-Not Identified	ORF-Not Identified	ORF-Not Identified	ORF-Not Identified
Ssc.1860	DYNLT1	Dynein, light chain, Tctex-type 1	90235944	BX666182				853	BX666182 Sus Scrofa library (scag) Sus scrofa cDNA clone scag0005.c.06 3prim, mRNA sequence	299	C	---	---	C > A34	34	C > A63	63	C > A41	41	ORF-Not Identified	ORF-Not Identified	ORF-Not Identified	ORF-Not Identified
Ssc.1860	DYNLT1	Dynein, light chain, Tctex-type 1	90235944	BX666182				853	BX666182 Sus Scrofa library (scag) Sus scrofa cDNA clone scag0005.c.06 3prim, mRNA sequence	332	C	---	---	C > A61	61	C > A83	83	C > A56	56	ORF-Not Identified	ORF-Not Identified	ORF-Not Identified	ORF-Not Identified
Ssc.1860	DYNLT1	Dynein, light chain, Tctex-type 1	90235944	BX666182				853	BX666182 Sus Scrofa library (scag) Sus scrofa cDNA clone scag0005.c.06 3prim, mRNA sequence	388	C	---	---	---	---	---	---	C > T21	60	ORF-Not Identified	ORF-Not Identified	ORF-Not Identified	ORF-Not Identified
Ssc.1860	DYNLT1	Dynein, light chain, Tctex-type 1	90235944	BX666182				853	BX666182 Sus Scrofa library (scag) Sus scrofa cDNA clone scag0005.c.06 3prim, mRNA sequence	508	T	---	---	---	---	T > C32	32	T > C42	42	ORF-Not Identified	ORF-Not Identified	ORF-Not Identified	ORF-Not Identified
Ssc.1860	DYNLT1	Dynein, light chain, Tctex-type 1	90235944	BX666182				853	BX666182 Sus Scrofa library (scag) Sus scrofa cDNA clone scag0005.c.06 3prim, mRNA sequence	782	T	---	---	---	---	---	---	T > C32	32	ORF-Not Identified	ORF-Not Identified	ORF-Not Identified	ORF-Not Identified
Ssc.16562		Transcribed locus, weakly similar to NP_001009579.1 chemokine (C-C motif) ligand 3-like 1 [Sus scrofa]	90236487	BX666373				867	BX666373 Sus Scrofa library (scag) Sus scrofa cDNA clone scag0007.h.08 3prim, mRNA sequence	275	C	---	---	C > T20	31	---	---	---	---	ORF-Not Identified	ORF-Not Identified	ORF-Not Identified	ORF-Not Identified
Ssc.16562		Transcribed locus, weakly similar to NP_001009579.1 chemokine (C-C motif) ligand 3-like 1 [Sus scrofa]	90236487	BX666373				867	BX666373 Sus Scrofa library (scag) Sus scrofa cDNA clone scag0007.h.08 3prim, mRNA sequence	512	A	---	---	---	---	A > G85	133	---	---	ORF-Not Identified	ORF-Not Identified	ORF-Not Identified	ORF-Not Identified
Ssc.16562		Transcribed locus, weakly similar to NP_001009579.1 chemokine (C-C motif) ligand 3-like 1 [Sus scrofa]	90236487	BX666373				867	BX666373 Sus Scrofa library (scag) Sus scrofa cDNA clone scag0007.h.08 3prim, mRNA sequence	679	A	---	---	A > C365	822	A > C324	324	A > C1781	1785	ORF-Not Identified	ORF-Not Identified	ORF-Not Identified	ORF-Not Identified
Ssc.58127		Transcribed locus	90236559	BX666448				878	BX666448 Sus Scrofa library (scag) Sus scrofa cDNA clone scag0008.g.07 3prim, mRNA sequence	421	T	T > A34	63	---	---	T > A53	53	---	---	ORF-Not Identified	ORF-Not Identified	ORF-Not Identified	ORF-Not Identified
Ssc.58127		Transcribed locus	90236559	BX666448				878	BX666448 Sus Scrofa library (scag) Sus scrofa cDNA clone scag0008.g.07 3prim, mRNA sequence	449	G	G > C41	99	---	---	G > C53	53	---	---	ORF-Not Identified	ORF-Not Identified	ORF-Not Identified	ORF-Not Identified
Ssc.58127		Transcribed locus	90236559	BX666448				878	BX666448 Sus Scrofa library (scag) Sus scrofa cDNA clone scag0008.g.07 3prim, mRNA sequence	646	G	G > A111	210	G > A64	100	G > A75	75	---	---	ORF-Not Identified	ORF-Not Identified	ORF-Not Identified	ORF-Not Identified
Ssc.58127		Transcribed locus	90236559	BX666448				878	BX666448 Sus Scrofa library (scag) Sus scrofa cDNA clone scag0008.g.07 3prim, mRNA sequence	684	T	T > C47	85	T > C55	68	---	---	---	---	ORF-Not Identified	ORF-Not Identified	ORF-Not Identified	ORF-Not Identified
Ssc.58127		Transcribed locus	90236559	BX666448				878	BX666448 Sus Scrofa library (scag) Sus scrofa cDNA clone scag0008.g.07 3prim, mRNA sequence	696	C	C > T44	141	C > T53	73	---	---	---	---	ORF-Not Identified	ORF-Not Identified	ORF-Not Identified	ORF-Not Identified
Ssc.58127		Transcribed locus	90236559	BX666448				878	BX666448 Sus Scrofa library (scag) Sus scrofa cDNA clone scag0008.g.07 3prim, mRNA sequence	761	A	A > G28	77	---	---	---	---	---	---	ORF-Not Identified	ORF-Not Identified	ORF-Not Identified	ORF-Not Identified
Ssc.54741		Transcribed locus	90237341	BX666495				845	BX666495 Sus Scrofa library (scag) Sus scrofa cDNA clone scag0003.h.03 3prim, mRNA sequence	459	A	---	---	A > C61	61	---	---	---	---	ORF-Not Identified	ORF-Not Identified	ORF-Not Identified	ORF-Not Identified
Ssc.54741		Transcribed locus	90237341	BX666495				845	BX666495 Sus Scrofa library (scag) Sus scrofa cDNA clone scag0003.h.03 3prim, mRNA sequence	522	G	---	---	G > C40	40	---	---	G > C41	41	ORF-Not Identified	ORF-Not Identified	ORF-Not Identified	ORF-Not Identified
Ssc.54741		Transcribed locus	90237341	BX666495				845	BX666495 Sus Scrofa library (scag) Sus scrofa cDNA clone scag0003.h.03 3prim, mRNA sequence	569	T	---	---	T > A39	39	---	---	---	---	ORF-Not Identified	ORF-Not Identified	ORF-Not Identified	ORF-Not Identified
Ssc.54741		Transcribed locus	90237341	BX666495				845	BX666495 Sus Scrofa library (scag) Sus scrofa cDNA clone scag0003.h.03 3prim, mRNA sequence	590	A	---	---	A > C49	49	---	---	---	---	ORF-Not Identified	ORF-Not Identified	ORF-Not Identified	ORF-Not Identified
Ssc.54741		Transcribed locus	90237341	BX666495				845	BX666495 Sus Scrofa library (scag) Sus scrofa cDNA clone scag0003.h.03 3prim, mRNA sequence	608	G	---	---	G > C36	36	---	---	---	---	ORF-Not Identified	ORF-Not Identified	ORF-Not Identified	ORF-Not Identified
Ssc.54741		Transcribed locus	90237341	BX666495				845	BX666495 Sus Scrofa library (scag) Sus scrofa cDNA clone scag0003.h.03 3prim, mRNA sequence	616	G	---	---	G > C44	44	---	---	G > C39	39	ORF-Not Identified	ORF-Not Identified	ORF-Not Identified	ORF-Not Identified
Ssc.54741		Transcribed locus	90237341	BX666495				845	BX666495 Sus Scrofa library (scag) Sus scrofa cDNA clone scag0003.h.03 3prim, mRNA sequence	640	T	---	---	---	---	---	---	T > C41	41	ORF-Not Identified	ORF-Not Identified	ORF-Not Identified	ORF-Not Identified
Ssc.4115		Transcribed locus, strongly similar to XP_416230.1 PREDICTED: similar to OTTHUMP00000028653 [Gallus gallus]	90237342	BX666496				877	BX666496 Sus Scrofa library (scag) Sus scrofa cDNA clone scag0003.h.04 3prim, mRNA sequence	255	T	---	---	T > G43	43	---	---	T > G59	59	ORF-Not Identified	ORF-Not Identified	ORF-Not Identified	ORF-Not Identified
Ssc.55223	UCRC	Ubiquinol-cytochrome c reductase complex	90237386	BX666541				861	BX666541 Sus Scrofa library (scag) Sus scrofa cDNA clone scag0004.f.01 3prim, mRNA sequence	862	N	---	---	---	---	N > A58	62	N > A74	89	ORF-Not Identified	ORF-Not Identified	ORF-Not Identified	ORF-Not Identified
Ssc.3401		Transcribed locus, moderately similar to XP_001918204.1 PREDICTED: coiled-coil domain containing 73 [Equus caballus]	90237451	BX666608				883	BX666608 Sus Scrofa library (scag) Sus scrofa cDNA clone scag0011.g.11 3prim, mRNA sequence	657	T	---	---	---	---	---	---	T > A66	66	ORF-Not Identified	ORF-Not Identified	ORF-Not Identified	ORF-Not Identified
Ssc.2115	S100A11	S100C protein	90238857	BX667078				861	BX667078 Sus Scrofa library (scag) Sus scrofa cDNA clone scag0010.b.01 3prim, mRNA sequence	602	C	---	---	---	---	C > T31	57	C > T116	116	ORF-Not Identified	ORF-Not Identified	ORF-Not Identified	ORF-Not Identified
Ssc.7209		Transcribed locus, strongly similar to NP_004366.1 COX11 homolog, cytochrome c oxidase assembly protein isoform 1 [Homo sapiens]	90238872	BX667094				862	BX667094 Sus Scrofa library (scag) Sus scrofa cDNA clone scag0010.c.05 3prim, mRNA sequence	457	C	C > A42	42	C > A66	66	---	---	C > A64	64	ORF-Not Identified	ORF-Not Identified	ORF-Not Identified	ORF-Not Identified
Ssc.7209		Transcribed locus, strongly similar to NP_004366.1 COX11 homolog, cytochrome c oxidase assembly protein isoform 1 [Homo sapiens]	90238872	BX667094				862	BX667094 Sus Scrofa library (scag) Sus scrofa cDNA clone scag0010.c.05 3prim, mRNA sequence	620	G	G > A60	60	---	---	G > A21	35	---	---	ORF-Not Identified	ORF-Not Identified	ORF-Not Identified	ORF-Not Identified
Ssc.7209		Transcribed locus, strongly similar to NP_004366.1 COX11 homolog, cytochrome c oxidase assembly protein isoform 1 [Homo sapiens]	90238872	BX667094				862	BX667094 Sus Scrofa library (scag) Sus scrofa cDNA clone scag0010.c.05 3prim, mRNA sequence	662	T	---	---	---	---	T > G11	35	---	---	ORF-Not Identified	ORF-Not Identified	ORF-Not Identified	ORF-Not Identified
Ssc.871		Transcribed locus, strongly similar to NP_035315.1 proteasome (prosome, macropain) subunit, beta type 1 precursor [Mus musculus]	90238890	BX667112				867	BX667112 Sus Scrofa library (scag) Sus scrofa cDNA clone scag0010.e.05 3prim, mRNA sequence	822	A	---	---	A > G60	133	A > G90	90	A > G110	110	ORF-Not Identified	ORF-Not Identified	ORF-Not Identified	ORF-Not Identified
Ssc.871		Transcribed locus, strongly similar to NP_035315.1 proteasome (prosome, macropain) subunit, beta type 1 precursor [Mus musculus]	90238890	BX667112				867	BX667112 Sus Scrofa library (scag) Sus scrofa cDNA clone scag0010.e.05 3prim, mRNA sequence	834	T	---	---	---	---	T > C38	79	---	---	ORF-Not Identified	ORF-Not Identified	ORF-Not Identified	ORF-Not Identified
Ssc.20939		Transcribed locus, moderately similar to NP_077275.1 pancreatic progenitor cell differentiation and proliferation factor homolog [Homo sapiens]	90241706	BX667359				860	BX667359 Sus Scrofa library (scag) Sus scrofa cDNA clone scag0002.f.08 3prim, mRNA sequence	702	C	---	---	---	---	C > T20	66	---	---	ORF-Not Identified	ORF-Not Identified	ORF-Not Identified	ORF-Not Identified
Ssc.22696		Transcribed locus	90241758	BX667413				876	BX667413 Sus Scrofa library (scag) Sus scrofa cDNA clone scag0003.d.04 3prim, mRNA sequence	444	A	---	---	---	---	---	---	A > G38	38	ORF-Not Identified	ORF-Not Identified	ORF-Not Identified	ORF-Not Identified
Ssc.58136		Transcribed locus	90243865	BX667513				874	BX667513 Sus Scrofa library (scag) Sus scrofa cDNA clone scag0002.a.10 3prim, mRNA sequence	244	C	---	---	C > A34	34	---	---	C > A36	36	ORF-Not Identified	ORF-Not Identified	ORF-Not Identified	ORF-Not Identified
Ssc.58136		Transcribed locus	90243865	BX667513				874	BX667513 Sus Scrofa library (scag) Sus scrofa cDNA clone scag0002.a.10 3prim, mRNA sequence	249	N	N > T37	37	N > T41	41	---	---	N > T62	62	ORF-Not Identified	ORF-Not Identified	ORF-Not Identified	ORF-Not Identified
Ssc.58136		Transcribed locus	90243865	BX667513				874	BX667513 Sus Scrofa library (scag) Sus scrofa cDNA clone scag0002.a.10 3prim, mRNA sequence	259	C	C > T49	49	C > T51	51	---	---	C > T77	77	ORF-Not Identified	ORF-Not Identified	ORF-Not Identified	ORF-Not Identified
Ssc.58136		Transcribed locus	90243865	BX667513				874	BX667513 Sus Scrofa library (scag) Sus scrofa cDNA clone scag0002.a.10 3prim, mRNA sequence	564	T	---	---	T > C141	265	T > C135	135	---	---	ORF-Not Identified	ORF-Not Identified	ORF-Not Identified	ORF-Not Identified
Ssc.58136		Transcribed locus	90243865	BX667513				874	BX667513 Sus Scrofa library (scag) Sus scrofa cDNA clone scag0002.a.10 3prim, mRNA sequence	586	C	---	---	C > T98	248	---	---	---	---	ORF-Not Identified	ORF-Not Identified	ORF-Not Identified	ORF-Not Identified
Ssc.58136		Transcribed locus	90243865	BX667513				874	BX667513 Sus Scrofa library (scag) Sus scrofa cDNA clone scag0002.a.10 3prim, mRNA sequence	844	A	---	---	A > G22	36	---	---	---	---	ORF-Not Identified	ORF-Not Identified	ORF-Not Identified	ORF-Not Identified
Ssc.58137		Transcribed locus, strongly similar to NP_999465.1 microsomal glutathione S-transferase 1 [Sus scrofa]	90235025	BX665895				823	BX665895 Sus Scrofa library (scac) Sus scrofa cDNA clone scac0027.a.21 3prim, mRNA sequence	122	G	---	---	---	---	G > A28	31	---	---	ORF-Not Identified	ORF-Not Identified	ORF-Not Identified	ORF-Not Identified
Ssc.58137		Transcribed locus, strongly similar to NP_999465.1 microsomal glutathione S-transferase 1 [Sus scrofa]	90235025	BX665895				823	BX665895 Sus Scrofa library (scac) Sus scrofa cDNA clone scac0027.a.21 3prim, mRNA sequence	288	G	G > T187	187	G > T36	36	G > T36	36	G > T304	304	ORF-Not Identified	ORF-Not Identified	ORF-Not Identified	ORF-Not Identified
Ssc.58137		Transcribed locus, strongly similar to NP_999465.1 microsomal glutathione S-transferase 1 [Sus scrofa]	90235025	BX665895				823	BX665895 Sus Scrofa library (scac) Sus scrofa cDNA clone scac0027.a.21 3prim, mRNA sequence	335	A	---	---	---	---	---	---	A > C299	299	ORF-Not Identified	ORF-Not Identified	ORF-Not Identified	ORF-Not Identified
Ssc.58137		Transcribed locus, strongly similar to NP_999465.1 microsomal glutathione S-transferase 1 [Sus scrofa]	90235025	BX665895				823	BX665895 Sus Scrofa library (scac) Sus scrofa cDNA clone scac0027.a.21 3prim, mRNA sequence	602	C	---	---	---	---	---	---	C > G282	282	ORF-Not Identified	ORF-Not Identified	ORF-Not Identified	ORF-Not Identified
Ssc.53877		Transcribed locus, strongly similar to NP_000988.1 ribosomal protein L37 [Homo sapiens]	90236434	BX666305				746	BX666305 Sus Scrofa library (scac) Sus scrofa cDNA clone scac0026.d.21 3prim, mRNA sequence	670	A	---	---	---	---	---	---	A > G42	94	ORF-Not Identified	ORF-Not Identified	ORF-Not Identified	ORF-Not Identified
Ssc.21968		Transcribed locus	90236467	BX666350				872	BX666350 Sus Scrofa library (scac) Sus scrofa cDNA clone scac0026.g.10 3prim, mRNA sequence	289	A	---	---	A > T52	52	---	---	A > T47	47	ORF-Not Identified	ORF-Not Identified	ORF-Not Identified	ORF-Not Identified
Ssc.21968		Transcribed locus	90236467	BX666350				872	BX666350 Sus Scrofa library (scac) Sus scrofa cDNA clone scac0026.g.10 3prim, mRNA sequence	290	C	---	---	C > A52	52	---	---	C > A36	36	ORF-Not Identified	ORF-Not Identified	ORF-Not Identified	ORF-Not Identified
Ssc.21968		Transcribed locus	90236467	BX666350				872	BX666350 Sus Scrofa library (scac) Sus scrofa cDNA clone scac0026.g.10 3prim, mRNA sequence	596	A	A > G32	32	A > G26	56	---	---	A > G12	35	ORF-Not Identified	ORF-Not Identified	ORF-Not Identified	ORF-Not Identified
Ssc.21968		Transcribed locus	90236467	BX666350				872	BX666350 Sus Scrofa library (scac) Sus scrofa cDNA clone scac0026.g.10 3prim, mRNA sequence	711	T	T > C28	31	T > C19	42	---	---	---	---	ORF-Not Identified	ORF-Not Identified	ORF-Not Identified	ORF-Not Identified
Ssc.21755		Transcribed locus	90237471	BX666644				890	BX666644 Sus Scrofa library (scac) Sus scrofa cDNA clone scac0025.c.08 3prim, mRNA sequence	386	C	C > A46	46	---	---	---	---	C > A45	45	ORF-Not Identified	ORF-Not Identified	ORF-Not Identified	ORF-Not Identified
Ssc.21755		Transcribed locus	90237471	BX666644				890	BX666644 Sus Scrofa library (scac) Sus scrofa cDNA clone scac0025.c.08 3prim, mRNA sequence	414	G	---	---	G > A39	39	---	---	G > A57	60	ORF-Not Identified	ORF-Not Identified	ORF-Not Identified	ORF-Not Identified
Ssc.5115		Transcribed locus, strongly similar to NP_004291.1 acid phosphatase 1, soluble isoform c [Homo sapiens]	126026161	BX666878				851	BX666878 Sus Scrofa library (scac) Sus scrofa cDNA clone scac0025.o.10 3prim, mRNA sequence	345	G	---	---	G > T47	47	---	---	G > T45	45	ORF-Not Identified	ORF-Not Identified	ORF-Not Identified	ORF-Not Identified
Ssc.5115		Transcribed locus, strongly similar to NP_004291.1 acid phosphatase 1, soluble isoform c [Homo sapiens]	126026161	BX666878				851	BX666878 Sus Scrofa library (scac) Sus scrofa cDNA clone scac0025.o.10 3prim, mRNA sequence	366	C	C > A38	38	C > A57	57	---	---	C > A69	69	ORF-Not Identified	ORF-Not Identified	ORF-Not Identified	ORF-Not Identified
Ssc.5115		Transcribed locus, strongly similar to NP_004291.1 acid phosphatase 1, soluble isoform c [Homo sapiens]	126026161	BX666878				851	BX666878 Sus Scrofa library (scac) Sus scrofa cDNA clone scac0025.o.10 3prim, mRNA sequence	383	G	G > T48	48	G > T66	66	---	---	G > T133	133	ORF-Not Identified	ORF-Not Identified	ORF-Not Identified	ORF-Not Identified
Ssc.5115		Transcribed locus, strongly similar to NP_004291.1 acid phosphatase 1, soluble isoform c [Homo sapiens]	126026161	BX666878				851	BX666878 Sus Scrofa library (scac) Sus scrofa cDNA clone scac0025.o.10 3prim, mRNA sequence	408	A	A > T57	57	A > T120	120	A > T56	57	A > T181	181	ORF-Not Identified	ORF-Not Identified	ORF-Not Identified	ORF-Not Identified
Ssc.55483	LOC100155012	Similar to ribosomal protein S24	90237716	BX667009				763	BX667009 Sus Scrofa library (scac) Sus scrofa cDNA clone scac0027.e.14 3prim, mRNA sequence	640	A	---	---	---	---	A > G28	78	---	---	ORF-Not Identified	ORF-Not Identified	ORF-Not Identified	ORF-Not Identified
Ssc.55483	LOC100155012	Similar to ribosomal protein S24	90237716	BX667009				763	BX667009 Sus Scrofa library (scac) Sus scrofa cDNA clone scac0027.e.14 3prim, mRNA sequence	641	A	---	---	---	---	A > G54	82	---	---	ORF-Not Identified	ORF-Not Identified	ORF-Not Identified	ORF-Not Identified
Ssc.55483	LOC100155012	Similar to ribosomal protein S24	90237716	BX667009				763	BX667009 Sus Scrofa library (scac) Sus scrofa cDNA clone scac0027.e.14 3prim, mRNA sequence	642	A	---	---	---	---	A > G32	81	---	---	ORF-Not Identified	ORF-Not Identified	ORF-Not Identified	ORF-Not Identified
Ssc.10282		Transcribed locus	90243824	BX667667				992	BX667667 Sus Scrofa library (scac) Sus scrofa cDNA clone scac0026.f.09 5prim, mRNA sequence	611	A	A > C42	42	A > C34	34	---	---	A > C75	75	ORF-Not Identified	ORF-Not Identified	ORF-Not Identified	ORF-Not Identified
Ssc.18230		Transcribed locus	90243783	BX667681				981	BX667681 Sus Scrofa library (scac) Sus scrofa cDNA clone scac0026.g.09 5prim, mRNA sequence	458	A	---	---	---	---	A > G38	38	---	---	ORF-Not Identified	ORF-Not Identified	ORF-Not Identified	ORF-Not Identified
Ssc.18230		Transcribed locus	90243783	BX667681				981	BX667681 Sus Scrofa library (scac) Sus scrofa cDNA clone scac0026.g.09 5prim, mRNA sequence	597	A	---	---	---	---	A > T56	56	---	---	ORF-Not Identified	ORF-Not Identified	ORF-Not Identified	ORF-Not Identified
Ssc.55615		Transcribed locus, strongly similar to NP_001284.1 chloride channel, nucleotide-sensitive, 1A [Homo sapiens]	90243784	BX667682				716	BX667682 Sus Scrofa library (scac) Sus scrofa cDNA clone scac0026.g.10 5prim, mRNA sequence	590	N	N > C35	35	N > C39	39	---	---	---	---	ORF-Not Identified	ORF-Not Identified	ORF-Not Identified	ORF-Not Identified
Ssc.21806		Transcribed locus, strongly similar to NP_005771.1 lipoma HMGIC fusion partner precursor [Homo sapiens]	90243764	BX667738				1020	BX667738 Sus Scrofa library (scac) Sus scrofa cDNA clone scac0025.f.20 5prim, mRNA sequence	79	G	G > C51	51	G > C42	42	---	---	G > C56	56	ORF-Not Identified	ORF-Not Identified	ORF-Not Identified	ORF-Not Identified
Ssc.21806		Transcribed locus, strongly similar to NP_005771.1 lipoma HMGIC fusion partner precursor [Homo sapiens]	90243764	BX667738				1020	BX667738 Sus Scrofa library (scac) Sus scrofa cDNA clone scac0025.f.20 5prim, mRNA sequence	174	A	---	---	A > G10	33	---	---	---	---	ORF-Not Identified	ORF-Not Identified	ORF-Not Identified	ORF-Not Identified
Ssc.44931		Transcribed locus, strongly similar to NP_001007989.1 BMI1 polycomb ring finger oncogene [Gallus gallus]	37975702	BX667790				769	BX667790 Sus Scrofa library (scac) Sus scrofa cDNA clone scac0026i.e.07 5prim, mRNA sequence	459	C	---	---	C > T35	81	---	---	C > T15	41	ORF-Not Identified	ORF-Not Identified	ORF-Not Identified	ORF-Not Identified
Ssc.57965		Transcribed locus, strongly similar to NP_009039.1 elongin B isoform a [Homo sapiens]	90245449	BX667967				797	BX667967 Sus Scrofa library (scac) Sus scrofa cDNA clone scac0026.n.01 5prim, mRNA sequence	62	G	---	---	---	---	G > A69	69	G > A260	262	ORF-Not Identified	ORF-Not Identified	ORF-Not Identified	ORF-Not Identified
Ssc.16261	CYP2C36	Cytochrome P450 2C36	90246025	BX668048				961	BX668048 Sus Scrofa library (scac) Sus scrofa cDNA clone scac0025.m.24 5prim, mRNA sequence	160	C	---	---	---	---	---	---	C > T20	39	ORF-Not Identified	ORF-Not Identified	ORF-Not Identified	ORF-Not Identified
Ssc.16261	CYP2C36	Cytochrome P450 2C36	90246025	BX668048				961	BX668048 Sus Scrofa library (scac) Sus scrofa cDNA clone scac0025.m.24 5prim, mRNA sequence	163	C	---	---	---	---	---	---	C > T39	39	ORF-Not Identified	ORF-Not Identified	ORF-Not Identified	ORF-Not Identified
Ssc.16261	CYP2C36	Cytochrome P450 2C36	90246025	BX668048				961	BX668048 Sus Scrofa library (scac) Sus scrofa cDNA clone scac0025.m.24 5prim, mRNA sequence	217	A	---	---	---	---	---	---	A > C131	131	ORF-Not Identified	ORF-Not Identified	ORF-Not Identified	ORF-Not Identified
Ssc.16261	CYP2C36	Cytochrome P450 2C36	90246025	BX668048				961	BX668048 Sus Scrofa library (scac) Sus scrofa cDNA clone scac0025.m.24 5prim, mRNA sequence	219	A	A > G27	32	---	---	---	---	---	---	ORF-Not Identified	ORF-Not Identified	ORF-Not Identified	ORF-Not Identified
Ssc.16261	CYP2C36	Cytochrome P450 2C36	90246025	BX668048				961	BX668048 Sus Scrofa library (scac) Sus scrofa cDNA clone scac0025.m.24 5prim, mRNA sequence	386	A	---	---	---	---	---	---	A > G40	40	ORF-Not Identified	ORF-Not Identified	ORF-Not Identified	ORF-Not Identified
Ssc.16261	CYP2C36	Cytochrome P450 2C36	90246025	BX668048				961	BX668048 Sus Scrofa library (scac) Sus scrofa cDNA clone scac0025.m.24 5prim, mRNA sequence	442	A	---	---	---	---	---	---	A > G43	43	ORF-Not Identified	ORF-Not Identified	ORF-Not Identified	ORF-Not Identified
Ssc.16261	CYP2C36	Cytochrome P450 2C36	90246025	BX668048				961	BX668048 Sus Scrofa library (scac) Sus scrofa cDNA clone scac0025.m.24 5prim, mRNA sequence	453	A	---	---	---	---	---	---	A > G39	40	ORF-Not Identified	ORF-Not Identified	ORF-Not Identified	ORF-Not Identified
Ssc.16261	CYP2C36	Cytochrome P450 2C36	90246025	BX668048				961	BX668048 Sus Scrofa library (scac) Sus scrofa cDNA clone scac0025.m.24 5prim, mRNA sequence	583	A	---	---	---	---	---	---	A > T36	36	ORF-Not Identified	ORF-Not Identified	ORF-Not Identified	ORF-Not Identified
Ssc.16261	CYP2C36	Cytochrome P450 2C36	90246025	BX668048				961	BX668048 Sus Scrofa library (scac) Sus scrofa cDNA clone scac0025.m.24 5prim, mRNA sequence	633	T	---	---	---	---	---	---	T > A36	36	ORF-Not Identified	ORF-Not Identified	ORF-Not Identified	ORF-Not Identified
Ssc.22440		Transcribed locus, strongly similar to NP_036220.1 6-phosphogluconolactonase [Homo sapiens]	90245976	BX668162				951	BX668162 Sus Scrofa library (scac) Sus scrofa cDNA clone scac0027.h.20 5prim, mRNA sequence	177	A	---	---	---	---	A > G16	33	---	---	ORF-Not Identified	ORF-Not Identified	ORF-Not Identified	ORF-Not Identified
Ssc.22440		Transcribed locus, strongly similar to NP_036220.1 6-phosphogluconolactonase [Homo sapiens]	90245976	BX668162				951	BX668162 Sus Scrofa library (scac) Sus scrofa cDNA clone scac0027.h.20 5prim, mRNA sequence	321	N	---	---	---	---	N > G73	73	N > G39	39	ORF-Not Identified	ORF-Not Identified	ORF-Not Identified	ORF-Not Identified
Ssc.12934		Transcribed locus, strongly similar to NP_001032697.1 transmembrane protein 126A [Bos taurus]	90245927	BX668201				1211	BX668201 Sus Scrofa library (scac) Sus scrofa cDNA clone scac0027.j.20 5prim, mRNA sequence	163	T	T > A24	56	T > A25	45	T > A39	39	T > A97	97	ORF-Not Identified	ORF-Not Identified	ORF-Not Identified	ORF-Not Identified
Ssc.12934		Transcribed locus, strongly similar to NP_001032697.1 transmembrane protein 126A [Bos taurus]	90245927	BX668201				1211	BX668201 Sus Scrofa library (scac) Sus scrofa cDNA clone scac0027.j.20 5prim, mRNA sequence	379	C	---	---	---	---	C > T18	47	C > T62	100	ORF-Not Identified	ORF-Not Identified	ORF-Not Identified	ORF-Not Identified
Ssc.12934		Transcribed locus, strongly similar to NP_001032697.1 transmembrane protein 126A [Bos taurus]	90245927	BX668201				1211	BX668201 Sus Scrofa library (scac) Sus scrofa cDNA clone scac0027.j.20 5prim, mRNA sequence	475	A	A > T79	79	A > T86	86	A > T84	84	A > T73	73	ORF-Not Identified	ORF-Not Identified	ORF-Not Identified	ORF-Not Identified
Ssc.12934		Transcribed locus, strongly similar to NP_001032697.1 transmembrane protein 126A [Bos taurus]	90245927	BX668201				1211	BX668201 Sus Scrofa library (scac) Sus scrofa cDNA clone scac0027.j.20 5prim, mRNA sequence	477	A	A > T64	64	A > T51	51	A > T60	60	A > T43	43	ORF-Not Identified	ORF-Not Identified	ORF-Not Identified	ORF-Not Identified
Ssc.12934		Transcribed locus, strongly similar to NP_001032697.1 transmembrane protein 126A [Bos taurus]	90245927	BX668201				1211	BX668201 Sus Scrofa library (scac) Sus scrofa cDNA clone scac0027.j.20 5prim, mRNA sequence	531	A	A > C92	92	A > C80	80	A > C74	74	A > C77	77	ORF-Not Identified	ORF-Not Identified	ORF-Not Identified	ORF-Not Identified
Ssc.12934		Transcribed locus, strongly similar to NP_001032697.1 transmembrane protein 126A [Bos taurus]	90245927	BX668201				1211	BX668201 Sus Scrofa library (scac) Sus scrofa cDNA clone scac0027.j.20 5prim, mRNA sequence	575	C	C > A39	39	---	---	---	---	C > A67	67	ORF-Not Identified	ORF-Not Identified	ORF-Not Identified	ORF-Not Identified
Ssc.12934		Transcribed locus, strongly similar to NP_001032697.1 transmembrane protein 126A [Bos taurus]	90245927	BX668201				1211	BX668201 Sus Scrofa library (scac) Sus scrofa cDNA clone scac0027.j.20 5prim, mRNA sequence	593	A	---	---	---	---	---	---	A > T64	64	ORF-Not Identified	ORF-Not Identified	ORF-Not Identified	ORF-Not Identified
Ssc.1948		Transcribed locus, strongly similar to XP_853016.1 PREDICTED: similar to RECS1 protein homolog [Canis familiaris]	90245893	BX668263				1003	BX668263 Sus Scrofa library (scac) Sus scrofa cDNA clone scac0027.n.02 5prim, mRNA sequence	294	A	---	---	---	---	---	---	A > G24	46	ORF-Not Identified	ORF-Not Identified	ORF-Not Identified	ORF-Not Identified
Ssc.18067		Transcribed locus, moderately similar to NP_803452.1 putative glycine-N-acyltransferase [Bos taurus]	90245856	BX668304				909	BX668304 Sus Scrofa library (scac) Sus scrofa cDNA clone scac0027.p.08 5prim, mRNA sequence	351	C	---	---	---	---	---	---	C > T59	61	ORF-Not Identified	ORF-Not Identified	ORF-Not Identified	ORF-Not Identified
Ssc.57910		Transcribed locus	90246536	BX668358				980	BX668358 Sus Scrofa library (scac) Sus scrofa cDNA clone scac0027.d.08 5prim, mRNA sequence	407	A	---	---	A > T49	53	---	---	A > T49	91	ORF-Not Identified	ORF-Not Identified	ORF-Not Identified	ORF-Not Identified
Ssc.57910		Transcribed locus	90246536	BX668358				980	BX668358 Sus Scrofa library (scac) Sus scrofa cDNA clone scac0027.d.08 5prim, mRNA sequence	540	T	---	---	---	---	---	---	T > A61	61	ORF-Not Identified	ORF-Not Identified	ORF-Not Identified	ORF-Not Identified
Ssc.57910		Transcribed locus	90246536	BX668358				980	BX668358 Sus Scrofa library (scac) Sus scrofa cDNA clone scac0027.d.08 5prim, mRNA sequence	603	A	---	---	---	---	---	---	A > T35	35	ORF-Not Identified	ORF-Not Identified	ORF-Not Identified	ORF-Not Identified
Ssc.54037		Transcribed locus, strongly similar to NP_001003861.1 ribosomal protein L9 [Danio rerio]	90246436	BX668446				854	BX668446 Sus Scrofa library (scac) Sus scrofa cDNA clone scac0025.j.10 5prim, mRNA sequence	602	A	---	---	A > T139	139	A > T599	599	---	---	ORF-Not Identified	ORF-Not Identified	ORF-Not Identified	ORF-Not Identified
Ssc.21805		Transcribed locus, moderately similar to NP_000707.1 complement component 4 binding protein, beta chain isoform 1 precursor [Homo sapiens]	90246481	BX668483				927	BX668483 Sus Scrofa library (scac) Sus scrofa cDNA clone scac0025.l.14 5prim, mRNA sequence	99	A	---	---	A > G140	307	---	---	---	---	ORF-Not Identified	ORF-Not Identified	ORF-Not Identified	ORF-Not Identified
Ssc.21805		Transcribed locus, moderately similar to NP_000707.1 complement component 4 binding protein, beta chain isoform 1 precursor [Homo sapiens]	90246481	BX668483				927	BX668483 Sus Scrofa library (scac) Sus scrofa cDNA clone scac0025.l.14 5prim, mRNA sequence	114	G	---	---	G > A154	359	---	---	---	---	ORF-Not Identified	ORF-Not Identified	ORF-Not Identified	ORF-Not Identified
Ssc.21805		Transcribed locus, moderately similar to NP_000707.1 complement component 4 binding protein, beta chain isoform 1 precursor [Homo sapiens]	90246481	BX668483				927	BX668483 Sus Scrofa library (scac) Sus scrofa cDNA clone scac0025.l.14 5prim, mRNA sequence	333	T	T > G34	34	T > G205	205	T > G39	39	T > G243	243	ORF-Not Identified	ORF-Not Identified	ORF-Not Identified	ORF-Not Identified
Ssc.21805		Transcribed locus, moderately similar to NP_000707.1 complement component 4 binding protein, beta chain isoform 1 precursor [Homo sapiens]	90246481	BX668483				927	BX668483 Sus Scrofa library (scac) Sus scrofa cDNA clone scac0025.l.14 5prim, mRNA sequence	365	N	---	---	N > G194	194	---	---	N > G225	225	ORF-Not Identified	ORF-Not Identified	ORF-Not Identified	ORF-Not Identified
Ssc.21805		Transcribed locus, moderately similar to NP_000707.1 complement component 4 binding protein, beta chain isoform 1 precursor [Homo sapiens]	90246481	BX668483				927	BX668483 Sus Scrofa library (scac) Sus scrofa cDNA clone scac0025.l.14 5prim, mRNA sequence	545	A	---	---	A > G185	185	A > G48	48	A > G288	288	ORF-Not Identified	ORF-Not Identified	ORF-Not Identified	ORF-Not Identified
Ssc.21805		Transcribed locus, moderately similar to NP_000707.1 complement component 4 binding protein, beta chain isoform 1 precursor [Homo sapiens]	90246481	BX668483				927	BX668483 Sus Scrofa library (scac) Sus scrofa cDNA clone scac0025.l.14 5prim, mRNA sequence	595	C	---	---	C > A136	136	C > A32	32	C > A159	160	ORF-Not Identified	ORF-Not Identified	ORF-Not Identified	ORF-Not Identified
Ssc.21805		Transcribed locus, moderately similar to NP_000707.1 complement component 4 binding protein, beta chain isoform 1 precursor [Homo sapiens]	90246481	BX668483				927	BX668483 Sus Scrofa library (scac) Sus scrofa cDNA clone scac0025.l.14 5prim, mRNA sequence	662	C	---	---	C > A37	37	---	---	C > A50	50	ORF-Not Identified	ORF-Not Identified	ORF-Not Identified	ORF-Not Identified
Ssc.44165		Transcribed locus, strongly similar to NP_038564.1 EMG1 nucleolar protein homolog [Mus musculus]	90246503	BX668509				993	BX668509 Sus Scrofa library (scac) Sus scrofa cDNA clone scac0029.h.05 5prim, mRNA sequence	677	A	---	---	A > C33	33	A > C66	72	A > C62	62	ORF-Not Identified	ORF-Not Identified	ORF-Not Identified	ORF-Not Identified
Ssc.44165		Transcribed locus, strongly similar to NP_038564.1 EMG1 nucleolar protein homolog [Mus musculus]	90246503	BX668509				993	BX668509 Sus Scrofa library (scac) Sus scrofa cDNA clone scac0029.h.05 5prim, mRNA sequence	726	A	---	---	---	---	A > C61	61	---	---	ORF-Not Identified	ORF-Not Identified	ORF-Not Identified	ORF-Not Identified
Ssc.44165		Transcribed locus, strongly similar to NP_038564.1 EMG1 nucleolar protein homolog [Mus musculus]	90246503	BX668509				993	BX668509 Sus Scrofa library (scac) Sus scrofa cDNA clone scac0029.h.05 5prim, mRNA sequence	757	G	---	---	---	---	G > T41	41	---	---	ORF-Not Identified	ORF-Not Identified	ORF-Not Identified	ORF-Not Identified
Ssc.12229		Transcribed locus, strongly similar to NP_001818.1 CDC28 protein kinase 2 [Homo sapiens]	90243712	BX668593				822	BX668593 Sus Scrofa library (scac) Sus scrofa cDNA clone scac0031.k.10 5prim, mRNA sequence	175	A	---	---	---	---	---	---	A > G87	162	ORF-Not Identified	ORF-Not Identified	ORF-Not Identified	ORF-Not Identified
Ssc.12229		Transcribed locus, strongly similar to NP_001818.1 CDC28 protein kinase 2 [Homo sapiens]	90243712	BX668593				822	BX668593 Sus Scrofa library (scac) Sus scrofa cDNA clone scac0031.k.10 5prim, mRNA sequence	526	C	C > A114	114	C > A98	98	---	---	C > A153	153	ORF-Not Identified	ORF-Not Identified	ORF-Not Identified	ORF-Not Identified
Ssc.38232		Transcribed locus, strongly similar to NP_957146.1 ribosomal protein S9 [Danio rerio]	113721773	BX668614				1098	BX668614 Sus Scrofa library (scac) Sus scrofa cDNA clone scac0031.l.03 3prim, mRNA sequence	565	C	---	---	---	---	C > G40	41	C > G31	31	ORF-Not Identified	ORF-Not Identified	ORF-Not Identified	ORF-Not Identified
Ssc.38232		Transcribed locus, strongly similar to NP_957146.1 ribosomal protein S9 [Danio rerio]	113721773	BX668614				1098	BX668614 Sus Scrofa library (scac) Sus scrofa cDNA clone scac0031.l.03 3prim, mRNA sequence	594	G	---	---	---	---	G > T463	464	G > T308	308	ORF-Not Identified	ORF-Not Identified	ORF-Not Identified	ORF-Not Identified
Ssc.38232		Transcribed locus, strongly similar to NP_957146.1 ribosomal protein S9 [Danio rerio]	113721773	BX668614				1098	BX668614 Sus Scrofa library (scac) Sus scrofa cDNA clone scac0031.l.03 3prim, mRNA sequence	650	C	---	---	---	---	C > A493	493	C > A486	486	ORF-Not Identified	ORF-Not Identified	ORF-Not Identified	ORF-Not Identified
Ssc.38232		Transcribed locus, strongly similar to NP_957146.1 ribosomal protein S9 [Danio rerio]	113721773	BX668614				1098	BX668614 Sus Scrofa library (scac) Sus scrofa cDNA clone scac0031.l.03 3prim, mRNA sequence	683	C	---	---	---	---	C > A625	625	C > A616	616	ORF-Not Identified	ORF-Not Identified	ORF-Not Identified	ORF-Not Identified
Ssc.38232		Transcribed locus, strongly similar to NP_957146.1 ribosomal protein S9 [Danio rerio]	113721773	BX668614				1098	BX668614 Sus Scrofa library (scac) Sus scrofa cDNA clone scac0031.l.03 3prim, mRNA sequence	928	T	---	---	---	---	T > C206	438	---	---	ORF-Not Identified	ORF-Not Identified	ORF-Not Identified	ORF-Not Identified
Ssc.38232		Transcribed locus, strongly similar to NP_957146.1 ribosomal protein S9 [Danio rerio]	113721773	BX668614				1098	BX668614 Sus Scrofa library (scac) Sus scrofa cDNA clone scac0031.l.03 3prim, mRNA sequence	1010	C	---	---	---	---	C > A149	158	C > A193	206	ORF-Not Identified	ORF-Not Identified	ORF-Not Identified	ORF-Not Identified
Ssc.20269		Transcribed locus	126026162	BX668638				851	BX668638 Sus Scrofa library (scac) Sus scrofa cDNA clone scac0028.j.05 5prim, mRNA sequence	535	C	---	---	---	---	---	---	C > G31	31	ORF-Not Identified	ORF-Not Identified	ORF-Not Identified	ORF-Not Identified
Ssc.20269		Transcribed locus	126026162	BX668638				851	BX668638 Sus Scrofa library (scac) Sus scrofa cDNA clone scac0028.j.05 5prim, mRNA sequence	539	C	---	---	---	---	---	---	C > G65	65	ORF-Not Identified	ORF-Not Identified	ORF-Not Identified	ORF-Not Identified
Ssc.20269		Transcribed locus	126026162	BX668638				851	BX668638 Sus Scrofa library (scac) Sus scrofa cDNA clone scac0028.j.05 5prim, mRNA sequence	570	C	C > A34	34	C > A64	64	---	---	C > A94	94	ORF-Not Identified	ORF-Not Identified	ORF-Not Identified	ORF-Not Identified
Ssc.20269		Transcribed locus	126026162	BX668638				851	BX668638 Sus Scrofa library (scac) Sus scrofa cDNA clone scac0028.j.05 5prim, mRNA sequence	684	C	---	---	C > G56	56	---	---	C > G40	40	ORF-Not Identified	ORF-Not Identified	ORF-Not Identified	ORF-Not Identified
Ssc.19954		Transcribed locus, moderately similar to NP_001029428.1 hypothetical protein LOC505736 [Bos taurus]	126026164	BX668650				1074	BX668650 Sus Scrofa library (scac) Sus scrofa cDNA clone scac0028.j.20 5prim, mRNA sequence	535	A	---	---	---	---	---	---	A > G62	62	ORF-Not Identified	ORF-Not Identified	ORF-Not Identified	ORF-Not Identified
Ssc.20593		Transcribed locus	113721624	BX668814				1161	BX668814 Sus Scrofa library (scac) Sus scrofa cDNA clone scac0029.l.09 5prim, mRNA sequence	560	A	A > T50	50	A > T32	32	---	---	A > T54	54	ORF-Not Identified	ORF-Not Identified	ORF-Not Identified	ORF-Not Identified
Ssc.20593		Transcribed locus	113721624	BX668814				1161	BX668814 Sus Scrofa library (scac) Sus scrofa cDNA clone scac0029.l.09 5prim, mRNA sequence	577	A	A > T41	41	---	---	---	---	---	---	ORF-Not Identified	ORF-Not Identified	ORF-Not Identified	ORF-Not Identified
Ssc.57774		Transcribed locus, strongly similar to NP_036980.1 ferritin, heavy polypeptide 1 [Rattus norvegicus]	113721628	BX668817				956	BX668817 Sus Scrofa library (scac) Sus scrofa cDNA clone scac0029.l.13 5prim, mRNA sequence	378	C	C > T68	153	---	---	---	---	C > T328	699	ORF-Not Identified	ORF-Not Identified	ORF-Not Identified	ORF-Not Identified
Ssc.57774		Transcribed locus, strongly similar to NP_036980.1 ferritin, heavy polypeptide 1 [Rattus norvegicus]	113721628	BX668817				956	BX668817 Sus Scrofa library (scac) Sus scrofa cDNA clone scac0029.l.13 5prim, mRNA sequence	590	A	---	---	---	---	A > G24	54	A > G29	90	ORF-Not Identified	ORF-Not Identified	ORF-Not Identified	ORF-Not Identified
Ssc.23192		Transcribed locus, strongly similar to NP_057370.1 dicarbonyl/L-xylulose reductase [Homo sapiens]	117784187	BX669134				840	BX669134 Sus Scrofa library (scac) Sus scrofa cDNA clone scac0030.g.11 5prim, mRNA sequence	691	A	---	---	---	---	A > C65	65	A > C96	96	ORF-Not Identified	ORF-Not Identified	ORF-Not Identified	ORF-Not Identified
Ssc.26468		Transcribed locus	90227679	BX669141				769	BX669141 Sus Scrofa library (scac) Sus scrofa cDNA clone scac0030.g.22 5prim, mRNA sequence	769	C	---	---	---	---	---	---	C > G34	35	ORF-Not Identified	ORF-Not Identified	ORF-Not Identified	ORF-Not Identified
Ssc.26468		Transcribed locus	90227679	BX669141				769	BX669141 Sus Scrofa library (scac) Sus scrofa cDNA clone scac0030.g.22 5prim, mRNA sequence	770	N	---	---	---	---	---	---	N > C32	32	ORF-Not Identified	ORF-Not Identified	ORF-Not Identified	ORF-Not Identified
Ssc.26468		Transcribed locus	90227679	BX669141				769	BX669141 Sus Scrofa library (scac) Sus scrofa cDNA clone scac0030.g.22 5prim, mRNA sequence	771	N	---	---	---	---	---	---	N > G35	35	ORF-Not Identified	ORF-Not Identified	ORF-Not Identified	ORF-Not Identified
Ssc.26468		Transcribed locus	90227679	BX669141				769	BX669141 Sus Scrofa library (scac) Sus scrofa cDNA clone scac0030.g.22 5prim, mRNA sequence	772	N	---	---	---	---	---	---	N > A34	34	ORF-Not Identified	ORF-Not Identified	ORF-Not Identified	ORF-Not Identified
Ssc.26468		Transcribed locus	90227679	BX669141				769	BX669141 Sus Scrofa library (scac) Sus scrofa cDNA clone scac0030.g.22 5prim, mRNA sequence	773	N	---	---	---	---	---	---	N > G34	34	ORF-Not Identified	ORF-Not Identified	ORF-Not Identified	ORF-Not Identified
Ssc.26468		Transcribed locus	90227679	BX669141				769	BX669141 Sus Scrofa library (scac) Sus scrofa cDNA clone scac0030.g.22 5prim, mRNA sequence	774	N	---	---	---	---	---	---	N > G33	33	ORF-Not Identified	ORF-Not Identified	ORF-Not Identified	ORF-Not Identified
Ssc.26468		Transcribed locus	90227679	BX669141				769	BX669141 Sus Scrofa library (scac) Sus scrofa cDNA clone scac0030.g.22 5prim, mRNA sequence	775	N	---	---	---	---	---	---	N > C33	33	ORF-Not Identified	ORF-Not Identified	ORF-Not Identified	ORF-Not Identified
Ssc.26468		Transcribed locus	90227679	BX669141				769	BX669141 Sus Scrofa library (scac) Sus scrofa cDNA clone scac0030.g.22 5prim, mRNA sequence	776	N	---	---	---	---	---	---	N > G33	33	ORF-Not Identified	ORF-Not Identified	ORF-Not Identified	ORF-Not Identified
Ssc.26468		Transcribed locus	90227679	BX669141				769	BX669141 Sus Scrofa library (scac) Sus scrofa cDNA clone scac0030.g.22 5prim, mRNA sequence	777	N	---	---	---	---	---	---	N > C31	31	ORF-Not Identified	ORF-Not Identified	ORF-Not Identified	ORF-Not Identified
Ssc.26468		Transcribed locus	90227679	BX669141				769	BX669141 Sus Scrofa library (scac) Sus scrofa cDNA clone scac0030.g.22 5prim, mRNA sequence	778	N	---	---	---	---	---	---	N > C34	34	ORF-Not Identified	ORF-Not Identified	ORF-Not Identified	ORF-Not Identified
Ssc.26468		Transcribed locus	90227679	BX669141				769	BX669141 Sus Scrofa library (scac) Sus scrofa cDNA clone scac0030.g.22 5prim, mRNA sequence	779	N	---	---	---	---	---	---	N > G39	39	ORF-Not Identified	ORF-Not Identified	ORF-Not Identified	ORF-Not Identified
Ssc.26468		Transcribed locus	90227679	BX669141				769	BX669141 Sus Scrofa library (scac) Sus scrofa cDNA clone scac0030.g.22 5prim, mRNA sequence	781	N	---	---	---	---	---	---	N > A31	31	ORF-Not Identified	ORF-Not Identified	ORF-Not Identified	ORF-Not Identified
Ssc.26468		Transcribed locus	90227679	BX669141				769	BX669141 Sus Scrofa library (scac) Sus scrofa cDNA clone scac0030.g.22 5prim, mRNA sequence	782	N	---	---	---	---	---	---	N > G32	32	ORF-Not Identified	ORF-Not Identified	ORF-Not Identified	ORF-Not Identified
Ssc.26468		Transcribed locus	90227679	BX669141				769	BX669141 Sus Scrofa library (scac) Sus scrofa cDNA clone scac0030.g.22 5prim, mRNA sequence	783	N	---	---	---	---	---	---	N > C32	32	ORF-Not Identified	ORF-Not Identified	ORF-Not Identified	ORF-Not Identified
Ssc.26468		Transcribed locus	90227679	BX669141				769	BX669141 Sus Scrofa library (scac) Sus scrofa cDNA clone scac0030.g.22 5prim, mRNA sequence	786	N	---	---	---	---	---	---	N > G36	36	ORF-Not Identified	ORF-Not Identified	ORF-Not Identified	ORF-Not Identified
Ssc.26468		Transcribed locus	90227679	BX669141				769	BX669141 Sus Scrofa library (scac) Sus scrofa cDNA clone scac0030.g.22 5prim, mRNA sequence	787	N	---	---	---	---	---	---	N > G40	40	ORF-Not Identified	ORF-Not Identified	ORF-Not Identified	ORF-Not Identified
Ssc.26468		Transcribed locus	90227679	BX669141				769	BX669141 Sus Scrofa library (scac) Sus scrofa cDNA clone scac0030.g.22 5prim, mRNA sequence	789	N	---	---	---	---	---	---	N > G35	35	ORF-Not Identified	ORF-Not Identified	ORF-Not Identified	ORF-Not Identified
Ssc.26468		Transcribed locus	90227679	BX669141				769	BX669141 Sus Scrofa library (scac) Sus scrofa cDNA clone scac0030.g.22 5prim, mRNA sequence	790	N	---	---	---	---	---	---	N > G38	38	ORF-Not Identified	ORF-Not Identified	ORF-Not Identified	ORF-Not Identified
Ssc.26468		Transcribed locus	90227679	BX669141				769	BX669141 Sus Scrofa library (scac) Sus scrofa cDNA clone scac0030.g.22 5prim, mRNA sequence	792	N	---	---	---	---	---	---	N > G33	33	ORF-Not Identified	ORF-Not Identified	ORF-Not Identified	ORF-Not Identified
Ssc.26468		Transcribed locus	90227679	BX669141				769	BX669141 Sus Scrofa library (scac) Sus scrofa cDNA clone scac0030.g.22 5prim, mRNA sequence	794	N	---	---	---	---	---	---	N > G32	32	ORF-Not Identified	ORF-Not Identified	ORF-Not Identified	ORF-Not Identified
Ssc.26468		Transcribed locus	90227679	BX669141				769	BX669141 Sus Scrofa library (scac) Sus scrofa cDNA clone scac0030.g.22 5prim, mRNA sequence	795	N	---	---	---	---	---	---	N > C31	31	ORF-Not Identified	ORF-Not Identified	ORF-Not Identified	ORF-Not Identified
Ssc.26468		Transcribed locus	90227679	BX669141				769	BX669141 Sus Scrofa library (scac) Sus scrofa cDNA clone scac0030.g.22 5prim, mRNA sequence	796	N	---	---	---	---	---	---	N > G35	35	ORF-Not Identified	ORF-Not Identified	ORF-Not Identified	ORF-Not Identified
Ssc.26468		Transcribed locus	90227679	BX669141				769	BX669141 Sus Scrofa library (scac) Sus scrofa cDNA clone scac0030.g.22 5prim, mRNA sequence	798	N	---	---	---	---	---	---	N > G32	32	ORF-Not Identified	ORF-Not Identified	ORF-Not Identified	ORF-Not Identified
Ssc.26468		Transcribed locus	90227679	BX669141				769	BX669141 Sus Scrofa library (scac) Sus scrofa cDNA clone scac0030.g.22 5prim, mRNA sequence	799	N	---	---	---	---	---	---	N > G33	33	ORF-Not Identified	ORF-Not Identified	ORF-Not Identified	ORF-Not Identified
Ssc.26468		Transcribed locus	90227679	BX669141				769	BX669141 Sus Scrofa library (scac) Sus scrofa cDNA clone scac0030.g.22 5prim, mRNA sequence	802	N	---	---	---	---	---	---	N > A33	33	ORF-Not Identified	ORF-Not Identified	ORF-Not Identified	ORF-Not Identified
Ssc.26468		Transcribed locus	90227679	BX669141				769	BX669141 Sus Scrofa library (scac) Sus scrofa cDNA clone scac0030.g.22 5prim, mRNA sequence	803	N	---	---	---	---	---	---	N > A31	31	ORF-Not Identified	ORF-Not Identified	ORF-Not Identified	ORF-Not Identified
Ssc.26468		Transcribed locus	90227679	BX669141				769	BX669141 Sus Scrofa library (scac) Sus scrofa cDNA clone scac0030.g.22 5prim, mRNA sequence	805	N	---	---	---	---	---	---	N > G34	34	ORF-Not Identified	ORF-Not Identified	ORF-Not Identified	ORF-Not Identified
Ssc.26468		Transcribed locus	90227679	BX669141				769	BX669141 Sus Scrofa library (scac) Sus scrofa cDNA clone scac0030.g.22 5prim, mRNA sequence	806	N	---	---	---	---	---	---	N > C31	31	ORF-Not Identified	ORF-Not Identified	ORF-Not Identified	ORF-Not Identified
Ssc.26468		Transcribed locus	90227679	BX669141				769	BX669141 Sus Scrofa library (scac) Sus scrofa cDNA clone scac0030.g.22 5prim, mRNA sequence	807	N	---	---	---	---	---	---	N > G32	32	ORF-Not Identified	ORF-Not Identified	ORF-Not Identified	ORF-Not Identified
Ssc.26468		Transcribed locus	90227679	BX669141				769	BX669141 Sus Scrofa library (scac) Sus scrofa cDNA clone scac0030.g.22 5prim, mRNA sequence	809	N	---	---	---	---	---	---	N > G35	35	ORF-Not Identified	ORF-Not Identified	ORF-Not Identified	ORF-Not Identified
Ssc.26468		Transcribed locus	90227679	BX669141				769	BX669141 Sus Scrofa library (scac) Sus scrofa cDNA clone scac0030.g.22 5prim, mRNA sequence	811	N	---	---	---	---	---	---	N > C32	32	ORF-Not Identified	ORF-Not Identified	ORF-Not Identified	ORF-Not Identified
Ssc.22874		Transcribed locus	90233746	BX669376				821	BX669376 Sus Scrofa library (scac) Sus scrofa cDNA clone scac0031.m.13 3prim, mRNA sequence	566	G	---	---	G > A29	46	---	---	---	---	ORF-Not Identified	ORF-Not Identified	ORF-Not Identified	ORF-Not Identified
Ssc.18191		Transcribed locus, strongly similar to NP_001033595.1 mitochondrial ribosomal protein L20 precursor [Bos taurus]	90233595	BX669407				793	BX669407 Sus Scrofa library (scac) Sus scrofa cDNA clone scac0031.n.19 5prim, mRNA sequence	267	T	---	---	T > C29	44	---	---	T > C90	90	ORF-Not Identified	ORF-Not Identified	ORF-Not Identified	ORF-Not Identified
Ssc.18191		Transcribed locus, strongly similar to NP_001033595.1 mitochondrial ribosomal protein L20 precursor [Bos taurus]	90233595	BX669407				793	BX669407 Sus Scrofa library (scac) Sus scrofa cDNA clone scac0031.n.19 5prim, mRNA sequence	595	C	---	---	---	---	C > A74	74	C > A65	65	ORF-Not Identified	ORF-Not Identified	ORF-Not Identified	ORF-Not Identified
Ssc.18191		Transcribed locus, strongly similar to NP_001033595.1 mitochondrial ribosomal protein L20 precursor [Bos taurus]	90233595	BX669407				793	BX669407 Sus Scrofa library (scac) Sus scrofa cDNA clone scac0031.n.19 5prim, mRNA sequence	667	A	---	---	---	---	A > T56	56	A > T36	36	ORF-Not Identified	ORF-Not Identified	ORF-Not Identified	ORF-Not Identified
Ssc.9527		Transcribed locus, moderately similar to XP_591031.4 PREDICTED: similar to Nephronectin precursor (Preosteoblast EGF-like repeat protein with MAM domain) (Protein EGFL6-like) [Bos taurus]	90234981	BX669570				917	BX669570 Sus Scrofa library (scac) Sus scrofa cDNA clone scac0029.p.11 5prim, mRNA sequence	107	A	---	---	A > G33	33	---	---	---	---	ORF-Not Identified	ORF-Not Identified	ORF-Not Identified	ORF-Not Identified
Ssc.56635		Transcribed locus, strongly similar to XP_340998.2 PREDICTED: similar to sorting nexin 4 [Rattus norvegicus]	90234983	BX669572				1025	BX669572 Sus Scrofa library (scac) Sus scrofa cDNA clone scac0029.p.13 5prim, mRNA sequence	165	A	---	---	A > G37	37	---	---	---	---	ORF-Not Identified	ORF-Not Identified	ORF-Not Identified	ORF-Not Identified
Ssc.56635		Transcribed locus, strongly similar to XP_340998.2 PREDICTED: similar to sorting nexin 4 [Rattus norvegicus]	90234983	BX669572				1025	BX669572 Sus Scrofa library (scac) Sus scrofa cDNA clone scac0029.p.13 5prim, mRNA sequence	442	G	G > A16	46	G > A43	43	---	---	---	---	ORF-Not Identified	ORF-Not Identified	ORF-Not Identified	ORF-Not Identified
Ssc.56635		Transcribed locus, strongly similar to XP_340998.2 PREDICTED: similar to sorting nexin 4 [Rattus norvegicus]	90234983	BX669572				1025	BX669572 Sus Scrofa library (scac) Sus scrofa cDNA clone scac0029.p.13 5prim, mRNA sequence	545	C	---	---	---	---	---	---	C > T31	31	ORF-Not Identified	ORF-Not Identified	ORF-Not Identified	ORF-Not Identified
Ssc.53695		Transcribed locus, strongly similar to XP_001502178.1 PREDICTED: similar to Growth and transformation-dependent protein [Equus caballus]	90234897	BX669675				721	BX669675 Sus Scrofa library (scac) Sus scrofa cDNA clone scac0028.b.13 5prim, mRNA sequence	480	C	C > A148	151	C > A314	314	C > A139	139	C > A338	341	ORF-Not Identified	ORF-Not Identified	ORF-Not Identified	ORF-Not Identified
Ssc.9476		Transcribed locus, strongly similar to NP_055707.3 RNA-binding motif protein 16 [Homo sapiens]	90234899	BX669677				886	BX669677 Sus Scrofa library (scac) Sus scrofa cDNA clone scac0028.b.15 3prim, mRNA sequence	662	T	T > G36	36	---	---	---	---	---	---	ORF-Not Identified	ORF-Not Identified	ORF-Not Identified	ORF-Not Identified
Ssc.31706		Transcribed locus, moderately similar to NP_689850.2 methyltransferase like 7B precursor [Homo sapiens]	90236984	BX669720				1046	BX669720 Sus Scrofa library (scac) Sus scrofa cDNA clone scac0028.d.08 5prim, mRNA sequence	444	A	---	---	A > T303	303	---	---	A > T813	813	ORF-Not Identified	ORF-Not Identified	ORF-Not Identified	ORF-Not Identified
Ssc.31706		Transcribed locus, moderately similar to NP_689850.2 methyltransferase like 7B precursor [Homo sapiens]	90236984	BX669720				1046	BX669720 Sus Scrofa library (scac) Sus scrofa cDNA clone scac0028.d.08 5prim, mRNA sequence	547	A	---	---	A > T224	224	---	---	A > T340	340	ORF-Not Identified	ORF-Not Identified	ORF-Not Identified	ORF-Not Identified
Ssc.31706		Transcribed locus, moderately similar to NP_689850.2 methyltransferase like 7B precursor [Homo sapiens]	90236984	BX669720				1046	BX669720 Sus Scrofa library (scac) Sus scrofa cDNA clone scac0028.d.08 5prim, mRNA sequence	582	A	---	---	A > T150	150	---	---	A > T259	260	ORF-Not Identified	ORF-Not Identified	ORF-Not Identified	ORF-Not Identified
Ssc.31706		Transcribed locus, moderately similar to NP_689850.2 methyltransferase like 7B precursor [Homo sapiens]	90236984	BX669720				1046	BX669720 Sus Scrofa library (scac) Sus scrofa cDNA clone scac0028.d.08 5prim, mRNA sequence	589	A	---	---	A > G106	106	---	---	A > G237	237	ORF-Not Identified	ORF-Not Identified	ORF-Not Identified	ORF-Not Identified
Ssc.31706		Transcribed locus, moderately similar to NP_689850.2 methyltransferase like 7B precursor [Homo sapiens]	90236984	BX669720				1046	BX669720 Sus Scrofa library (scac) Sus scrofa cDNA clone scac0028.d.08 5prim, mRNA sequence	606	G	---	---	G > A107	108	---	---	G > A115	115	ORF-Not Identified	ORF-Not Identified	ORF-Not Identified	ORF-Not Identified
Ssc.31706		Transcribed locus, moderately similar to NP_689850.2 methyltransferase like 7B precursor [Homo sapiens]	90236984	BX669720				1046	BX669720 Sus Scrofa library (scac) Sus scrofa cDNA clone scac0028.d.08 5prim, mRNA sequence	607	A	---	---	A > G111	111	---	---	A > G135	135	ORF-Not Identified	ORF-Not Identified	ORF-Not Identified	ORF-Not Identified
Ssc.41262		Transcribed locus, strongly similar to NP_919445.1 ring finger protein 128 isoform 1 [Homo sapiens]	90236955	BX669758				775	BX669758 Sus Scrofa library (scac) Sus scrofa cDNA clone scac0028.h.19 5prim, mRNA sequence	655	C	---	---	---	---	---	---	C > T32	82	ORF-Not Identified	ORF-Not Identified	ORF-Not Identified	ORF-Not Identified
Ssc.11714		Transcribed locus, strongly similar to NP_065199.1 LYR motif containing 2 [Homo sapiens]	90236852	BX669838				1031	BX669838 Sus Scrofa library (scac) Sus scrofa cDNA clone scac0029.d.09 5prim, mRNA sequence	206	G	---	---	G > A23	47	---	---	G > A52	52	ORF-Not Identified	ORF-Not Identified	ORF-Not Identified	ORF-Not Identified
Ssc.11714		Transcribed locus, strongly similar to NP_065199.1 LYR motif containing 2 [Homo sapiens]	90236852	BX669838				1031	BX669838 Sus Scrofa library (scac) Sus scrofa cDNA clone scac0029.d.09 5prim, mRNA sequence	671	g	g > T53	53	g > T79	79	---	---	g > T41	41	ORF-Not Identified	ORF-Not Identified	ORF-Not Identified	ORF-Not Identified
Ssc.19146		Transcribed locus, strongly similar to NP_057330.2 dehydrogenase/reductase (SDR family) member 10 [Homo sapiens]	90236853	BX669839				1007	BX669839 Sus Scrofa library (scac) Sus scrofa cDNA clone scac0029.d.11 5prim, mRNA sequence	449	T	---	---	---	---	---	---	T > G58	58	ORF-Not Identified	ORF-Not Identified	ORF-Not Identified	ORF-Not Identified
Ssc.54027		Transcribed locus, strongly similar to NP_057371.2 HP1-BP74 [Homo sapiens]	90236848	BX669867				702	BX669867 Sus Scrofa library (scac) Sus scrofa cDNA clone scac0030.o.15 5prim, mRNA sequence	638	A	A > G36	36	---	---	---	---	---	---	ORF-Not Identified	ORF-Not Identified	ORF-Not Identified	ORF-Not Identified
Ssc.4438		Transcribed locus	90238086	BX670061				912	BX670061 Sus Scrofa library (scac) Sus scrofa cDNA clone scac0034.l.14 3prim, mRNA sequence	307	C	---	---	C > T50	50	---	---	C > T17	38	ORF-Not Identified	ORF-Not Identified	ORF-Not Identified	ORF-Not Identified
Ssc.4438		Transcribed locus	90238086	BX670061				912	BX670061 Sus Scrofa library (scac) Sus scrofa cDNA clone scac0034.l.14 3prim, mRNA sequence	357	A	---	---	A > G34	34	---	---	---	---	ORF-Not Identified	ORF-Not Identified	ORF-Not Identified	ORF-Not Identified
Ssc.4438		Transcribed locus	90238086	BX670061				912	BX670061 Sus Scrofa library (scac) Sus scrofa cDNA clone scac0034.l.14 3prim, mRNA sequence	505	T	T > C51	51	---	---	---	---	T > C38	38	ORF-Not Identified	ORF-Not Identified	ORF-Not Identified	ORF-Not Identified
Ssc.4438		Transcribed locus	90238086	BX670061				912	BX670061 Sus Scrofa library (scac) Sus scrofa cDNA clone scac0034.l.14 3prim, mRNA sequence	517	C	C > T45	45	C > T45	45	---	---	---	---	ORF-Not Identified	ORF-Not Identified	ORF-Not Identified	ORF-Not Identified
Ssc.1641	CD81	CD81 molecule	90238057	BX670110				1111	BX670110 Sus Scrofa library (scac) Sus scrofa cDNA clone scac0034.n.11 3prim, mRNA sequence	446	T	---	---	---	---	---	---	T > A51	51	ORF-Not Identified	ORF-Not Identified	ORF-Not Identified	ORF-Not Identified
Ssc.1641	CD81	CD81 molecule	90238057	BX670110				1111	BX670110 Sus Scrofa library (scac) Sus scrofa cDNA clone scac0034.n.11 3prim, mRNA sequence	455	T	---	---	---	---	---	---	T > G71	71	ORF-Not Identified	ORF-Not Identified	ORF-Not Identified	ORF-Not Identified
Ssc.1641	CD81	CD81 molecule	90238057	BX670110				1111	BX670110 Sus Scrofa library (scac) Sus scrofa cDNA clone scac0034.n.11 3prim, mRNA sequence	649	C	---	---	---	---	C > A23	46	---	---	ORF-Not Identified	ORF-Not Identified	ORF-Not Identified	ORF-Not Identified
Ssc.47253		Transcribed locus, strongly similar to NP_666341.1 dynein cytoplasmic 1 light intermediate chain 1 [Mus musculus]	90238745	BX670163				921	BX670163 Sus Scrofa library (scac) Sus scrofa cDNA clone scac0035.e.17 5prim, mRNA sequence	481	G	---	---	---	---	---	---	G > T14	33	ORF-Not Identified	ORF-Not Identified	ORF-Not Identified	ORF-Not Identified
Ssc.11751		Transcribed locus, strongly similar to NP_001173.2 aldehyde dehydrogenase 7 family, member A1 [Homo sapiens]	90238746	BX670164				970	BX670164 Sus Scrofa library (scac) Sus scrofa cDNA clone scac0035.e.18 5prim, mRNA sequence	184	G	---	---	G > C29	47	---	---	---	---	ORF-Not Identified	ORF-Not Identified	ORF-Not Identified	ORF-Not Identified
Ssc.11751		Transcribed locus, strongly similar to NP_001173.2 aldehyde dehydrogenase 7 family, member A1 [Homo sapiens]	90238746	BX670164				970	BX670164 Sus Scrofa library (scac) Sus scrofa cDNA clone scac0035.e.18 5prim, mRNA sequence	185	C	---	---	C > T23	38	---	---	---	---	ORF-Not Identified	ORF-Not Identified	ORF-Not Identified	ORF-Not Identified
Ssc.11751		Transcribed locus, strongly similar to NP_001173.2 aldehyde dehydrogenase 7 family, member A1 [Homo sapiens]	90238746	BX670164				970	BX670164 Sus Scrofa library (scac) Sus scrofa cDNA clone scac0035.e.18 5prim, mRNA sequence	402	T	---	---	T > C25	47	---	---	---	---	ORF-Not Identified	ORF-Not Identified	ORF-Not Identified	ORF-Not Identified
Ssc.11751		Transcribed locus, strongly similar to NP_001173.2 aldehyde dehydrogenase 7 family, member A1 [Homo sapiens]	90238746	BX670164				970	BX670164 Sus Scrofa library (scac) Sus scrofa cDNA clone scac0035.e.18 5prim, mRNA sequence	483	C	---	---	C > T14	35	---	---	---	---	ORF-Not Identified	ORF-Not Identified	ORF-Not Identified	ORF-Not Identified
Ssc.11751		Transcribed locus, strongly similar to NP_001173.2 aldehyde dehydrogenase 7 family, member A1 [Homo sapiens]	90238746	BX670164				970	BX670164 Sus Scrofa library (scac) Sus scrofa cDNA clone scac0035.e.18 5prim, mRNA sequence	495	C	---	---	C > T36	36	---	---	C > T11	32	ORF-Not Identified	ORF-Not Identified	ORF-Not Identified	ORF-Not Identified
Ssc.11751		Transcribed locus, strongly similar to NP_001173.2 aldehyde dehydrogenase 7 family, member A1 [Homo sapiens]	90238746	BX670164				970	BX670164 Sus Scrofa library (scac) Sus scrofa cDNA clone scac0035.e.18 5prim, mRNA sequence	510	A	---	---	A > G33	37	---	---	A > G12	31	ORF-Not Identified	ORF-Not Identified	ORF-Not Identified	ORF-Not Identified
Ssc.11751		Transcribed locus, strongly similar to NP_001173.2 aldehyde dehydrogenase 7 family, member A1 [Homo sapiens]	90238746	BX670164				970	BX670164 Sus Scrofa library (scac) Sus scrofa cDNA clone scac0035.e.18 5prim, mRNA sequence	645	G	---	---	G > A37	72	---	---	---	---	ORF-Not Identified	ORF-Not Identified	ORF-Not Identified	ORF-Not Identified
Ssc.11751		Transcribed locus, strongly similar to NP_001173.2 aldehyde dehydrogenase 7 family, member A1 [Homo sapiens]	90238746	BX670164				970	BX670164 Sus Scrofa library (scac) Sus scrofa cDNA clone scac0035.e.18 5prim, mRNA sequence	709	T	---	---	T > G32	32	---	---	---	---	ORF-Not Identified	ORF-Not Identified	ORF-Not Identified	ORF-Not Identified
Ssc.20590		Transcribed locus	90238756	BX670180				903	BX670180 Sus Scrofa library (scac) Sus scrofa cDNA clone scac0035.f.07 5prim, mRNA sequence	663	C	---	---	C > G42	42	---	---	C > G33	33	ORF-Not Identified	ORF-Not Identified	ORF-Not Identified	ORF-Not Identified
Ssc.12927		Transcribed locus, strongly similar to NP_062788.1 HIG1 domain family, member 1A [Mus musculus]	90238722	BX670270				828	BX670270 Sus Scrofa library (scac) Sus scrofa cDNA clone scac0035.a.12 5prim, mRNA sequence	339	C	---	---	C > T110	277	C > T89	155	C > T462	462	ORF-Not Identified	ORF-Not Identified	ORF-Not Identified	ORF-Not Identified
Ssc.12927		Transcribed locus, strongly similar to NP_062788.1 HIG1 domain family, member 1A [Mus musculus]	90238722	BX670270				828	BX670270 Sus Scrofa library (scac) Sus scrofa cDNA clone scac0035.a.12 5prim, mRNA sequence	448	G	---	---	G > A61	167	G > A50	122	G > A236	236	ORF-Not Identified	ORF-Not Identified	ORF-Not Identified	ORF-Not Identified
Ssc.12927		Transcribed locus, strongly similar to NP_062788.1 HIG1 domain family, member 1A [Mus musculus]	90238722	BX670270				828	BX670270 Sus Scrofa library (scac) Sus scrofa cDNA clone scac0035.a.12 5prim, mRNA sequence	509	G	---	---	G > A107	207	G > A59	132	G > A399	399	ORF-Not Identified	ORF-Not Identified	ORF-Not Identified	ORF-Not Identified
Ssc.12927		Transcribed locus, strongly similar to NP_062788.1 HIG1 domain family, member 1A [Mus musculus]	90238722	BX670270				828	BX670270 Sus Scrofa library (scac) Sus scrofa cDNA clone scac0035.a.12 5prim, mRNA sequence	717	A	---	---	A > G22	65	A > G48	79	A > G110	110	ORF-Not Identified	ORF-Not Identified	ORF-Not Identified	ORF-Not Identified
Ssc.19546		Transcribed locus, strongly similar to NP_000260.1 non-metastatic cells 1, protein (NM23A) expressed in isoform b [Homo sapiens]	90238684	BX670323				723	BX670323 Sus Scrofa library (scac) Sus scrofa cDNA clone scac0035.c.06 3prim, mRNA sequence	157	C	---	---	---	---	---	---	C > T48	48	ORF-Not Identified	ORF-Not Identified	ORF-Not Identified	ORF-Not Identified
Ssc.19546		Transcribed locus, strongly similar to NP_000260.1 non-metastatic cells 1, protein (NM23A) expressed in isoform b [Homo sapiens]	90238684	BX670323				723	BX670323 Sus Scrofa library (scac) Sus scrofa cDNA clone scac0035.c.06 3prim, mRNA sequence	247	C	---	---	---	---	---	---	C > T23	51	ORF-Not Identified	ORF-Not Identified	ORF-Not Identified	ORF-Not Identified
Ssc.19546		Transcribed locus, strongly similar to NP_000260.1 non-metastatic cells 1, protein (NM23A) expressed in isoform b [Homo sapiens]	90238684	BX670323				723	BX670323 Sus Scrofa library (scac) Sus scrofa cDNA clone scac0035.c.06 3prim, mRNA sequence	313	G	---	---	---	---	---	---	G > A81	81	ORF-Not Identified	ORF-Not Identified	ORF-Not Identified	ORF-Not Identified
Ssc.19546		Transcribed locus, strongly similar to NP_000260.1 non-metastatic cells 1, protein (NM23A) expressed in isoform b [Homo sapiens]	90238684	BX670323				723	BX670323 Sus Scrofa library (scac) Sus scrofa cDNA clone scac0035.c.06 3prim, mRNA sequence	620	A	---	---	---	---	---	---	A > G57	57	ORF-Not Identified	ORF-Not Identified	ORF-Not Identified	ORF-Not Identified
Ssc.19318		Transcribed locus	90238653	BX670375				731	BX670375 Sus Scrofa library (scac) Sus scrofa cDNA clone scac0033.g.13 5prim, mRNA sequence	290	T	T > G39	39	T > G45	45	---	---	T > G43	43	ORF-Not Identified	ORF-Not Identified	ORF-Not Identified	ORF-Not Identified
Ssc.5761	PSMA6	Proteasome (prosome, macropain) subunit, alpha type, 6	90241865	BX670407				1035	BX670407 Sus Scrofa library (scac) Sus scrofa cDNA clone scac0033.h.09 3prim, mRNA sequence	238	T	T > A56	56	T > A103	103	T > A61	61	T > A79	79	ORF-Not Identified	ORF-Not Identified	ORF-Not Identified	ORF-Not Identified
Ssc.5761	PSMA6	Proteasome (prosome, macropain) subunit, alpha type, 6	90241865	BX670407				1035	BX670407 Sus Scrofa library (scac) Sus scrofa cDNA clone scac0033.h.09 3prim, mRNA sequence	493	T	---	---	---	---	T > C27	68	---	---	ORF-Not Identified	ORF-Not Identified	ORF-Not Identified	ORF-Not Identified
Ssc.22914		Transcribed locus	90243694	BX670657				589	BX670657 Sus Scrofa library (scac) Sus scrofa cDNA clone scac0033.f.15 3prim, mRNA sequence	223	A	A > T43	43	---	---	---	---	A > T61	61	ORF-Not Identified	ORF-Not Identified	ORF-Not Identified	ORF-Not Identified
Ssc.21850		Transcribed locus, moderately similar to NP_001156032.1 chromosome 21 open reading frame 33 [Ovis aries]	90243605	BX670717				725	BX670717 Sus Scrofa library (scac) Sus scrofa cDNA clone scac0034.b.24 3prim, mRNA sequence	514	G	---	---	---	---	---	---	G > A19	32	ORF-Not Identified	ORF-Not Identified	ORF-Not Identified	ORF-Not Identified
Ssc.12944		Transcribed locus, strongly similar to NP_002938.1 replication protein A3, 14kDa [Homo sapiens]	90245485	BX670823				796	BX670823 Sus Scrofa library (scac) Sus scrofa cDNA clone scac0033.p.13 5prim, mRNA sequence	423	G	G > A101	101	G > A154	154	G > A38	38	G > A207	207	ORF-Not Identified	ORF-Not Identified	ORF-Not Identified	ORF-Not Identified
Ssc.12944		Transcribed locus, strongly similar to NP_002938.1 replication protein A3, 14kDa [Homo sapiens]	90245485	BX670823				796	BX670823 Sus Scrofa library (scac) Sus scrofa cDNA clone scac0033.p.13 5prim, mRNA sequence	579	A	A > T167	167	A > T199	199	A > T60	61	A > T229	229	ORF-Not Identified	ORF-Not Identified	ORF-Not Identified	ORF-Not Identified
Ssc.12944		Transcribed locus, strongly similar to NP_002938.1 replication protein A3, 14kDa [Homo sapiens]	90245485	BX670823				796	BX670823 Sus Scrofa library (scac) Sus scrofa cDNA clone scac0033.p.13 5prim, mRNA sequence	601	T	---	---	T > C166	166	T > C38	38	T > C200	200	ORF-Not Identified	ORF-Not Identified	ORF-Not Identified	ORF-Not Identified
Ssc.12944		Transcribed locus, strongly similar to NP_002938.1 replication protein A3, 14kDa [Homo sapiens]	90245485	BX670823				796	BX670823 Sus Scrofa library (scac) Sus scrofa cDNA clone scac0033.p.13 5prim, mRNA sequence	608	G	G > C130	130	G > C149	149	G > C31	31	G > C170	170	ORF-Not Identified	ORF-Not Identified	ORF-Not Identified	ORF-Not Identified
Ssc.12944		Transcribed locus, strongly similar to NP_002938.1 replication protein A3, 14kDa [Homo sapiens]	90245485	BX670823				796	BX670823 Sus Scrofa library (scac) Sus scrofa cDNA clone scac0033.p.13 5prim, mRNA sequence	617	G	G > T130	130	G > T156	156	---	---	G > T175	175	ORF-Not Identified	ORF-Not Identified	ORF-Not Identified	ORF-Not Identified
Ssc.11775		Transcribed locus	90245497	BX670835				817	BX670835 Sus Scrofa library (scac) Sus scrofa cDNA clone scac0033.p.23 5prim, mRNA sequence	75	g	---	---	---	---	---	---	g > A32	32	ORF-Not Identified	ORF-Not Identified	ORF-Not Identified	ORF-Not Identified
Ssc.8588		Transcribed locus	90245531	BX670870				943	BX670870 Sus Scrofa library (scac) Sus scrofa cDNA clone scac0033.l.15 3prim, mRNA sequence	597	A	A > G64	64	---	---	---	---	A > G123	123	ORF-Not Identified	ORF-Not Identified	ORF-Not Identified	ORF-Not Identified
Ssc.8588		Transcribed locus	90245531	BX670870				943	BX670870 Sus Scrofa library (scac) Sus scrofa cDNA clone scac0033.l.15 3prim, mRNA sequence	761	T	---	---	---	---	---	---	T > G29	31	ORF-Not Identified	ORF-Not Identified	ORF-Not Identified	ORF-Not Identified
Ssc.56575		Transcribed locus	90245265	BX670931				866	BX670931 Sus Scrofa library (scac) Sus scrofa cDNA clone scac0033.n.02 3prim, mRNA sequence	197	A	A > G32	69	---	---	---	---	A > G40	60	ORF-Not Identified	ORF-Not Identified	ORF-Not Identified	ORF-Not Identified
Ssc.56575		Transcribed locus	90245265	BX670931				866	BX670931 Sus Scrofa library (scac) Sus scrofa cDNA clone scac0033.n.02 3prim, mRNA sequence	229	T	T > C72	72	T > C67	67	---	---	T > C85	85	ORF-Not Identified	ORF-Not Identified	ORF-Not Identified	ORF-Not Identified
Ssc.56575		Transcribed locus	90245265	BX670931				866	BX670931 Sus Scrofa library (scac) Sus scrofa cDNA clone scac0033.n.02 3prim, mRNA sequence	519	C	C > A68	154	---	---	---	---	---	---	ORF-Not Identified	ORF-Not Identified	ORF-Not Identified	ORF-Not Identified
Ssc.56575		Transcribed locus	90245265	BX670931				866	BX670931 Sus Scrofa library (scac) Sus scrofa cDNA clone scac0033.n.02 3prim, mRNA sequence	738	T	T > C66	71	T > C60	61	---	---	T > C98	99	ORF-Not Identified	ORF-Not Identified	ORF-Not Identified	ORF-Not Identified
Ssc.1154		Transcribed locus, strongly similar to NP_998117.1 ribosomal protein L36 [Danio rerio]	90245315	BX671004				1009	BX671004 Sus Scrofa library (scac) Sus scrofa cDNA clone scac0035.h.23 5prim, mRNA sequence	468	T	---	---	---	---	T > G39	39	T > G151	151	ORF-Not Identified	ORF-Not Identified	ORF-Not Identified	ORF-Not Identified
Ssc.22948		Transcribed locus	90246246	BX671366				911	BX671366 Sus Scrofa library (scac) Sus scrofa cDNA clone scac0033.i.19 3prim, mRNA sequence	622	C	C > T44	44	---	---	---	---	---	---	ORF-Not Identified	ORF-Not Identified	ORF-Not Identified	ORF-Not Identified
Ssc.22948		Transcribed locus	90246246	BX671366				911	BX671366 Sus Scrofa library (scac) Sus scrofa cDNA clone scac0033.i.19 3prim, mRNA sequence	909	a	---	---	---	---	---	---	a > G33	33	ORF-Not Identified	ORF-Not Identified	ORF-Not Identified	ORF-Not Identified
Ssc.22948		Transcribed locus	90246246	BX671366				911	BX671366 Sus Scrofa library (scac) Sus scrofa cDNA clone scac0033.i.19 3prim, mRNA sequence	912	N	---	---	---	---	---	---	N > A62	62	ORF-Not Identified	ORF-Not Identified	ORF-Not Identified	ORF-Not Identified
Ssc.22948		Transcribed locus	90246246	BX671366				911	BX671366 Sus Scrofa library (scac) Sus scrofa cDNA clone scac0033.i.19 3prim, mRNA sequence	913	N	---	---	N > G33	33	---	---	N > G61	61	ORF-Not Identified	ORF-Not Identified	ORF-Not Identified	ORF-Not Identified
Ssc.22948		Transcribed locus	90246246	BX671366				911	BX671366 Sus Scrofa library (scac) Sus scrofa cDNA clone scac0033.i.19 3prim, mRNA sequence	914	N	---	---	---	---	---	---	N > A61	61	ORF-Not Identified	ORF-Not Identified	ORF-Not Identified	ORF-Not Identified
Ssc.22948		Transcribed locus	90246246	BX671366				911	BX671366 Sus Scrofa library (scac) Sus scrofa cDNA clone scac0033.i.19 3prim, mRNA sequence	915	N	---	---	N > T31	31	---	---	N > T62	62	ORF-Not Identified	ORF-Not Identified	ORF-Not Identified	ORF-Not Identified
Ssc.22948		Transcribed locus	90246246	BX671366				911	BX671366 Sus Scrofa library (scac) Sus scrofa cDNA clone scac0033.i.19 3prim, mRNA sequence	916	N	---	---	N > G32	32	---	---	N > G63	63	ORF-Not Identified	ORF-Not Identified	ORF-Not Identified	ORF-Not Identified
Ssc.22948		Transcribed locus	90246246	BX671366				911	BX671366 Sus Scrofa library (scac) Sus scrofa cDNA clone scac0033.i.19 3prim, mRNA sequence	917	N	---	---	---	---	---	---	N > A63	63	ORF-Not Identified	ORF-Not Identified	ORF-Not Identified	ORF-Not Identified
Ssc.22948		Transcribed locus	90246246	BX671366				911	BX671366 Sus Scrofa library (scac) Sus scrofa cDNA clone scac0033.i.19 3prim, mRNA sequence	918	N	---	---	---	---	---	---	N > G63	63	ORF-Not Identified	ORF-Not Identified	ORF-Not Identified	ORF-Not Identified
Ssc.22948		Transcribed locus	90246246	BX671366				911	BX671366 Sus Scrofa library (scac) Sus scrofa cDNA clone scac0033.i.19 3prim, mRNA sequence	919	N	---	---	N > G32	32	---	---	N > G59	59	ORF-Not Identified	ORF-Not Identified	ORF-Not Identified	ORF-Not Identified
Ssc.22948		Transcribed locus	90246246	BX671366				911	BX671366 Sus Scrofa library (scac) Sus scrofa cDNA clone scac0033.i.19 3prim, mRNA sequence	920	N	---	---	---	---	---	---	N > A63	63	ORF-Not Identified	ORF-Not Identified	ORF-Not Identified	ORF-Not Identified
Ssc.22948		Transcribed locus	90246246	BX671366				911	BX671366 Sus Scrofa library (scac) Sus scrofa cDNA clone scac0033.i.19 3prim, mRNA sequence	921	N	---	---	N > G31	31	---	---	N > G61	61	ORF-Not Identified	ORF-Not Identified	ORF-Not Identified	ORF-Not Identified
Ssc.22948		Transcribed locus	90246246	BX671366				911	BX671366 Sus Scrofa library (scac) Sus scrofa cDNA clone scac0033.i.19 3prim, mRNA sequence	922	N	---	---	---	---	---	---	N > G60	60	ORF-Not Identified	ORF-Not Identified	ORF-Not Identified	ORF-Not Identified
Ssc.22948		Transcribed locus	90246246	BX671366				911	BX671366 Sus Scrofa library (scac) Sus scrofa cDNA clone scac0033.i.19 3prim, mRNA sequence	923	N	---	---	---	---	---	---	N > T41	41	ORF-Not Identified	ORF-Not Identified	ORF-Not Identified	ORF-Not Identified
Ssc.22948		Transcribed locus	90246246	BX671366				911	BX671366 Sus Scrofa library (scac) Sus scrofa cDNA clone scac0033.i.19 3prim, mRNA sequence	924	N	---	---	---	---	---	---	N > G62	62	ORF-Not Identified	ORF-Not Identified	ORF-Not Identified	ORF-Not Identified
Ssc.22948		Transcribed locus	90246246	BX671366				911	BX671366 Sus Scrofa library (scac) Sus scrofa cDNA clone scac0033.i.19 3prim, mRNA sequence	925	N	---	---	---	---	---	---	N > G61	61	ORF-Not Identified	ORF-Not Identified	ORF-Not Identified	ORF-Not Identified
Ssc.22948		Transcribed locus	90246246	BX671366				911	BX671366 Sus Scrofa library (scac) Sus scrofa cDNA clone scac0033.i.19 3prim, mRNA sequence	926	N	---	---	---	---	---	---	N > T56	56	ORF-Not Identified	ORF-Not Identified	ORF-Not Identified	ORF-Not Identified
Ssc.22948		Transcribed locus	90246246	BX671366				911	BX671366 Sus Scrofa library (scac) Sus scrofa cDNA clone scac0033.i.19 3prim, mRNA sequence	927	N	---	---	N > C31	31	---	---	N > C61	61	ORF-Not Identified	ORF-Not Identified	ORF-Not Identified	ORF-Not Identified
Ssc.22948		Transcribed locus	90246246	BX671366				911	BX671366 Sus Scrofa library (scac) Sus scrofa cDNA clone scac0033.i.19 3prim, mRNA sequence	928	N	---	---	N > A32	32	---	---	N > A60	60	ORF-Not Identified	ORF-Not Identified	ORF-Not Identified	ORF-Not Identified
Ssc.22948		Transcribed locus	90246246	BX671366				911	BX671366 Sus Scrofa library (scac) Sus scrofa cDNA clone scac0033.i.19 3prim, mRNA sequence	929	N	---	---	N > A31	31	---	---	N > A59	59	ORF-Not Identified	ORF-Not Identified	ORF-Not Identified	ORF-Not Identified
Ssc.22948		Transcribed locus	90246246	BX671366				911	BX671366 Sus Scrofa library (scac) Sus scrofa cDNA clone scac0033.i.19 3prim, mRNA sequence	930	N	---	---	---	---	---	---	N > T60	60	ORF-Not Identified	ORF-Not Identified	ORF-Not Identified	ORF-Not Identified
Ssc.22948		Transcribed locus	90246246	BX671366				911	BX671366 Sus Scrofa library (scac) Sus scrofa cDNA clone scac0033.i.19 3prim, mRNA sequence	931	N	---	---	---	---	---	---	N > G61	61	ORF-Not Identified	ORF-Not Identified	ORF-Not Identified	ORF-Not Identified
Ssc.22948		Transcribed locus	90246246	BX671366				911	BX671366 Sus Scrofa library (scac) Sus scrofa cDNA clone scac0033.i.19 3prim, mRNA sequence	932	N	---	---	---	---	---	---	N > A60	60	ORF-Not Identified	ORF-Not Identified	ORF-Not Identified	ORF-Not Identified
Ssc.22948		Transcribed locus	90246246	BX671366				911	BX671366 Sus Scrofa library (scac) Sus scrofa cDNA clone scac0033.i.19 3prim, mRNA sequence	933	N	---	---	N > A31	31	---	---	N > A63	63	ORF-Not Identified	ORF-Not Identified	ORF-Not Identified	ORF-Not Identified
Ssc.22948		Transcribed locus	90246246	BX671366				911	BX671366 Sus Scrofa library (scac) Sus scrofa cDNA clone scac0033.i.19 3prim, mRNA sequence	934	N	---	---	---	---	---	---	N > A61	61	ORF-Not Identified	ORF-Not Identified	ORF-Not Identified	ORF-Not Identified
Ssc.22948		Transcribed locus	90246246	BX671366				911	BX671366 Sus Scrofa library (scac) Sus scrofa cDNA clone scac0033.i.19 3prim, mRNA sequence	935	N	---	---	---	---	---	---	N > G61	61	ORF-Not Identified	ORF-Not Identified	ORF-Not Identified	ORF-Not Identified
Ssc.22948		Transcribed locus	90246246	BX671366				911	BX671366 Sus Scrofa library (scac) Sus scrofa cDNA clone scac0033.i.19 3prim, mRNA sequence	936	N	---	---	---	---	---	---	N > A60	60	ORF-Not Identified	ORF-Not Identified	ORF-Not Identified	ORF-Not Identified
Ssc.22948		Transcribed locus	90246246	BX671366				911	BX671366 Sus Scrofa library (scac) Sus scrofa cDNA clone scac0033.i.19 3prim, mRNA sequence	937	N	---	---	---	---	---	---	N > G62	62	ORF-Not Identified	ORF-Not Identified	ORF-Not Identified	ORF-Not Identified
Ssc.22948		Transcribed locus	90246246	BX671366				911	BX671366 Sus Scrofa library (scac) Sus scrofa cDNA clone scac0033.i.19 3prim, mRNA sequence	938	N	---	---	N > C33	33	---	---	N > C61	61	ORF-Not Identified	ORF-Not Identified	ORF-Not Identified	ORF-Not Identified
Ssc.22948		Transcribed locus	90246246	BX671366				911	BX671366 Sus Scrofa library (scac) Sus scrofa cDNA clone scac0033.i.19 3prim, mRNA sequence	939	N	---	---	---	---	---	---	N > T60	60	ORF-Not Identified	ORF-Not Identified	ORF-Not Identified	ORF-Not Identified
Ssc.22948		Transcribed locus	90246246	BX671366				911	BX671366 Sus Scrofa library (scac) Sus scrofa cDNA clone scac0033.i.19 3prim, mRNA sequence	940	N	---	---	---	---	---	---	N > T61	61	ORF-Not Identified	ORF-Not Identified	ORF-Not Identified	ORF-Not Identified
Ssc.22948		Transcribed locus	90246246	BX671366				911	BX671366 Sus Scrofa library (scac) Sus scrofa cDNA clone scac0033.i.19 3prim, mRNA sequence	941	N	---	---	---	---	---	---	N > C62	62	ORF-Not Identified	ORF-Not Identified	ORF-Not Identified	ORF-Not Identified
Ssc.22948		Transcribed locus	90246246	BX671366				911	BX671366 Sus Scrofa library (scac) Sus scrofa cDNA clone scac0033.i.19 3prim, mRNA sequence	942	N	---	---	---	---	---	---	N > C63	63	ORF-Not Identified	ORF-Not Identified	ORF-Not Identified	ORF-Not Identified
Ssc.22948		Transcribed locus	90246246	BX671366				911	BX671366 Sus Scrofa library (scac) Sus scrofa cDNA clone scac0033.i.19 3prim, mRNA sequence	943	N	---	---	---	---	---	---	N > A63	63	ORF-Not Identified	ORF-Not Identified	ORF-Not Identified	ORF-Not Identified
Ssc.22948		Transcribed locus	90246246	BX671366				911	BX671366 Sus Scrofa library (scac) Sus scrofa cDNA clone scac0033.i.19 3prim, mRNA sequence	944	N	---	---	---	---	---	---	N > T62	62	ORF-Not Identified	ORF-Not Identified	ORF-Not Identified	ORF-Not Identified
Ssc.22948		Transcribed locus	90246246	BX671366				911	BX671366 Sus Scrofa library (scac) Sus scrofa cDNA clone scac0033.i.19 3prim, mRNA sequence	945	N	---	---	N > G33	33	---	---	N > G62	62	ORF-Not Identified	ORF-Not Identified	ORF-Not Identified	ORF-Not Identified
Ssc.22948		Transcribed locus	90246246	BX671366				911	BX671366 Sus Scrofa library (scac) Sus scrofa cDNA clone scac0033.i.19 3prim, mRNA sequence	946	N	---	---	---	---	---	---	N > T58	58	ORF-Not Identified	ORF-Not Identified	ORF-Not Identified	ORF-Not Identified
Ssc.22948		Transcribed locus	90246246	BX671366				911	BX671366 Sus Scrofa library (scac) Sus scrofa cDNA clone scac0033.i.19 3prim, mRNA sequence	947	N	---	---	N > C31	31	---	---	N > C61	61	ORF-Not Identified	ORF-Not Identified	ORF-Not Identified	ORF-Not Identified
Ssc.22948		Transcribed locus	90246246	BX671366				911	BX671366 Sus Scrofa library (scac) Sus scrofa cDNA clone scac0033.i.19 3prim, mRNA sequence	948	N	---	---	---	---	---	---	N > T49	49	ORF-Not Identified	ORF-Not Identified	ORF-Not Identified	ORF-Not Identified
Ssc.22948		Transcribed locus	90246246	BX671366				911	BX671366 Sus Scrofa library (scac) Sus scrofa cDNA clone scac0033.i.19 3prim, mRNA sequence	949	N	---	---	---	---	---	---	N > G58	58	ORF-Not Identified	ORF-Not Identified	ORF-Not Identified	ORF-Not Identified
Ssc.22948		Transcribed locus	90246246	BX671366				911	BX671366 Sus Scrofa library (scac) Sus scrofa cDNA clone scac0033.i.19 3prim, mRNA sequence	950	N	---	---	---	---	---	---	N > G61	61	ORF-Not Identified	ORF-Not Identified	ORF-Not Identified	ORF-Not Identified
Ssc.22948		Transcribed locus	90246246	BX671366				911	BX671366 Sus Scrofa library (scac) Sus scrofa cDNA clone scac0033.i.19 3prim, mRNA sequence	951	N	---	---	---	---	---	---	N > G59	59	ORF-Not Identified	ORF-Not Identified	ORF-Not Identified	ORF-Not Identified
Ssc.22948		Transcribed locus	90246246	BX671366				911	BX671366 Sus Scrofa library (scac) Sus scrofa cDNA clone scac0033.i.19 3prim, mRNA sequence	952	N	---	---	---	---	---	---	N > G56	56	ORF-Not Identified	ORF-Not Identified	ORF-Not Identified	ORF-Not Identified
Ssc.22948		Transcribed locus	90246246	BX671366				911	BX671366 Sus Scrofa library (scac) Sus scrofa cDNA clone scac0033.i.19 3prim, mRNA sequence	953	N	---	---	---	---	---	---	N > A45	45	ORF-Not Identified	ORF-Not Identified	ORF-Not Identified	ORF-Not Identified
Ssc.22948		Transcribed locus	90246246	BX671366				911	BX671366 Sus Scrofa library (scac) Sus scrofa cDNA clone scac0033.i.19 3prim, mRNA sequence	954	N	---	---	---	---	---	---	N > A54	54	ORF-Not Identified	ORF-Not Identified	ORF-Not Identified	ORF-Not Identified
Ssc.22948		Transcribed locus	90246246	BX671366				911	BX671366 Sus Scrofa library (scac) Sus scrofa cDNA clone scac0033.i.19 3prim, mRNA sequence	955	N	---	---	---	---	---	---	N > A51	51	ORF-Not Identified	ORF-Not Identified	ORF-Not Identified	ORF-Not Identified
Ssc.22948		Transcribed locus	90246246	BX671366				911	BX671366 Sus Scrofa library (scac) Sus scrofa cDNA clone scac0033.i.19 3prim, mRNA sequence	956	N	---	---	---	---	---	---	N > G57	57	ORF-Not Identified	ORF-Not Identified	ORF-Not Identified	ORF-Not Identified
Ssc.22948		Transcribed locus	90246246	BX671366				911	BX671366 Sus Scrofa library (scac) Sus scrofa cDNA clone scac0033.i.19 3prim, mRNA sequence	957	N	---	---	---	---	---	---	N > A43	43	ORF-Not Identified	ORF-Not Identified	ORF-Not Identified	ORF-Not Identified
Ssc.22948		Transcribed locus	90246246	BX671366				911	BX671366 Sus Scrofa library (scac) Sus scrofa cDNA clone scac0033.i.19 3prim, mRNA sequence	958	N	---	---	---	---	---	---	N > G58	58	ORF-Not Identified	ORF-Not Identified	ORF-Not Identified	ORF-Not Identified
Ssc.22948		Transcribed locus	90246246	BX671366				911	BX671366 Sus Scrofa library (scac) Sus scrofa cDNA clone scac0033.i.19 3prim, mRNA sequence	959	N	---	---	---	---	---	---	N > G48	48	ORF-Not Identified	ORF-Not Identified	ORF-Not Identified	ORF-Not Identified
Ssc.22948		Transcribed locus	90246246	BX671366				911	BX671366 Sus Scrofa library (scac) Sus scrofa cDNA clone scac0033.i.19 3prim, mRNA sequence	960	N	---	---	---	---	---	---	N > A38	38	ORF-Not Identified	ORF-Not Identified	ORF-Not Identified	ORF-Not Identified
Ssc.22948		Transcribed locus	90246246	BX671366				911	BX671366 Sus Scrofa library (scac) Sus scrofa cDNA clone scac0033.i.19 3prim, mRNA sequence	961	N	---	---	---	---	---	---	N > A51	51	ORF-Not Identified	ORF-Not Identified	ORF-Not Identified	ORF-Not Identified
Ssc.22948		Transcribed locus	90246246	BX671366				911	BX671366 Sus Scrofa library (scac) Sus scrofa cDNA clone scac0033.i.19 3prim, mRNA sequence	962	N	---	---	---	---	---	---	N > G51	51	ORF-Not Identified	ORF-Not Identified	ORF-Not Identified	ORF-Not Identified
Ssc.22948		Transcribed locus	90246246	BX671366				911	BX671366 Sus Scrofa library (scac) Sus scrofa cDNA clone scac0033.i.19 3prim, mRNA sequence	963	N	---	---	---	---	---	---	N > A44	44	ORF-Not Identified	ORF-Not Identified	ORF-Not Identified	ORF-Not Identified
Ssc.22948		Transcribed locus	90246246	BX671366				911	BX671366 Sus Scrofa library (scac) Sus scrofa cDNA clone scac0033.i.19 3prim, mRNA sequence	964	N	---	---	---	---	---	---	N > G44	44	ORF-Not Identified	ORF-Not Identified	ORF-Not Identified	ORF-Not Identified
Ssc.22948		Transcribed locus	90246246	BX671366				911	BX671366 Sus Scrofa library (scac) Sus scrofa cDNA clone scac0033.i.19 3prim, mRNA sequence	965	N	---	---	---	---	---	---	N > C50	50	ORF-Not Identified	ORF-Not Identified	ORF-Not Identified	ORF-Not Identified
Ssc.22948		Transcribed locus	90246246	BX671366				911	BX671366 Sus Scrofa library (scac) Sus scrofa cDNA clone scac0033.i.19 3prim, mRNA sequence	967	N	---	---	---	---	---	---	N > G39	39	ORF-Not Identified	ORF-Not Identified	ORF-Not Identified	ORF-Not Identified
Ssc.22948		Transcribed locus	90246246	BX671366				911	BX671366 Sus Scrofa library (scac) Sus scrofa cDNA clone scac0033.i.19 3prim, mRNA sequence	968	N	---	---	---	---	---	---	N > G34	34	ORF-Not Identified	ORF-Not Identified	ORF-Not Identified	ORF-Not Identified
Ssc.22948		Transcribed locus	90246246	BX671366				911	BX671366 Sus Scrofa library (scac) Sus scrofa cDNA clone scac0033.i.19 3prim, mRNA sequence	969	N	---	---	---	---	---	---	N > C44	44	ORF-Not Identified	ORF-Not Identified	ORF-Not Identified	ORF-Not Identified
Ssc.22948		Transcribed locus	90246246	BX671366				911	BX671366 Sus Scrofa library (scac) Sus scrofa cDNA clone scac0033.i.19 3prim, mRNA sequence	971	N	---	---	---	---	---	---	N > C49	49	ORF-Not Identified	ORF-Not Identified	ORF-Not Identified	ORF-Not Identified
Ssc.22948		Transcribed locus	90246246	BX671366				911	BX671366 Sus Scrofa library (scac) Sus scrofa cDNA clone scac0033.i.19 3prim, mRNA sequence	972	N	---	---	---	---	---	---	N > C48	48	ORF-Not Identified	ORF-Not Identified	ORF-Not Identified	ORF-Not Identified
Ssc.22948		Transcribed locus	90246246	BX671366				911	BX671366 Sus Scrofa library (scac) Sus scrofa cDNA clone scac0033.i.19 3prim, mRNA sequence	973	N	---	---	---	---	---	---	N > A35	35	ORF-Not Identified	ORF-Not Identified	ORF-Not Identified	ORF-Not Identified
Ssc.22948		Transcribed locus	90246246	BX671366				911	BX671366 Sus Scrofa library (scac) Sus scrofa cDNA clone scac0033.i.19 3prim, mRNA sequence	975	N	---	---	---	---	---	---	N > G46	46	ORF-Not Identified	ORF-Not Identified	ORF-Not Identified	ORF-Not Identified
Ssc.22948		Transcribed locus	90246246	BX671366				911	BX671366 Sus Scrofa library (scac) Sus scrofa cDNA clone scac0033.i.19 3prim, mRNA sequence	977	N	---	---	---	---	---	---	N > G40	40	ORF-Not Identified	ORF-Not Identified	ORF-Not Identified	ORF-Not Identified
Ssc.22948		Transcribed locus	90246246	BX671366				911	BX671366 Sus Scrofa library (scac) Sus scrofa cDNA clone scac0033.i.19 3prim, mRNA sequence	978	N	---	---	---	---	---	---	N > C33	33	ORF-Not Identified	ORF-Not Identified	ORF-Not Identified	ORF-Not Identified
Ssc.22948		Transcribed locus	90246246	BX671366				911	BX671366 Sus Scrofa library (scac) Sus scrofa cDNA clone scac0033.i.19 3prim, mRNA sequence	982	N	---	---	---	---	---	---	N > G35	35	ORF-Not Identified	ORF-Not Identified	ORF-Not Identified	ORF-Not Identified
Ssc.22948		Transcribed locus	90246246	BX671366				911	BX671366 Sus Scrofa library (scac) Sus scrofa cDNA clone scac0033.i.19 3prim, mRNA sequence	985	N	---	---	---	---	---	---	N > G42	42	ORF-Not Identified	ORF-Not Identified	ORF-Not Identified	ORF-Not Identified
Ssc.22948		Transcribed locus	90246246	BX671366				911	BX671366 Sus Scrofa library (scac) Sus scrofa cDNA clone scac0033.i.19 3prim, mRNA sequence	986	N	---	---	---	---	---	---	N > G31	31	ORF-Not Identified	ORF-Not Identified	ORF-Not Identified	ORF-Not Identified
Ssc.8148	CST3	Cystatin C	90246169	BX671397				762	BX671397 Sus Scrofa library (scac) Sus scrofa cDNA clone scac0033.j.12 3prim, mRNA sequence	137	T	---	---	---	---	---	---	T > G191	191	ORF-Not Identified	ORF-Not Identified	ORF-Not Identified	ORF-Not Identified
Ssc.8148	CST3	Cystatin C	90246169	BX671397				762	BX671397 Sus Scrofa library (scac) Sus scrofa cDNA clone scac0033.j.12 3prim, mRNA sequence	403	T	---	---	---	---	T > C112	112	T > C367	367	ORF-Not Identified	ORF-Not Identified	ORF-Not Identified	ORF-Not Identified
Ssc.8148	CST3	Cystatin C	90246169	BX671397				762	BX671397 Sus Scrofa library (scac) Sus scrofa cDNA clone scac0033.j.12 3prim, mRNA sequence	497	C	---	---	---	---	C > T78	79	---	---	ORF-Not Identified	ORF-Not Identified	ORF-Not Identified	ORF-Not Identified
Ssc.8148	CST3	Cystatin C	90246169	BX671397				762	BX671397 Sus Scrofa library (scac) Sus scrofa cDNA clone scac0033.j.12 3prim, mRNA sequence	517	T	---	---	---	---	T > C97	97	T > C335	336	ORF-Not Identified	ORF-Not Identified	ORF-Not Identified	ORF-Not Identified
Ssc.8148	CST3	Cystatin C	90246169	BX671397				762	BX671397 Sus Scrofa library (scac) Sus scrofa cDNA clone scac0033.j.12 3prim, mRNA sequence	521	C	---	---	---	---	C > T105	105	C > T246	248	ORF-Not Identified	ORF-Not Identified	ORF-Not Identified	ORF-Not Identified
Ssc.57400		Transcribed locus, strongly similar to NP_001030214.1 cytochrome P450, family 4, subfamily F, polypeptide 2 [Bos taurus]	113721556	BX671523				640	BX671523 Sus Scrofa library (scac) Sus scrofa cDNA clone scac0036.g.19 5prim, mRNA sequence	454	C	---	---	C > G31	31	---	---	C > G33	33	ORF-Not Identified	ORF-Not Identified	ORF-Not Identified	ORF-Not Identified
Ssc.7732		Transcribed locus, strongly similar to NP_009166.2 tRNA exportin [Homo sapiens]	113721435	BX671573				852	BX671573 Sus Scrofa library (scac) Sus scrofa cDNA clone scac0032.l.20 3prim, mRNA sequence	295	G	G > C53	53	---	---	---	---	G > C59	60	ORF-Not Identified	ORF-Not Identified	ORF-Not Identified	ORF-Not Identified
Ssc.7732		Transcribed locus, strongly similar to NP_009166.2 tRNA exportin [Homo sapiens]	113721435	BX671573				852	BX671573 Sus Scrofa library (scac) Sus scrofa cDNA clone scac0032.l.20 3prim, mRNA sequence	647	C	C > T237	237	C > T141	141	C > T36	36	C > T175	175	ORF-Not Identified	ORF-Not Identified	ORF-Not Identified	ORF-Not Identified
Ssc.7732		Transcribed locus, strongly similar to NP_009166.2 tRNA exportin [Homo sapiens]	113721435	BX671573				852	BX671573 Sus Scrofa library (scac) Sus scrofa cDNA clone scac0032.l.20 3prim, mRNA sequence	664	A	A > G98	195	---	---	---	---	---	---	ORF-Not Identified	ORF-Not Identified	ORF-Not Identified	ORF-Not Identified
Ssc.7307		Transcribed locus, strongly similar to NP_067652.1 GC-rich promoter binding protein 1-like 1 [Homo sapiens]	90226766	BX671665				963	BX671665 Sus Scrofa library (scac) Sus scrofa cDNA clone scac0033.b.12 5prim, mRNA sequence	557	T	---	---	---	---	---	---	T > C14	33	ORF-Not Identified	ORF-Not Identified	ORF-Not Identified	ORF-Not Identified
Ssc.7307		Transcribed locus, strongly similar to NP_067652.1 GC-rich promoter binding protein 1-like 1 [Homo sapiens]	90226766	BX671665				963	BX671665 Sus Scrofa library (scac) Sus scrofa cDNA clone scac0033.b.12 5prim, mRNA sequence	659	T	---	---	---	---	---	---	T > C14	31	ORF-Not Identified	ORF-Not Identified	ORF-Not Identified	ORF-Not Identified
Ssc.22012		Transcribed locus	90226744	BX671690				867	BX671690 Sus Scrofa library (scac) Sus scrofa cDNA clone scac0033.c.06 3prim, mRNA sequence	549	T	T > C44	44	---	---	---	---	---	---	ORF-Not Identified	ORF-Not Identified	ORF-Not Identified	ORF-Not Identified
Ssc.442		Spectrin beta protein (pAZSP 3' end)	90226687	BX671736				804	BX671736 Sus Scrofa library (scac) Sus scrofa cDNA clone scac0032.n.06 3prim, mRNA sequence	489	G	---	---	G > A41	106	---	---	---	---	ORF-Not Identified	ORF-Not Identified	ORF-Not Identified	ORF-Not Identified
Ssc.58189		Transcribed locus, moderately similar to NP_113628.1 transmembrane protein 7 [Homo sapiens]	90226742	BX671792				764	BX671792 Sus Scrofa library (scac) Sus scrofa cDNA clone scac0032.o.23 5prim, mRNA sequence	84	G	---	---	G > A113	113	---	---	---	---	ORF-Not Identified	ORF-Not Identified	ORF-Not Identified	ORF-Not Identified
Ssc.1984		Transcribed locus	90227565	BX671904				1057	BX671904 Sus Scrofa library (scac) Sus scrofa cDNA clone scac0035.h.17 5prim, mRNA sequence	656	C	C > T95	95	C > T70	70	---	---	C > T145	145	ORF-Not Identified	ORF-Not Identified	ORF-Not Identified	ORF-Not Identified
Ssc.1984		Transcribed locus	90227565	BX671904				1057	BX671904 Sus Scrofa library (scac) Sus scrofa cDNA clone scac0035.h.17 5prim, mRNA sequence	705	C	C > T33	33	C > T39	39	---	---	C > T57	57	ORF-Not Identified	ORF-Not Identified	ORF-Not Identified	ORF-Not Identified
Ssc.47463		Transcribed locus, strongly similar to NP_006429.2 collectin sub-family member 10 precursor [Homo sapiens]	90227595	BX671934				769	BX671934 Sus Scrofa library (scac) Sus scrofa cDNA clone scac0032.c.03 5prim, mRNA sequence	419	G	---	---	G > A14	43	---	---	---	---	ORF-Not Identified	ORF-Not Identified	ORF-Not Identified	ORF-Not Identified
Ssc.52295		Transcribed locus	90227479	BX671974				652	BX671974 Sus Scrofa library (scac) Sus scrofa cDNA clone scac0036.m.06 3prim, mRNA sequence	27	g	---	---	g > A78	78	---	---	g > A124	126	ORF-Not Identified	ORF-Not Identified	ORF-Not Identified	ORF-Not Identified
Ssc.52295		Transcribed locus	90227479	BX671974				652	BX671974 Sus Scrofa library (scac) Sus scrofa cDNA clone scac0036.m.06 3prim, mRNA sequence	64	c	---	---	---	---	---	---	c > T37	39	ORF-Not Identified	ORF-Not Identified	ORF-Not Identified	ORF-Not Identified
Ssc.52295		Transcribed locus	90227479	BX671974				652	BX671974 Sus Scrofa library (scac) Sus scrofa cDNA clone scac0036.m.06 3prim, mRNA sequence	77	c	---	---	---	---	---	---	c > G88	93	ORF-Not Identified	ORF-Not Identified	ORF-Not Identified	ORF-Not Identified
Ssc.52295		Transcribed locus	90227479	BX671974				652	BX671974 Sus Scrofa library (scac) Sus scrofa cDNA clone scac0036.m.06 3prim, mRNA sequence	101	g	---	---	---	---	---	---	g > A29	36	ORF-Not Identified	ORF-Not Identified	ORF-Not Identified	ORF-Not Identified
Ssc.8972		Transcribed locus, strongly similar to NP_061289.1 brain protein 44-like [Mus musculus]	90227506	BX672016				928	BX672016 Sus Scrofa library (scac) Sus scrofa cDNA clone scac0036.n.12 5prim, mRNA sequence	157	T	---	---	---	---	T > G49	49	T > G53	53	ORF-Not Identified	ORF-Not Identified	ORF-Not Identified	ORF-Not Identified
Ssc.8972		Transcribed locus, strongly similar to NP_061289.1 brain protein 44-like [Mus musculus]	90227506	BX672016				928	BX672016 Sus Scrofa library (scac) Sus scrofa cDNA clone scac0036.n.12 5prim, mRNA sequence	295	T	---	---	T > A53	56	T > A303	304	T > A326	330	ORF-Not Identified	ORF-Not Identified	ORF-Not Identified	ORF-Not Identified
Ssc.8972		Transcribed locus, strongly similar to NP_061289.1 brain protein 44-like [Mus musculus]	90227506	BX672016				928	BX672016 Sus Scrofa library (scac) Sus scrofa cDNA clone scac0036.n.12 5prim, mRNA sequence	368	C	---	---	C > G59	59	C > G190	190	C > G374	374	ORF-Not Identified	ORF-Not Identified	ORF-Not Identified	ORF-Not Identified
Ssc.8972		Transcribed locus, strongly similar to NP_061289.1 brain protein 44-like [Mus musculus]	90227506	BX672016				928	BX672016 Sus Scrofa library (scac) Sus scrofa cDNA clone scac0036.n.12 5prim, mRNA sequence	410	C	---	---	C > T50	50	C > T185	185	C > T242	242	ORF-Not Identified	ORF-Not Identified	ORF-Not Identified	ORF-Not Identified
Ssc.8972		Transcribed locus, strongly similar to NP_061289.1 brain protein 44-like [Mus musculus]	90227506	BX672016				928	BX672016 Sus Scrofa library (scac) Sus scrofa cDNA clone scac0036.n.12 5prim, mRNA sequence	553	G	G > A109	243	G > A372	372	G > A370	370	G > A430	430	ORF-Not Identified	ORF-Not Identified	ORF-Not Identified	ORF-Not Identified
Ssc.55675		Transcribed locus	90233568	BX672191				735	BX672191 Sus Scrofa library (scac) Sus scrofa cDNA clone scac0036.l.17 3prim, mRNA sequence	236	G	---	---	G > A49	49	---	---	G > A55	55	ORF-Not Identified	ORF-Not Identified	ORF-Not Identified	ORF-Not Identified
Ssc.45319		Transcribed locus, strongly similar to NP_060102.1 CDKN2A interacting protein [Homo sapiens]	90234113	BX672270				905	BX672270 Sus Scrofa library (scac) Sus scrofa cDNA clone scac0035.m.17 5prim, mRNA sequence	329	N	---	---	---	---	---	---	N > A32	32	ORF-Not Identified	ORF-Not Identified	ORF-Not Identified	ORF-Not Identified
Ssc.8329		Transcribed locus	90234126	BX672283				953	BX672283 Sus Scrofa library (scac) Sus scrofa cDNA clone scac0036.h.12 5prim, mRNA sequence	657	t	t > C52	56	t > C23	31	---	---	t > C33	37	ORF-Not Identified	ORF-Not Identified	ORF-Not Identified	ORF-Not Identified
Ssc.8329		Transcribed locus	90234126	BX672283				953	BX672283 Sus Scrofa library (scac) Sus scrofa cDNA clone scac0036.h.12 5prim, mRNA sequence	845	A	---	---	---	---	---	---	A > G31	31	ORF-Not Identified	ORF-Not Identified	ORF-Not Identified	ORF-Not Identified
Ssc.55858	DBI	Diazepam binding inhibitor (GABA receptor modulator, acyl-Coenzyme A binding protein)	90234858	BX672471				727	BX672471 Sus Scrofa library (scac) Sus scrofa cDNA clone scac0034.i.06 5prim, mRNA sequence	525	G	G > C85	206	G > C227	230	G > C254	255	G > C136	368	ORF-Not Identified	ORF-Not Identified	ORF-Not Identified	ORF-Not Identified
Ssc.54888		Transcribed locus	90234785	BX672555				821	BX672555 Sus Scrofa library (scac) Sus scrofa cDNA clone scac0034.f.08 5prim, mRNA sequence	614	A	A > G19	37	---	---	---	---	---	---	ORF-Not Identified	ORF-Not Identified	ORF-Not Identified	ORF-Not Identified
Ssc.4221		Transcribed locus, strongly similar to NP_057513.1 coatomer protein complex, subunit zeta 2 [Homo sapiens]	90236745	BX672727				824	BX672727 Sus Scrofa library (scac) Sus scrofa cDNA clone scac0042.a.20 5prim, mRNA sequence	253	T	---	---	T > C41	41	T > C31	31	T > C84	84	ORF-Not Identified	ORF-Not Identified	ORF-Not Identified	ORF-Not Identified
Ssc.4221		Transcribed locus, strongly similar to NP_057513.1 coatomer protein complex, subunit zeta 2 [Homo sapiens]	90236745	BX672727				824	BX672727 Sus Scrofa library (scac) Sus scrofa cDNA clone scac0042.a.20 5prim, mRNA sequence	534	N	---	---	N > G66	66	N > G39	39	N > G95	95	ORF-Not Identified	ORF-Not Identified	ORF-Not Identified	ORF-Not Identified
Ssc.4221		Transcribed locus, strongly similar to NP_057513.1 coatomer protein complex, subunit zeta 2 [Homo sapiens]	90236745	BX672727				824	BX672727 Sus Scrofa library (scac) Sus scrofa cDNA clone scac0042.a.20 5prim, mRNA sequence	559	C	---	---	C > A63	63	---	---	C > A86	86	ORF-Not Identified	ORF-Not Identified	ORF-Not Identified	ORF-Not Identified
Ssc.24307	LOC100152820	Similar to chromosome 15 open reading frame 40	90236670	BX672747				832	BX672747 Sus Scrofa library (scac) Sus scrofa cDNA clone scac0042.b.16 5prim, mRNA sequence	206	T	---	---	---	---	T > A30	31	T > A40	40	ORF-Not Identified	ORF-Not Identified	ORF-Not Identified	ORF-Not Identified
Ssc.55249		Transcribed locus, moderately similar to NP_058921.1 phosphatidylcholine transfer protein [Rattus norvegicus]	90236728	BX672811				809	BX672811 Sus Scrofa library (scac) Sus scrofa cDNA clone scac0043.c.20 5prim, mRNA sequence	52	T	---	---	---	---	T > C16	42	T > C30	42	ORF-Not Identified	ORF-Not Identified	ORF-Not Identified	ORF-Not Identified
Ssc.55249		Transcribed locus, moderately similar to NP_058921.1 phosphatidylcholine transfer protein [Rattus norvegicus]	90236728	BX672811				809	BX672811 Sus Scrofa library (scac) Sus scrofa cDNA clone scac0043.c.20 5prim, mRNA sequence	244	T	---	---	---	---	T > C51	90	T > C151	152	ORF-Not Identified	ORF-Not Identified	ORF-Not Identified	ORF-Not Identified
Ssc.55249		Transcribed locus, moderately similar to NP_058921.1 phosphatidylcholine transfer protein [Rattus norvegicus]	90236728	BX672811				809	BX672811 Sus Scrofa library (scac) Sus scrofa cDNA clone scac0043.c.20 5prim, mRNA sequence	439	A	---	---	---	---	A > G94	190	A > G287	288	ORF-Not Identified	ORF-Not Identified	ORF-Not Identified	ORF-Not Identified
Ssc.55249		Transcribed locus, moderately similar to NP_058921.1 phosphatidylcholine transfer protein [Rattus norvegicus]	90236728	BX672811				809	BX672811 Sus Scrofa library (scac) Sus scrofa cDNA clone scac0043.c.20 5prim, mRNA sequence	536	G	---	---	---	---	---	---	G > A110	262	ORF-Not Identified	ORF-Not Identified	ORF-Not Identified	ORF-Not Identified
Ssc.55249		Transcribed locus, moderately similar to NP_058921.1 phosphatidylcholine transfer protein [Rattus norvegicus]	90236728	BX672811				809	BX672811 Sus Scrofa library (scac) Sus scrofa cDNA clone scac0043.c.20 5prim, mRNA sequence	736	T	T > G81	81	T > G109	109	T > G84	84	T > G109	109	ORF-Not Identified	ORF-Not Identified	ORF-Not Identified	ORF-Not Identified
Ssc.33207		Transcribed locus, moderately similar to XP_001499265.2 PREDICTED: similar to Enoyl Coenzyme A hydratase domain containing 3 [Equus caballus]	90236703	BX672821				812	BX672821 Sus Scrofa library (scac) Sus scrofa cDNA clone scac0043.d.13 5prim, mRNA sequence	453	G	---	---	---	---	---	---	G > A12	37	ORF-Not Identified	ORF-Not Identified	ORF-Not Identified	ORF-Not Identified
Ssc.33207		Transcribed locus, moderately similar to XP_001499265.2 PREDICTED: similar to Enoyl Coenzyme A hydratase domain containing 3 [Equus caballus]	90236703	BX672821				812	BX672821 Sus Scrofa library (scac) Sus scrofa cDNA clone scac0043.d.13 5prim, mRNA sequence	467	T	---	---	---	---	---	---	T > C35	35	ORF-Not Identified	ORF-Not Identified	ORF-Not Identified	ORF-Not Identified
Ssc.33207		Transcribed locus, moderately similar to XP_001499265.2 PREDICTED: similar to Enoyl Coenzyme A hydratase domain containing 3 [Equus caballus]	90236703	BX672821				812	BX672821 Sus Scrofa library (scac) Sus scrofa cDNA clone scac0043.d.13 5prim, mRNA sequence	477	C	---	---	---	---	---	---	C > T16	37	ORF-Not Identified	ORF-Not Identified	ORF-Not Identified	ORF-Not Identified
Ssc.33207		Transcribed locus, moderately similar to XP_001499265.2 PREDICTED: similar to Enoyl Coenzyme A hydratase domain containing 3 [Equus caballus]	90236703	BX672821				812	BX672821 Sus Scrofa library (scac) Sus scrofa cDNA clone scac0043.d.13 5prim, mRNA sequence	498	T	---	---	---	---	---	---	T > C17	34	ORF-Not Identified	ORF-Not Identified	ORF-Not Identified	ORF-Not Identified
Ssc.17523		Transcribed locus, strongly similar to NP_001106779.1 mitochondrial ribosomal protein L33 [Bos taurus]	90236695	BX672857				808	BX672857 Sus Scrofa library (scac) Sus scrofa cDNA clone scac0040.f.03 5prim, mRNA sequence	85	T	T > G40	40	T > G49	49	---	---	T > G31	31	ORF-Not Identified	ORF-Not Identified	ORF-Not Identified	ORF-Not Identified
Ssc.2026		Transcribed locus, strongly similar to NP_001026089.1 upstream of NRAS [Gallus gallus]	90238000	BX672955				808	BX672955 Sus Scrofa library (scac) Sus scrofa cDNA clone scac0044.o.04 5prim, mRNA sequence	131	T	T > G165	165	T > G98	98	T > G44	44	T > G110	110	ORF-Not Identified	ORF-Not Identified	ORF-Not Identified	ORF-Not Identified
Ssc.2026		Transcribed locus, strongly similar to NP_001026089.1 upstream of NRAS [Gallus gallus]	90238000	BX672955				808	BX672955 Sus Scrofa library (scac) Sus scrofa cDNA clone scac0044.o.04 5prim, mRNA sequence	301	t	t > C94	94	t > C44	44	---	---	---	---	ORF-Not Identified	ORF-Not Identified	ORF-Not Identified	ORF-Not Identified
Ssc.2026		Transcribed locus, strongly similar to NP_001026089.1 upstream of NRAS [Gallus gallus]	90238000	BX672955				808	BX672955 Sus Scrofa library (scac) Sus scrofa cDNA clone scac0044.o.04 5prim, mRNA sequence	625	G	---	---	---	---	---	---	G > A55	56	ORF-Not Identified	ORF-Not Identified	ORF-Not Identified	ORF-Not Identified
Ssc.48823		Transcribed locus, moderately similar to NP_071741.2 chromosome condensation protein G [Homo sapiens]	90237931	BX672980				796	BX672980 Sus Scrofa library (scac) Sus scrofa cDNA clone scac0044.p.23 5prim, mRNA sequence	456	T	---	---	T > C26	41	---	---	T > C43	43	ORF-Not Identified	ORF-Not Identified	ORF-Not Identified	ORF-Not Identified
Ssc.48823		Transcribed locus, moderately similar to NP_071741.2 chromosome condensation protein G [Homo sapiens]	90237931	BX672980				796	BX672980 Sus Scrofa library (scac) Sus scrofa cDNA clone scac0044.p.23 5prim, mRNA sequence	583	N	---	---	---	---	---	---	N > A49	49	ORF-Not Identified	ORF-Not Identified	ORF-Not Identified	ORF-Not Identified
Ssc.48823		Transcribed locus, moderately similar to NP_071741.2 chromosome condensation protein G [Homo sapiens]	90237931	BX672980				796	BX672980 Sus Scrofa library (scac) Sus scrofa cDNA clone scac0044.p.23 5prim, mRNA sequence	701	N	---	---	---	---	---	---	N > G47	47	ORF-Not Identified	ORF-Not Identified	ORF-Not Identified	ORF-Not Identified
Ssc.24209		Transcribed locus, strongly similar to NP_083569.1 phosphohistidine phosphatase [Mus musculus]	90238581	BX673135				799	BX673135 Sus Scrofa library (scac) Sus scrofa cDNA clone scac0039.f.14 5prim, mRNA sequence	542	T	---	---	---	---	T > G32	32	---	---	ORF-Not Identified	ORF-Not Identified	ORF-Not Identified	ORF-Not Identified
Ssc.28307		Transcribed locus	90238611	BX673167				828	BX673167 Sus Scrofa library (scac) Sus scrofa cDNA clone scac0037.n.12 5prim, mRNA sequence	17	t	---	---	---	---	---	---	t > C90	90	ORF-Not Identified	ORF-Not Identified	ORF-Not Identified	ORF-Not Identified
Ssc.28307		Transcribed locus	90238611	BX673167				828	BX673167 Sus Scrofa library (scac) Sus scrofa cDNA clone scac0037.n.12 5prim, mRNA sequence	70	g	---	---	---	---	g > T37	37	g > T118	118	ORF-Not Identified	ORF-Not Identified	ORF-Not Identified	ORF-Not Identified
Ssc.28307		Transcribed locus	90238611	BX673167				828	BX673167 Sus Scrofa library (scac) Sus scrofa cDNA clone scac0037.n.12 5prim, mRNA sequence	93	t	---	---	---	---	---	---	t > C87	87	ORF-Not Identified	ORF-Not Identified	ORF-Not Identified	ORF-Not Identified
Ssc.58201		Transcribed locus, strongly similar to NP_000574.2 vitamin D-binding protein precursor [Homo sapiens]	90238620	BX673177				964	BX673177 Sus Scrofa library (scac) Sus scrofa cDNA clone scac0037.o.01 5prim, mRNA sequence	136	A	---	---	A > G68	115	---	---	---	---	ORF-Not Identified	ORF-Not Identified	ORF-Not Identified	ORF-Not Identified
Ssc.58201		Transcribed locus, strongly similar to NP_000574.2 vitamin D-binding protein precursor [Homo sapiens]	90238620	BX673177				964	BX673177 Sus Scrofa library (scac) Sus scrofa cDNA clone scac0037.o.01 5prim, mRNA sequence	636	T	T > A198	198	---	---	---	---	---	---	ORF-Not Identified	ORF-Not Identified	ORF-Not Identified	ORF-Not Identified
Ssc.56555		Transcribed locus	90238446	BX673276				792	BX673276 Sus Scrofa library (scac) Sus scrofa cDNA clone scac0043.h.01 5prim, mRNA sequence	438	G	---	---	---	---	---	---	G > A34	34	ORF-Not Identified	ORF-Not Identified	ORF-Not Identified	ORF-Not Identified
Ssc.56555		Transcribed locus	90238446	BX673276				792	BX673276 Sus Scrofa library (scac) Sus scrofa cDNA clone scac0043.h.01 5prim, mRNA sequence	439	A	---	---	---	---	---	---	A > G40	40	ORF-Not Identified	ORF-Not Identified	ORF-Not Identified	ORF-Not Identified
Ssc.7328		Transcribed locus, strongly similar to NP_780311.2 splicing factor 3b, subunit 5 [Mus musculus]	90241911	BX673342				711	BX673342 Sus Scrofa library (scac) Sus scrofa cDNA clone scac0038.m.10 5prim, mRNA sequence	240	C	---	---	---	---	---	---	C > T32	63	ORF-Not Identified	ORF-Not Identified	ORF-Not Identified	ORF-Not Identified
Ssc.42399		Transcribed locus	90244614	BX673567				1005	BX673567 Sus Scrofa library (scac) Sus scrofa cDNA clone scac0037.e.20 5prim, mRNA sequence	192	T	---	---	T > A39	39	---	---	---	---	ORF-Not Identified	ORF-Not Identified	ORF-Not Identified	ORF-Not Identified
Ssc.27305		Transcribed locus, moderately similar to NP_065644.2 mannosyl-oligosaccharide glucosidase [Mus musculus]	90244623	BX673576				978	BX673576 Sus Scrofa library (scac) Sus scrofa cDNA clone scac0037.f.08 5prim, mRNA sequence	666	G	---	---	---	---	---	---	G > C11	32	ORF-Not Identified	ORF-Not Identified	ORF-Not Identified	ORF-Not Identified
Ssc.47602		Transcribed locus	90244533	BX673655				824	BX673655 Sus Scrofa library (scac) Sus scrofa cDNA clone scac0040.k.17 5prim, mRNA sequence	465	G	---	---	G > A31	31	---	---	---	---	ORF-Not Identified	ORF-Not Identified	ORF-Not Identified	ORF-Not Identified
Ssc.23132		Transcribed locus, moderately similar to NP_057329.2 estradiol 17-beta-dehydrogenase 11 [Homo sapiens]	90244446	BX673731				892	BX673731 Sus Scrofa library (scac) Sus scrofa cDNA clone scac0040.a.07 5prim, mRNA sequence	67	C	C > G54	107	C > G163	163	C > G20	58	---	---	ORF-Not Identified	ORF-Not Identified	ORF-Not Identified	ORF-Not Identified
Ssc.23132		Transcribed locus, moderately similar to NP_057329.2 estradiol 17-beta-dehydrogenase 11 [Homo sapiens]	90244446	BX673731				892	BX673731 Sus Scrofa library (scac) Sus scrofa cDNA clone scac0040.a.07 5prim, mRNA sequence	359	C	---	---	---	---	C > T20	50	---	---	ORF-Not Identified	ORF-Not Identified	ORF-Not Identified	ORF-Not Identified
Ssc.23132		Transcribed locus, moderately similar to NP_057329.2 estradiol 17-beta-dehydrogenase 11 [Homo sapiens]	90244446	BX673731				892	BX673731 Sus Scrofa library (scac) Sus scrofa cDNA clone scac0040.a.07 5prim, mRNA sequence	360	G	---	---	---	---	---	---	G > A132	132	ORF-Not Identified	ORF-Not Identified	ORF-Not Identified	ORF-Not Identified
Ssc.19722		Transcribed locus, strongly similar to NP_573485.2 EGF, latrophilin seven transmembrane domain containing 1 precursor [Mus musculus]	90244318	BX673807				1037	BX673807 Sus Scrofa library (scac) Sus scrofa cDNA clone scac0040.d.22 5prim, mRNA sequence	120	A	A > C36	36	---	---	---	---	---	---	ORF-Not Identified	ORF-Not Identified	ORF-Not Identified	ORF-Not Identified
Ssc.19722		Transcribed locus, strongly similar to NP_573485.2 EGF, latrophilin seven transmembrane domain containing 1 precursor [Mus musculus]	90244318	BX673807				1037	BX673807 Sus Scrofa library (scac) Sus scrofa cDNA clone scac0040.d.22 5prim, mRNA sequence	284	G	G > C96	96	---	---	G > C31	31	G > C60	60	ORF-Not Identified	ORF-Not Identified	ORF-Not Identified	ORF-Not Identified
Ssc.2435		Transcribed locus, strongly similar to NP_055454.1 tetratricopeptide repeat domain 37 [Homo sapiens]	90244329	BX673819				955	BX673819 Sus Scrofa library (scac) Sus scrofa cDNA clone scac0040.e.10 5prim, mRNA sequence	475	A	A > C33	33	---	---	---	---	---	---	ORF-Not Identified	ORF-Not Identified	ORF-Not Identified	ORF-Not Identified
Ssc.2435		Transcribed locus, strongly similar to NP_055454.1 tetratricopeptide repeat domain 37 [Homo sapiens]	90244329	BX673819				955	BX673819 Sus Scrofa library (scac) Sus scrofa cDNA clone scac0040.e.10 5prim, mRNA sequence	569	T	T > C58	58	---	---	---	---	---	---	ORF-Not Identified	ORF-Not Identified	ORF-Not Identified	ORF-Not Identified
Ssc.9954		Transcribed locus, strongly similar to NP_001032260.1 mitochondrial ribosomal protein L47 [Rattus norvegicus]	90244222	BX673893				837	BX673893 Sus Scrofa library (scac) Sus scrofa cDNA clone scac0044.c.16 5prim, mRNA sequence	52	G	---	---	G > C31	31	---	---	---	---	ORF-Not Identified	ORF-Not Identified	ORF-Not Identified	ORF-Not Identified
Ssc.4218		Transcribed locus, strongly similar to NP_705892.1 signal peptidase 21kDa subunit [Rattus norvegicus]	90245332	BX673973				824	BX673973 Sus Scrofa library (scac) Sus scrofa cDNA clone scac0044.m.06 5prim, mRNA sequence	508	T	---	---	T > C688	690	T > C197	394	---	---	ORF-Not Identified	ORF-Not Identified	ORF-Not Identified	ORF-Not Identified
Ssc.4218		Transcribed locus, strongly similar to NP_705892.1 signal peptidase 21kDa subunit [Rattus norvegicus]	90245332	BX673973				824	BX673973 Sus Scrofa library (scac) Sus scrofa cDNA clone scac0044.m.06 5prim, mRNA sequence	543	N	N > G90	90	N > G163	163	N > G110	110	N > G140	140	ORF-Not Identified	ORF-Not Identified	ORF-Not Identified	ORF-Not Identified
Ssc.4218		Transcribed locus, strongly similar to NP_705892.1 signal peptidase 21kDa subunit [Rattus norvegicus]	90245332	BX673973				824	BX673973 Sus Scrofa library (scac) Sus scrofa cDNA clone scac0044.m.06 5prim, mRNA sequence	615	C	C > A20	32	C > A39	48	C > A25	31	C > A20	31	ORF-Not Identified	ORF-Not Identified	ORF-Not Identified	ORF-Not Identified
Ssc.4218		Transcribed locus, strongly similar to NP_705892.1 signal peptidase 21kDa subunit [Rattus norvegicus]	90245332	BX673973				824	BX673973 Sus Scrofa library (scac) Sus scrofa cDNA clone scac0044.m.06 5prim, mRNA sequence	676	C	---	---	C > T47	47	---	---	---	---	ORF-Not Identified	ORF-Not Identified	ORF-Not Identified	ORF-Not Identified
Ssc.4218		Transcribed locus, strongly similar to NP_705892.1 signal peptidase 21kDa subunit [Rattus norvegicus]	90245332	BX673973				824	BX673973 Sus Scrofa library (scac) Sus scrofa cDNA clone scac0044.m.06 5prim, mRNA sequence	677	T	---	---	T > A38	38	---	---	---	---	ORF-Not Identified	ORF-Not Identified	ORF-Not Identified	ORF-Not Identified
Ssc.49951	UBCH5B	E2 ubiquitin-conjugating enzyme UbcH5B	90245377	BX674024				985	BX674024 Sus Scrofa library (scac) Sus scrofa cDNA clone scac0038.c.14 5prim, mRNA sequence	618	T	T > C48	48	---	---	---	---	T > C46	46	ORF-Not Identified	ORF-Not Identified	ORF-Not Identified	ORF-Not Identified
Ssc.1412		Transcribed locus, strongly similar to NP_001020090.1 biorientation of chromosomes in cell division 1 [Mus musculus]	90245129	BX674122				965	BX674122 Sus Scrofa library (scac) Sus scrofa cDNA clone scac0038.h.01 5prim, mRNA sequence	434	A	---	---	---	---	---	---	A > G58	58	ORF-Not Identified	ORF-Not Identified	ORF-Not Identified	ORF-Not Identified
Ssc.12921		Transcribed locus	90245131	BX674124				999	BX674124 Sus Scrofa library (scac) Sus scrofa cDNA clone scac0038.h.05 5prim, mRNA sequence	135	A	---	---	A > T32	46	---	---	A > T43	60	ORF-Not Identified	ORF-Not Identified	ORF-Not Identified	ORF-Not Identified
Ssc.12921		Transcribed locus	90245131	BX674124				999	BX674124 Sus Scrofa library (scac) Sus scrofa cDNA clone scac0038.h.05 5prim, mRNA sequence	189	G	---	---	G > A60	60	G > A37	37	G > A83	83	ORF-Not Identified	ORF-Not Identified	ORF-Not Identified	ORF-Not Identified
Ssc.12921		Transcribed locus	90245131	BX674124				999	BX674124 Sus Scrofa library (scac) Sus scrofa cDNA clone scac0038.h.05 5prim, mRNA sequence	443	C	---	---	C > T40	79	---	---	C > T52	71	ORF-Not Identified	ORF-Not Identified	ORF-Not Identified	ORF-Not Identified
Ssc.4170		Transcribed locus, strongly similar to NP_112383.1 Structure specific recognition protein 1 [Rattus norvegicus]	90245137	BX674131				872	BX674131 Sus Scrofa library (scac) Sus scrofa cDNA clone scac0038.h.12 5prim, mRNA sequence	413	G	---	---	---	---	---	---	G > A23	53	ORF-Not Identified	ORF-Not Identified	ORF-Not Identified	ORF-Not Identified
Ssc.2807		Transcribed locus	90245169	BX674146				833	BX674146 Sus Scrofa library (scac) Sus scrofa cDNA clone scac0038.i.09 5prim, mRNA sequence	506	G	G > A36	36	---	---	---	---	---	---	ORF-Not Identified	ORF-Not Identified	ORF-Not Identified	ORF-Not Identified
Ssc.70163		Transcribed locus	90245171	BX674148				951	BX674148 Sus Scrofa library (scac) Sus scrofa cDNA clone scac0038.i.12 5prim, mRNA sequence	171	T	---	---	---	---	---	---	T > G35	35	ORF-Not Identified	ORF-Not Identified	ORF-Not Identified	ORF-Not Identified
Ssc.18480	LOC100157088	Similar to inosine triphosphatase	90246153	BX674202				1001	BX674202 Sus Scrofa library (scac) Sus scrofa cDNA clone scac0038.l.09 5prim, mRNA sequence	231	C	---	---	---	---	C > T18	34	---	---	ORF-Not Identified	ORF-Not Identified	ORF-Not Identified	ORF-Not Identified
Ssc.18480	LOC100157088	Similar to inosine triphosphatase	90246153	BX674202				1001	BX674202 Sus Scrofa library (scac) Sus scrofa cDNA clone scac0038.l.09 5prim, mRNA sequence	294	A	---	---	---	---	A > G14	32	---	---	ORF-Not Identified	ORF-Not Identified	ORF-Not Identified	ORF-Not Identified
Ssc.19178		Transcribed locus, moderately similar to XP_001099476.1 PREDICTED: hypothetical protein [Macaca mulatta]	113721346	BX674451				790	BX674451 Sus Scrofa library (scac) Sus scrofa cDNA clone scac0042.k.12 5prim, mRNA sequence	112	G	---	---	---	---	---	---	G > A41	41	ORF-Not Identified	ORF-Not Identified	ORF-Not Identified	ORF-Not Identified
Ssc.19178		Transcribed locus, moderately similar to XP_001099476.1 PREDICTED: hypothetical protein [Macaca mulatta]	113721346	BX674451				790	BX674451 Sus Scrofa library (scac) Sus scrofa cDNA clone scac0042.k.12 5prim, mRNA sequence	532	T	---	---	---	---	---	---	T > G32	32	ORF-Not Identified	ORF-Not Identified	ORF-Not Identified	ORF-Not Identified
Ssc.19178		Transcribed locus, moderately similar to XP_001099476.1 PREDICTED: hypothetical protein [Macaca mulatta]	113721346	BX674451				790	BX674451 Sus Scrofa library (scac) Sus scrofa cDNA clone scac0042.k.12 5prim, mRNA sequence	592	A	---	---	A > G26	43	---	---	---	---	ORF-Not Identified	ORF-Not Identified	ORF-Not Identified	ORF-Not Identified
Ssc.19178		Transcribed locus, moderately similar to XP_001099476.1 PREDICTED: hypothetical protein [Macaca mulatta]	113721346	BX674451				790	BX674451 Sus Scrofa library (scac) Sus scrofa cDNA clone scac0042.k.12 5prim, mRNA sequence	637	A	---	---	---	---	---	---	A > G49	49	ORF-Not Identified	ORF-Not Identified	ORF-Not Identified	ORF-Not Identified
Ssc.19178		Transcribed locus, moderately similar to XP_001099476.1 PREDICTED: hypothetical protein [Macaca mulatta]	113721346	BX674451				790	BX674451 Sus Scrofa library (scac) Sus scrofa cDNA clone scac0042.k.12 5prim, mRNA sequence	639	G	---	---	---	---	---	---	G > T49	49	ORF-Not Identified	ORF-Not Identified	ORF-Not Identified	ORF-Not Identified
Ssc.19178		Transcribed locus, moderately similar to XP_001099476.1 PREDICTED: hypothetical protein [Macaca mulatta]	113721346	BX674451				790	BX674451 Sus Scrofa library (scac) Sus scrofa cDNA clone scac0042.k.12 5prim, mRNA sequence	663	N	---	---	---	---	---	---	N > G45	45	ORF-Not Identified	ORF-Not Identified	ORF-Not Identified	ORF-Not Identified
Ssc.72064	LOC100156937	Similar to histone cluster 1, H2bd	113721339	BX674483				809	BX674483 Sus Scrofa library (scac) Sus scrofa cDNA clone scac0043.l.01 5prim, mRNA sequence	402	A	A > G44	44	A > G132	171	---	---	A > G113	219	ORF-Not Identified	ORF-Not Identified	ORF-Not Identified	ORF-Not Identified
Ssc.72064	LOC100156937	Similar to histone cluster 1, H2bd	113721339	BX674483				809	BX674483 Sus Scrofa library (scac) Sus scrofa cDNA clone scac0043.l.01 5prim, mRNA sequence	523	T	T > A230	230	T > A565	565	T > A32	32	T > A513	513	ORF-Not Identified	ORF-Not Identified	ORF-Not Identified	ORF-Not Identified
Ssc.72064	LOC100156937	Similar to histone cluster 1, H2bd	113721339	BX674483				809	BX674483 Sus Scrofa library (scac) Sus scrofa cDNA clone scac0043.l.01 5prim, mRNA sequence	565	G	G > T117	265	---	---	---	---	---	---	ORF-Not Identified	ORF-Not Identified	ORF-Not Identified	ORF-Not Identified
Ssc.72064	LOC100156937	Similar to histone cluster 1, H2bd	113721339	BX674483				809	BX674483 Sus Scrofa library (scac) Sus scrofa cDNA clone scac0043.l.01 5prim, mRNA sequence	609	G	G > A95	95	G > A377	377	---	---	G > A306	309	ORF-Not Identified	ORF-Not Identified	ORF-Not Identified	ORF-Not Identified
Ssc.72064	LOC100156937	Similar to histone cluster 1, H2bd	113721339	BX674483				809	BX674483 Sus Scrofa library (scac) Sus scrofa cDNA clone scac0043.l.01 5prim, mRNA sequence	662	A	---	---	A > G271	424	---	---	---	---	ORF-Not Identified	ORF-Not Identified	ORF-Not Identified	ORF-Not Identified
Ssc.72064	LOC100156937	Similar to histone cluster 1, H2bd	113721339	BX674483				809	BX674483 Sus Scrofa library (scac) Sus scrofa cDNA clone scac0043.l.01 5prim, mRNA sequence	679	G	G > T70	114	---	---	---	---	---	---	ORF-Not Identified	ORF-Not Identified	ORF-Not Identified	ORF-Not Identified
Ssc.72064	LOC100156937	Similar to histone cluster 1, H2bd	113721339	BX674483				809	BX674483 Sus Scrofa library (scac) Sus scrofa cDNA clone scac0043.l.01 5prim, mRNA sequence	729	T	---	---	---	---	---	---	T > G17	31	ORF-Not Identified	ORF-Not Identified	ORF-Not Identified	ORF-Not Identified
Ssc.17301		Transcribed locus	113721314	BX674551				813	BX674551 Sus Scrofa library (scac) Sus scrofa cDNA clone scac0043.o.23 5prim, mRNA sequence	768	N	N > G66	66	N > G36	36	---	---	N > G68	68	ORF-Not Identified	ORF-Not Identified	ORF-Not Identified	ORF-Not Identified
Ssc.15795		Transcribed locus, strongly similar to NP_001015553.1 serine hydroxymethyltransferase 1 (soluble) [Bos taurus]	90226968	BX674607				786	BX674607 Sus Scrofa library (scac) Sus scrofa cDNA clone scac0044.h.18 5prim, mRNA sequence	82	G	---	---	---	---	---	---	G > A17	47	ORF-Not Identified	ORF-Not Identified	ORF-Not Identified	ORF-Not Identified
Ssc.56666		Transcribed locus, strongly similar to NP_999554.1 glutathione S-transferase [Sus scrofa]	90227385	BX674866				914	BX674866 Sus Scrofa library (scac) Sus scrofa cDNA clone scac0037.i.24 5prim, mRNA sequence	369	T	---	---	T > C99	99	---	---	T > C143	144	ORF-Not Identified	ORF-Not Identified	ORF-Not Identified	ORF-Not Identified
Ssc.56666		Transcribed locus, strongly similar to NP_999554.1 glutathione S-transferase [Sus scrofa]	90227385	BX674866				914	BX674866 Sus Scrofa library (scac) Sus scrofa cDNA clone scac0037.i.24 5prim, mRNA sequence	600	A	A > G51	99	---	---	---	---	---	---	ORF-Not Identified	ORF-Not Identified	ORF-Not Identified	ORF-Not Identified
Ssc.18281		Transcribed locus, moderately similar to NP_001099241.1 mitochondrial ribosomal protein S34 [Rattus norvegicus]	90227284	BX674879				1071	BX674879 Sus Scrofa library (scac) Sus scrofa cDNA clone scac0037.j.16 5prim, mRNA sequence	101	C	---	---	---	---	C > A44	44	C > A33	33	ORF-Not Identified	ORF-Not Identified	ORF-Not Identified	ORF-Not Identified
Ssc.18281		Transcribed locus, moderately similar to NP_001099241.1 mitochondrial ribosomal protein S34 [Rattus norvegicus]	90227284	BX674879				1071	BX674879 Sus Scrofa library (scac) Sus scrofa cDNA clone scac0037.j.16 5prim, mRNA sequence	195	G	---	---	---	---	---	---	G > A36	36	ORF-Not Identified	ORF-Not Identified	ORF-Not Identified	ORF-Not Identified
Ssc.57956		Transcribed locus, strongly similar to NP_056441.6 WD repeat and SOCS box-containing 1 isoform 1 [Homo sapiens]	90227346	BX674894				908	BX674894 Sus Scrofa library (scac) Sus scrofa cDNA clone scac0037.k.09 5prim, mRNA sequence	737	C	C > T58	58	C > T35	35	C > T34	34	C > T103	103	ORF-Not Identified	ORF-Not Identified	ORF-Not Identified	ORF-Not Identified
Ssc.57956		Transcribed locus, strongly similar to NP_056441.6 WD repeat and SOCS box-containing 1 isoform 1 [Homo sapiens]	90227346	BX674894				908	BX674894 Sus Scrofa library (scac) Sus scrofa cDNA clone scac0037.k.09 5prim, mRNA sequence	756	A	---	---	---	---	---	---	A > C59	59	ORF-Not Identified	ORF-Not Identified	ORF-Not Identified	ORF-Not Identified
Ssc.57956		Transcribed locus, strongly similar to NP_056441.6 WD repeat and SOCS box-containing 1 isoform 1 [Homo sapiens]	90227346	BX674894				908	BX674894 Sus Scrofa library (scac) Sus scrofa cDNA clone scac0037.k.09 5prim, mRNA sequence	764	C	---	---	---	---	---	---	C > A62	62	ORF-Not Identified	ORF-Not Identified	ORF-Not Identified	ORF-Not Identified
Ssc.55234		Transcribed locus	90227411	BX674930				958	BX674930 Sus Scrofa library (scac) Sus scrofa cDNA clone scac0037.m.01 5prim, mRNA sequence	657	A	A > T79	79	---	---	A > T32	32	A > T49	49	ORF-Not Identified	ORF-Not Identified	ORF-Not Identified	ORF-Not Identified
Ssc.57103		Transcribed locus, strongly similar to XP_001500385.2 PREDICTED: similar to splicing factor, arginine/serine-rich 6 [Equus caballus]	90227299	BX675006				793	BX675006 Sus Scrofa library (scac) Sus scrofa cDNA clone scac0039.i.22 5prim, mRNA sequence	665	C	---	---	---	---	---	---	C > T44	44	ORF-Not Identified	ORF-Not Identified	ORF-Not Identified	ORF-Not Identified
Ssc.57103		Transcribed locus, strongly similar to XP_001500385.2 PREDICTED: similar to splicing factor, arginine/serine-rich 6 [Equus caballus]	90227299	BX675006				793	BX675006 Sus Scrofa library (scac) Sus scrofa cDNA clone scac0039.i.22 5prim, mRNA sequence	670	C	---	---	---	---	---	---	C > T36	36	ORF-Not Identified	ORF-Not Identified	ORF-Not Identified	ORF-Not Identified
Ssc.57103		Transcribed locus, strongly similar to XP_001500385.2 PREDICTED: similar to splicing factor, arginine/serine-rich 6 [Equus caballus]	90227299	BX675006				793	BX675006 Sus Scrofa library (scac) Sus scrofa cDNA clone scac0039.i.22 5prim, mRNA sequence	675	C	---	---	---	---	---	---	C > T39	39	ORF-Not Identified	ORF-Not Identified	ORF-Not Identified	ORF-Not Identified
Ssc.41522		Transcribed locus	90227301	BX675008				826	BX675008 Sus Scrofa library (scac) Sus scrofa cDNA clone scac0039.j.01 5prim, mRNA sequence	586	C	C > T15	37	---	---	---	---	---	---	ORF-Not Identified	ORF-Not Identified	ORF-Not Identified	ORF-Not Identified
Ssc.41522		Transcribed locus	90227301	BX675008				826	BX675008 Sus Scrofa library (scac) Sus scrofa cDNA clone scac0039.j.01 5prim, mRNA sequence	587	A	A > C14	40	---	---	---	---	---	---	ORF-Not Identified	ORF-Not Identified	ORF-Not Identified	ORF-Not Identified
Ssc.6693		Transcribed locus, strongly similar to NP_035430.1 ribosomal protein S7 [Mus musculus]	90233474	BX675272				754	BX675272 Sus Scrofa library (scac) Sus scrofa cDNA clone scac0030.a.21 3prim, mRNA sequence	200	T	---	---	---	---	T > C145	347	T > C79	164	ORF-Not Identified	ORF-Not Identified	ORF-Not Identified	ORF-Not Identified
Ssc.6693		Transcribed locus, strongly similar to NP_035430.1 ribosomal protein S7 [Mus musculus]	90233474	BX675272				754	BX675272 Sus Scrofa library (scac) Sus scrofa cDNA clone scac0030.a.21 3prim, mRNA sequence	201	C	---	---	---	---	C > G147	374	C > G77	213	ORF-Not Identified	ORF-Not Identified	ORF-Not Identified	ORF-Not Identified
Ssc.6693		Transcribed locus, strongly similar to NP_035430.1 ribosomal protein S7 [Mus musculus]	90233474	BX675272				754	BX675272 Sus Scrofa library (scac) Sus scrofa cDNA clone scac0030.a.21 3prim, mRNA sequence	339	G	---	---	---	---	G > C747	1555	G > C713	1408	ORF-Not Identified	ORF-Not Identified	ORF-Not Identified	ORF-Not Identified
Ssc.6693		Transcribed locus, strongly similar to NP_035430.1 ribosomal protein S7 [Mus musculus]	90233474	BX675272				754	BX675272 Sus Scrofa library (scac) Sus scrofa cDNA clone scac0030.a.21 3prim, mRNA sequence	363	C	---	---	---	---	C > T613	1444	C > T518	1219	ORF-Not Identified	ORF-Not Identified	ORF-Not Identified	ORF-Not Identified
Ssc.6693		Transcribed locus, strongly similar to NP_035430.1 ribosomal protein S7 [Mus musculus]	90233474	BX675272				754	BX675272 Sus Scrofa library (scac) Sus scrofa cDNA clone scac0030.a.21 3prim, mRNA sequence	366	A	---	---	---	---	A > G671	1456	A > G664	1329	ORF-Not Identified	ORF-Not Identified	ORF-Not Identified	ORF-Not Identified
Ssc.8230		Transcribed locus	90233494	BX675293				737	BX675293 Sus Scrofa library (scac) Sus scrofa cDNA clone scac0029.p.13 3prim, mRNA sequence	251	G	G > A34	34	---	---	---	---	G > A33	33	ORF-Not Identified	ORF-Not Identified	ORF-Not Identified	ORF-Not Identified
Ssc.19828		Transcribed locus	90234217	BX675339				903	BX675339 Sus Scrofa library (scac) Sus scrofa cDNA clone scac0031.p.05 3prim, mRNA sequence	413	T	---	---	---	---	---	---	T > A32	32	ORF-Not Identified	ORF-Not Identified	ORF-Not Identified	ORF-Not Identified
Ssc.19828		Transcribed locus	90234217	BX675339				903	BX675339 Sus Scrofa library (scac) Sus scrofa cDNA clone scac0031.p.05 3prim, mRNA sequence	563	N	N > C42	42	---	---	---	---	N > C55	55	ORF-Not Identified	ORF-Not Identified	ORF-Not Identified	ORF-Not Identified
Ssc.2739		Transcribed locus, strongly similar to NP_001157585.1 selenoprotein S [Sus scrofa]	90234239	BX675363				883	BX675363 Sus Scrofa library (scac) Sus scrofa cDNA clone scac0031.o.02 3prim, mRNA sequence	536	C	---	---	C > A35	35	C > A23	50	---	---	ORF-Not Identified	ORF-Not Identified	ORF-Not Identified	ORF-Not Identified
Ssc.4519	RPL14	Ribosomal protein L14	90234271	BX675399				931	BX675399 Sus Scrofa library (scac) Sus scrofa cDNA clone scac0031.l.11 3prim, mRNA sequence	477	G	---	---	---	---	---	---	G > A22	33	ORF-Not Identified	ORF-Not Identified	ORF-Not Identified	ORF-Not Identified
Ssc.72310		Transcribed locus, strongly similar to NP_001008328.1 family with sequence similarity 96, member A [Rattus norvegicus]	90234302	BX675434				840	BX675434 Sus Scrofa library (scac) Sus scrofa cDNA clone scac0028.m.14 3prim, mRNA sequence	154	T	---	---	---	---	---	---	T > A34	34	ORF-Not Identified	ORF-Not Identified	ORF-Not Identified	ORF-Not Identified
Ssc.72310		Transcribed locus, strongly similar to NP_001008328.1 family with sequence similarity 96, member A [Rattus norvegicus]	90234302	BX675434				840	BX675434 Sus Scrofa library (scac) Sus scrofa cDNA clone scac0028.m.14 3prim, mRNA sequence	163	C	---	---	C > A35	35	---	---	C > A53	53	ORF-Not Identified	ORF-Not Identified	ORF-Not Identified	ORF-Not Identified
Ssc.72310		Transcribed locus, strongly similar to NP_001008328.1 family with sequence similarity 96, member A [Rattus norvegicus]	90234302	BX675434				840	BX675434 Sus Scrofa library (scac) Sus scrofa cDNA clone scac0028.m.14 3prim, mRNA sequence	419	G	G > A250	252	G > A155	155	G > A63	63	G > A265	268	ORF-Not Identified	ORF-Not Identified	ORF-Not Identified	ORF-Not Identified
Ssc.72310		Transcribed locus, strongly similar to NP_001008328.1 family with sequence similarity 96, member A [Rattus norvegicus]	90234302	BX675434				840	BX675434 Sus Scrofa library (scac) Sus scrofa cDNA clone scac0028.m.14 3prim, mRNA sequence	569	G	---	---	G > T257	257	---	---	G > T262	543	ORF-Not Identified	ORF-Not Identified	ORF-Not Identified	ORF-Not Identified
Ssc.72310		Transcribed locus, strongly similar to NP_001008328.1 family with sequence similarity 96, member A [Rattus norvegicus]	90234302	BX675434				840	BX675434 Sus Scrofa library (scac) Sus scrofa cDNA clone scac0028.m.14 3prim, mRNA sequence	644	G	G > A243	243	G > A186	186	G > A54	54	G > A357	357	ORF-Not Identified	ORF-Not Identified	ORF-Not Identified	ORF-Not Identified
Ssc.72310		Transcribed locus, strongly similar to NP_001008328.1 family with sequence similarity 96, member A [Rattus norvegicus]	90234302	BX675434				840	BX675434 Sus Scrofa library (scac) Sus scrofa cDNA clone scac0028.m.14 3prim, mRNA sequence	795	A	A > G57	57	---	---	---	---	A > G40	69	ORF-Not Identified	ORF-Not Identified	ORF-Not Identified	ORF-Not Identified
Ssc.53895		Transcribed locus	90234329	BX675465				837	BX675465 Sus Scrofa library (scac) Sus scrofa cDNA clone scac0028.e.21 3prim, mRNA sequence	649	A	A > G69	69	---	---	---	---	---	---	ORF-Not Identified	ORF-Not Identified	ORF-Not Identified	ORF-Not Identified
Ssc.20071		Transcribed locus, strongly similar to XP_236614.3 PREDICTED: similar to arginine-rich, mutated in early stage tumors [Rattus norvegicus]	90242081	BX676609				942	BX676609 Sus Scrofa library (scac) Sus scrofa cDNA clone scac0029.b.18 3prim, mRNA sequence	242	A	---	---	A > T53	53	A > T50	51	A > T81	81	ORF-Not Identified	ORF-Not Identified	ORF-Not Identified	ORF-Not Identified
Ssc.20071		Transcribed locus, strongly similar to XP_236614.3 PREDICTED: similar to arginine-rich, mutated in early stage tumors [Rattus norvegicus]	90242081	BX676609				942	BX676609 Sus Scrofa library (scac) Sus scrofa cDNA clone scac0029.b.18 3prim, mRNA sequence	317	G	---	---	G > A96	96	G > A112	112	G > A366	366	ORF-Not Identified	ORF-Not Identified	ORF-Not Identified	ORF-Not Identified
Ssc.20071		Transcribed locus, strongly similar to XP_236614.3 PREDICTED: similar to arginine-rich, mutated in early stage tumors [Rattus norvegicus]	90242081	BX676609				942	BX676609 Sus Scrofa library (scac) Sus scrofa cDNA clone scac0029.b.18 3prim, mRNA sequence	667	G	---	---	---	---	G > C175	406	---	---	ORF-Not Identified	ORF-Not Identified	ORF-Not Identified	ORF-Not Identified
Ssc.20071		Transcribed locus, strongly similar to XP_236614.3 PREDICTED: similar to arginine-rich, mutated in early stage tumors [Rattus norvegicus]	90242081	BX676609				942	BX676609 Sus Scrofa library (scac) Sus scrofa cDNA clone scac0029.b.18 3prim, mRNA sequence	668	C	---	---	---	---	C > A154	432	---	---	ORF-Not Identified	ORF-Not Identified	ORF-Not Identified	ORF-Not Identified
Ssc.20071		Transcribed locus, strongly similar to XP_236614.3 PREDICTED: similar to arginine-rich, mutated in early stage tumors [Rattus norvegicus]	90242081	BX676609				942	BX676609 Sus Scrofa library (scac) Sus scrofa cDNA clone scac0029.b.18 3prim, mRNA sequence	669	C	---	---	---	---	C > T160	441	---	---	ORF-Not Identified	ORF-Not Identified	ORF-Not Identified	ORF-Not Identified
Ssc.20071		Transcribed locus, strongly similar to XP_236614.3 PREDICTED: similar to arginine-rich, mutated in early stage tumors [Rattus norvegicus]	90242081	BX676609				942	BX676609 Sus Scrofa library (scac) Sus scrofa cDNA clone scac0029.b.18 3prim, mRNA sequence	697	G	G > C315	315	G > C772	777	---	---	---	---	ORF-Not Identified	ORF-Not Identified	ORF-Not Identified	ORF-Not Identified
Ssc.20071		Transcribed locus, strongly similar to XP_236614.3 PREDICTED: similar to arginine-rich, mutated in early stage tumors [Rattus norvegicus]	90242081	BX676609				942	BX676609 Sus Scrofa library (scac) Sus scrofa cDNA clone scac0029.b.18 3prim, mRNA sequence	825	T	T > A219	219	T > A522	522	T > A545	546	T > A441	442	ORF-Not Identified	ORF-Not Identified	ORF-Not Identified	ORF-Not Identified
Ssc.20071		Transcribed locus, strongly similar to XP_236614.3 PREDICTED: similar to arginine-rich, mutated in early stage tumors [Rattus norvegicus]	90242081	BX676609				942	BX676609 Sus Scrofa library (scac) Sus scrofa cDNA clone scac0029.b.18 3prim, mRNA sequence	865	G	G > T158	158	G > T271	458	---	---	---	---	ORF-Not Identified	ORF-Not Identified	ORF-Not Identified	ORF-Not Identified
Ssc.830	PSME2	Proteasome (prosome, macropain) activator subunit 2 (PA28 beta)	90242117	BX676646				895	BX676646 Sus Scrofa library (scac) Sus scrofa cDNA clone scac0028.o.12 3prim, mRNA sequence	156	C	---	---	---	---	---	---	C > T50	50	ORF-Not Identified	ORF-Not Identified	ORF-Not Identified	ORF-Not Identified
Ssc.830	PSME2	Proteasome (prosome, macropain) activator subunit 2 (PA28 beta)	90242117	BX676646				895	BX676646 Sus Scrofa library (scac) Sus scrofa cDNA clone scac0028.o.12 3prim, mRNA sequence	167	G	---	---	---	---	---	---	G > A76	76	ORF-Not Identified	ORF-Not Identified	ORF-Not Identified	ORF-Not Identified
Ssc.830	PSME2	Proteasome (prosome, macropain) activator subunit 2 (PA28 beta)	90242117	BX676646				895	BX676646 Sus Scrofa library (scac) Sus scrofa cDNA clone scac0028.o.12 3prim, mRNA sequence	177	T	---	---	---	---	---	---	T > C136	136	ORF-Not Identified	ORF-Not Identified	ORF-Not Identified	ORF-Not Identified
Ssc.18929		Transcribed locus	90234767	BX675626				779	BX675626 Sus Scrofa library (scac) Sus scrofa cDNA clone scac0028.h.19 3prim, mRNA sequence	214	T	T > C43	43	---	---	---	---	---	---	ORF-Not Identified	ORF-Not Identified	ORF-Not Identified	ORF-Not Identified
Ssc.18929		Transcribed locus	90234767	BX675626				779	BX675626 Sus Scrofa library (scac) Sus scrofa cDNA clone scac0028.h.19 3prim, mRNA sequence	221	A	A > G66	66	A > G34	34	---	---	A > G49	49	ORF-Not Identified	ORF-Not Identified	ORF-Not Identified	ORF-Not Identified
Ssc.18929		Transcribed locus	90234767	BX675626				779	BX675626 Sus Scrofa library (scac) Sus scrofa cDNA clone scac0028.h.19 3prim, mRNA sequence	222	T	T > A48	48	T > A33	33	---	---	T > A55	55	ORF-Not Identified	ORF-Not Identified	ORF-Not Identified	ORF-Not Identified
Ssc.18929		Transcribed locus	90234767	BX675626				779	BX675626 Sus Scrofa library (scac) Sus scrofa cDNA clone scac0028.h.19 3prim, mRNA sequence	339	A	---	---	---	---	---	---	A > G916	1345	ORF-Not Identified	ORF-Not Identified	ORF-Not Identified	ORF-Not Identified
Ssc.18929		Transcribed locus	90234767	BX675626				779	BX675626 Sus Scrofa library (scac) Sus scrofa cDNA clone scac0028.h.19 3prim, mRNA sequence	355	T	---	---	---	---	---	---	T > C862	1243	ORF-Not Identified	ORF-Not Identified	ORF-Not Identified	ORF-Not Identified
Ssc.56447		Transcribed locus	90234608	BX675700				989	BX675700 Sus Scrofa library (scac) Sus scrofa cDNA clone scac0031.a.16 3prim, mRNA sequence	368	G	---	---	---	---	---	---	G > A38	38	ORF-Not Identified	ORF-Not Identified	ORF-Not Identified	ORF-Not Identified
Ssc.56447		Transcribed locus	90234608	BX675700				989	BX675700 Sus Scrofa library (scac) Sus scrofa cDNA clone scac0031.a.16 3prim, mRNA sequence	523	t	---	---	---	---	---	---	t > A32	34	ORF-Not Identified	ORF-Not Identified	ORF-Not Identified	ORF-Not Identified
Ssc.75078		Transcribed locus, moderately similar to XP_001509195.1 PREDICTED: similar to Annexin A6 (Annexin VI) (Lipocortin VI) (P68) (P70) (Protein III) (Chromobindin-20) (67 kDa calelectrin) (Calphobindin-II) (CPB-II), partial [Ornithorhynchus anatinus]	90235485	BX675803				869	BX675803 Sus Scrofa library (scac) Sus scrofa cDNA clone scac0036.b.07 3prim, mRNA sequence	164	N	---	---	N > C57	57	---	---	---	---	ORF-Not Identified	ORF-Not Identified	ORF-Not Identified	ORF-Not Identified
Ssc.75078		Transcribed locus, moderately similar to XP_001509195.1 PREDICTED: similar to Annexin A6 (Annexin VI) (Lipocortin VI) (P68) (P70) (Protein III) (Chromobindin-20) (67 kDa calelectrin) (Calphobindin-II) (CPB-II), partial [Ornithorhynchus anatinus]	90235485	BX675803				869	BX675803 Sus Scrofa library (scac) Sus scrofa cDNA clone scac0036.b.07 3prim, mRNA sequence	165	C	---	---	C > A51	51	---	---	---	---	ORF-Not Identified	ORF-Not Identified	ORF-Not Identified	ORF-Not Identified
Ssc.75078		Transcribed locus, moderately similar to XP_001509195.1 PREDICTED: similar to Annexin A6 (Annexin VI) (Lipocortin VI) (P68) (P70) (Protein III) (Chromobindin-20) (67 kDa calelectrin) (Calphobindin-II) (CPB-II), partial [Ornithorhynchus anatinus]	90235485	BX675803				869	BX675803 Sus Scrofa library (scac) Sus scrofa cDNA clone scac0036.b.07 3prim, mRNA sequence	312	C	---	---	---	---	---	---	C > T37	69	ORF-Not Identified	ORF-Not Identified	ORF-Not Identified	ORF-Not Identified
Ssc.75078		Transcribed locus, moderately similar to XP_001509195.1 PREDICTED: similar to Annexin A6 (Annexin VI) (Lipocortin VI) (P68) (P70) (Protein III) (Chromobindin-20) (67 kDa calelectrin) (Calphobindin-II) (CPB-II), partial [Ornithorhynchus anatinus]	90235485	BX675803				869	BX675803 Sus Scrofa library (scac) Sus scrofa cDNA clone scac0036.b.07 3prim, mRNA sequence	348	T	---	---	T > G62	62	---	---	T > G64	64	ORF-Not Identified	ORF-Not Identified	ORF-Not Identified	ORF-Not Identified
Ssc.55988		Transcribed locus	90235527	BX675848				862	BX675848 Sus Scrofa library (scac) Sus scrofa cDNA clone scac0034.k.08 3prim, mRNA sequence	209	T	---	---	---	---	---	---	T > C15	32	ORF-Not Identified	ORF-Not Identified	ORF-Not Identified	ORF-Not Identified
Ssc.55988		Transcribed locus	90235527	BX675848				862	BX675848 Sus Scrofa library (scac) Sus scrofa cDNA clone scac0034.k.08 3prim, mRNA sequence	264	T	---	---	---	---	---	---	T > A36	36	ORF-Not Identified	ORF-Not Identified	ORF-Not Identified	ORF-Not Identified
Ssc.55988		Transcribed locus	90235527	BX675848				862	BX675848 Sus Scrofa library (scac) Sus scrofa cDNA clone scac0034.k.08 3prim, mRNA sequence	458	C	---	---	C > T32	47	---	---	---	---	ORF-Not Identified	ORF-Not Identified	ORF-Not Identified	ORF-Not Identified
Ssc.20489		Transcribed locus, strongly similar to NP_001012336.1 midkine precursor [Mus musculus]	90235257	BX675872				832	BX675872 Sus Scrofa library (scac) Sus scrofa cDNA clone scac0034.m.08 3prim, mRNA sequence	567	T	---	---	---	---	---	---	T > C34	34	ORF-Not Identified	ORF-Not Identified	ORF-Not Identified	ORF-Not Identified
Ssc.20489		Transcribed locus, strongly similar to NP_001012336.1 midkine precursor [Mus musculus]	90235257	BX675872				832	BX675872 Sus Scrofa library (scac) Sus scrofa cDNA clone scac0034.m.08 3prim, mRNA sequence	582	T	---	---	---	---	---	---	T > C78	78	ORF-Not Identified	ORF-Not Identified	ORF-Not Identified	ORF-Not Identified
Ssc.20367	LOC100154197	Similar to p53-inducible cell-survival factor	90235265	BX675880				917	BX675880 Sus Scrofa library (scac) Sus scrofa cDNA clone scac0034.m.22 3prim, mRNA sequence	293	G	G > T53	53	G > T69	69	G > T49	49	G > T126	126	ORF-Not Identified	ORF-Not Identified	ORF-Not Identified	ORF-Not Identified
Ssc.20367	LOC100154197	Similar to p53-inducible cell-survival factor	90235265	BX675880				917	BX675880 Sus Scrofa library (scac) Sus scrofa cDNA clone scac0034.m.22 3prim, mRNA sequence	294	C	C > G70	70	C > G93	93	C > G54	54	C > G150	150	ORF-Not Identified	ORF-Not Identified	ORF-Not Identified	ORF-Not Identified
Ssc.20367	LOC100154197	Similar to p53-inducible cell-survival factor	90235265	BX675880				917	BX675880 Sus Scrofa library (scac) Sus scrofa cDNA clone scac0034.m.22 3prim, mRNA sequence	345	A	A > T232	232	A > T152	155	A > T127	127	A > T269	273	ORF-Not Identified	ORF-Not Identified	ORF-Not Identified	ORF-Not Identified
Ssc.20367	LOC100154197	Similar to p53-inducible cell-survival factor	90235265	BX675880				917	BX675880 Sus Scrofa library (scac) Sus scrofa cDNA clone scac0034.m.22 3prim, mRNA sequence	347	G	G > A226	226	G > A151	155	G > A135	135	G > A274	278	ORF-Not Identified	ORF-Not Identified	ORF-Not Identified	ORF-Not Identified
Ssc.20367	LOC100154197	Similar to p53-inducible cell-survival factor	90235265	BX675880				917	BX675880 Sus Scrofa library (scac) Sus scrofa cDNA clone scac0034.m.22 3prim, mRNA sequence	348	T	T > G283	283	T > G150	150	T > G130	130	T > G295	295	ORF-Not Identified	ORF-Not Identified	ORF-Not Identified	ORF-Not Identified
Ssc.20367	LOC100154197	Similar to p53-inducible cell-survival factor	90235265	BX675880				917	BX675880 Sus Scrofa library (scac) Sus scrofa cDNA clone scac0034.m.22 3prim, mRNA sequence	403	N	N > T300	300	N > T211	211	N > T120	120	N > T345	345	ORF-Not Identified	ORF-Not Identified	ORF-Not Identified	ORF-Not Identified
Ssc.20367	LOC100154197	Similar to p53-inducible cell-survival factor	90235265	BX675880				917	BX675880 Sus Scrofa library (scac) Sus scrofa cDNA clone scac0034.m.22 3prim, mRNA sequence	612	T	T > G372	372	T > G220	220	T > G152	152	T > G291	291	ORF-Not Identified	ORF-Not Identified	ORF-Not Identified	ORF-Not Identified
Ssc.62087		Transcribed locus, strongly similar to NP_037098.1 heat shock 10 kDa protein 1 [Rattus norvegicus]	117784321	BX675910				632	BX675910 Sus Scrofa library (scac) Sus scrofa cDNA clone scac0030.a.10 3prim, mRNA sequence	93	T	---	---	T > G93	93	---	---	---	---	ORF-Not Identified	ORF-Not Identified	ORF-Not Identified	ORF-Not Identified
Ssc.62087		Transcribed locus, strongly similar to NP_037098.1 heat shock 10 kDa protein 1 [Rattus norvegicus]	117784321	BX675910				632	BX675910 Sus Scrofa library (scac) Sus scrofa cDNA clone scac0030.a.10 3prim, mRNA sequence	366	G	G > A572	1241	G > A1166	1175	---	---	---	---	ORF-Not Identified	ORF-Not Identified	ORF-Not Identified	ORF-Not Identified
Ssc.62087		Transcribed locus, strongly similar to NP_037098.1 heat shock 10 kDa protein 1 [Rattus norvegicus]	117784321	BX675910				632	BX675910 Sus Scrofa library (scac) Sus scrofa cDNA clone scac0030.a.10 3prim, mRNA sequence	412	C	C > T384	769	C > T1097	1105	---	---	---	---	ORF-Not Identified	ORF-Not Identified	ORF-Not Identified	ORF-Not Identified
Ssc.62087		Transcribed locus, strongly similar to NP_037098.1 heat shock 10 kDa protein 1 [Rattus norvegicus]	117784321	BX675910				632	BX675910 Sus Scrofa library (scac) Sus scrofa cDNA clone scac0030.a.10 3prim, mRNA sequence	428	G	G > A380	713	G > A1126	1132	---	---	---	---	ORF-Not Identified	ORF-Not Identified	ORF-Not Identified	ORF-Not Identified
Ssc.62087		Transcribed locus, strongly similar to NP_037098.1 heat shock 10 kDa protein 1 [Rattus norvegicus]	117784321	BX675910				632	BX675910 Sus Scrofa library (scac) Sus scrofa cDNA clone scac0030.a.10 3prim, mRNA sequence	521	A	A > C358	711	A > C665	665	---	---	---	---	ORF-Not Identified	ORF-Not Identified	ORF-Not Identified	ORF-Not Identified
Ssc.62087		Transcribed locus, strongly similar to NP_037098.1 heat shock 10 kDa protein 1 [Rattus norvegicus]	117784321	BX675910				632	BX675910 Sus Scrofa library (scac) Sus scrofa cDNA clone scac0030.a.10 3prim, mRNA sequence	606	C	---	---	C > G86	86	---	---	---	---	ORF-Not Identified	ORF-Not Identified	ORF-Not Identified	ORF-Not Identified
Ssc.9727		Transcribed locus	90235627	BX675945				827	BX675945 Sus Scrofa library (scac) Sus scrofa cDNA clone scac0029.n.11 3prim, mRNA sequence	555	G	---	---	G > A22	45	---	---	---	---	ORF-Not Identified	ORF-Not Identified	ORF-Not Identified	ORF-Not Identified
Ssc.13934		Transcribed locus	90236574	BX675951				938	BX675951 Sus Scrofa library (scac) Sus scrofa cDNA clone scac0029.n.24 3prim, mRNA sequence	348	N	N > T44	44	N > T53	53	---	---	N > T51	51	ORF-Not Identified	ORF-Not Identified	ORF-Not Identified	ORF-Not Identified
Ssc.13934		Transcribed locus	90236574	BX675951				938	BX675951 Sus Scrofa library (scac) Sus scrofa cDNA clone scac0029.n.24 3prim, mRNA sequence	957	N	---	---	N > G32	32	---	---	---	---	ORF-Not Identified	ORF-Not Identified	ORF-Not Identified	ORF-Not Identified
Ssc.13934		Transcribed locus	90236574	BX675951				938	BX675951 Sus Scrofa library (scac) Sus scrofa cDNA clone scac0029.n.24 3prim, mRNA sequence	960	N	---	---	N > G36	36	---	---	---	---	ORF-Not Identified	ORF-Not Identified	ORF-Not Identified	ORF-Not Identified
Ssc.13934		Transcribed locus	90236574	BX675951				938	BX675951 Sus Scrofa library (scac) Sus scrofa cDNA clone scac0029.n.24 3prim, mRNA sequence	962	N	---	---	N > T32	32	---	---	---	---	ORF-Not Identified	ORF-Not Identified	ORF-Not Identified	ORF-Not Identified
Ssc.13934		Transcribed locus	90236574	BX675951				938	BX675951 Sus Scrofa library (scac) Sus scrofa cDNA clone scac0029.n.24 3prim, mRNA sequence	963	N	---	---	N > G39	39	---	---	---	---	ORF-Not Identified	ORF-Not Identified	ORF-Not Identified	ORF-Not Identified
Ssc.13934		Transcribed locus	90236574	BX675951				938	BX675951 Sus Scrofa library (scac) Sus scrofa cDNA clone scac0029.n.24 3prim, mRNA sequence	967	N	---	---	N > G36	36	---	---	---	---	ORF-Not Identified	ORF-Not Identified	ORF-Not Identified	ORF-Not Identified
Ssc.13934		Transcribed locus	90236574	BX675951				938	BX675951 Sus Scrofa library (scac) Sus scrofa cDNA clone scac0029.n.24 3prim, mRNA sequence	969	N	---	---	N > C40	40	---	---	---	---	ORF-Not Identified	ORF-Not Identified	ORF-Not Identified	ORF-Not Identified
Ssc.13934		Transcribed locus	90236574	BX675951				938	BX675951 Sus Scrofa library (scac) Sus scrofa cDNA clone scac0029.n.24 3prim, mRNA sequence	971	N	---	---	N > C40	40	---	---	---	---	ORF-Not Identified	ORF-Not Identified	ORF-Not Identified	ORF-Not Identified
Ssc.13934		Transcribed locus	90236574	BX675951				938	BX675951 Sus Scrofa library (scac) Sus scrofa cDNA clone scac0029.n.24 3prim, mRNA sequence	972	N	---	---	N > A40	40	---	---	---	---	ORF-Not Identified	ORF-Not Identified	ORF-Not Identified	ORF-Not Identified
Ssc.13934		Transcribed locus	90236574	BX675951				938	BX675951 Sus Scrofa library (scac) Sus scrofa cDNA clone scac0029.n.24 3prim, mRNA sequence	973	N	---	---	N > T38	38	---	---	---	---	ORF-Not Identified	ORF-Not Identified	ORF-Not Identified	ORF-Not Identified
Ssc.13934		Transcribed locus	90236574	BX675951				938	BX675951 Sus Scrofa library (scac) Sus scrofa cDNA clone scac0029.n.24 3prim, mRNA sequence	976	N	---	---	N > C37	37	---	---	---	---	ORF-Not Identified	ORF-Not Identified	ORF-Not Identified	ORF-Not Identified
Ssc.13934		Transcribed locus	90236574	BX675951				938	BX675951 Sus Scrofa library (scac) Sus scrofa cDNA clone scac0029.n.24 3prim, mRNA sequence	977	N	---	---	N > C39	39	---	---	---	---	ORF-Not Identified	ORF-Not Identified	ORF-Not Identified	ORF-Not Identified
Ssc.13934		Transcribed locus	90236574	BX675951				938	BX675951 Sus Scrofa library (scac) Sus scrofa cDNA clone scac0029.n.24 3prim, mRNA sequence	978	N	---	---	N > A39	39	---	---	---	---	ORF-Not Identified	ORF-Not Identified	ORF-Not Identified	ORF-Not Identified
Ssc.13934		Transcribed locus	90236574	BX675951				938	BX675951 Sus Scrofa library (scac) Sus scrofa cDNA clone scac0029.n.24 3prim, mRNA sequence	979	N	---	---	N > T33	33	---	---	---	---	ORF-Not Identified	ORF-Not Identified	ORF-Not Identified	ORF-Not Identified
Ssc.13934		Transcribed locus	90236574	BX675951				938	BX675951 Sus Scrofa library (scac) Sus scrofa cDNA clone scac0029.n.24 3prim, mRNA sequence	980	N	---	---	N > A38	38	---	---	---	---	ORF-Not Identified	ORF-Not Identified	ORF-Not Identified	ORF-Not Identified
Ssc.13934		Transcribed locus	90236574	BX675951				938	BX675951 Sus Scrofa library (scac) Sus scrofa cDNA clone scac0029.n.24 3prim, mRNA sequence	981	N	---	---	N > T34	34	---	---	---	---	ORF-Not Identified	ORF-Not Identified	ORF-Not Identified	ORF-Not Identified
Ssc.13934		Transcribed locus	90236574	BX675951				938	BX675951 Sus Scrofa library (scac) Sus scrofa cDNA clone scac0029.n.24 3prim, mRNA sequence	982	N	---	---	N > A38	38	---	---	---	---	ORF-Not Identified	ORF-Not Identified	ORF-Not Identified	ORF-Not Identified
Ssc.13934		Transcribed locus	90236574	BX675951				938	BX675951 Sus Scrofa library (scac) Sus scrofa cDNA clone scac0029.n.24 3prim, mRNA sequence	983	N	---	---	N > A35	35	---	---	---	---	ORF-Not Identified	ORF-Not Identified	ORF-Not Identified	ORF-Not Identified
Ssc.13934		Transcribed locus	90236574	BX675951				938	BX675951 Sus Scrofa library (scac) Sus scrofa cDNA clone scac0029.n.24 3prim, mRNA sequence	985	N	---	---	N > C39	39	---	---	---	---	ORF-Not Identified	ORF-Not Identified	ORF-Not Identified	ORF-Not Identified
Ssc.13934		Transcribed locus	90236574	BX675951				938	BX675951 Sus Scrofa library (scac) Sus scrofa cDNA clone scac0029.n.24 3prim, mRNA sequence	986	N	---	---	N > C40	40	---	---	---	---	ORF-Not Identified	ORF-Not Identified	ORF-Not Identified	ORF-Not Identified
Ssc.13934		Transcribed locus	90236574	BX675951				938	BX675951 Sus Scrofa library (scac) Sus scrofa cDNA clone scac0029.n.24 3prim, mRNA sequence	987	N	---	---	N > C40	40	---	---	---	---	ORF-Not Identified	ORF-Not Identified	ORF-Not Identified	ORF-Not Identified
Ssc.13934		Transcribed locus	90236574	BX675951				938	BX675951 Sus Scrofa library (scac) Sus scrofa cDNA clone scac0029.n.24 3prim, mRNA sequence	988	N	---	---	N > C40	40	---	---	---	---	ORF-Not Identified	ORF-Not Identified	ORF-Not Identified	ORF-Not Identified
Ssc.13934		Transcribed locus	90236574	BX675951				938	BX675951 Sus Scrofa library (scac) Sus scrofa cDNA clone scac0029.n.24 3prim, mRNA sequence	989	N	---	---	N > C41	41	---	---	---	---	ORF-Not Identified	ORF-Not Identified	ORF-Not Identified	ORF-Not Identified
Ssc.13934		Transcribed locus	90236574	BX675951				938	BX675951 Sus Scrofa library (scac) Sus scrofa cDNA clone scac0029.n.24 3prim, mRNA sequence	990	N	---	---	N > T33	33	---	---	---	---	ORF-Not Identified	ORF-Not Identified	ORF-Not Identified	ORF-Not Identified
Ssc.13934		Transcribed locus	90236574	BX675951				938	BX675951 Sus Scrofa library (scac) Sus scrofa cDNA clone scac0029.n.24 3prim, mRNA sequence	991	N	---	---	N > A39	39	---	---	---	---	ORF-Not Identified	ORF-Not Identified	ORF-Not Identified	ORF-Not Identified
Ssc.13934		Transcribed locus	90236574	BX675951				938	BX675951 Sus Scrofa library (scac) Sus scrofa cDNA clone scac0029.n.24 3prim, mRNA sequence	993	N	---	---	N > C41	41	---	---	---	---	ORF-Not Identified	ORF-Not Identified	ORF-Not Identified	ORF-Not Identified
Ssc.13934		Transcribed locus	90236574	BX675951				938	BX675951 Sus Scrofa library (scac) Sus scrofa cDNA clone scac0029.n.24 3prim, mRNA sequence	994	N	---	---	N > T39	39	---	---	---	---	ORF-Not Identified	ORF-Not Identified	ORF-Not Identified	ORF-Not Identified
Ssc.13934		Transcribed locus	90236574	BX675951				938	BX675951 Sus Scrofa library (scac) Sus scrofa cDNA clone scac0029.n.24 3prim, mRNA sequence	997	N	---	---	N > T38	38	---	---	---	---	ORF-Not Identified	ORF-Not Identified	ORF-Not Identified	ORF-Not Identified
Ssc.13934		Transcribed locus	90236574	BX675951				938	BX675951 Sus Scrofa library (scac) Sus scrofa cDNA clone scac0029.n.24 3prim, mRNA sequence	998	N	---	---	N > T41	41	---	---	---	---	ORF-Not Identified	ORF-Not Identified	ORF-Not Identified	ORF-Not Identified
Ssc.13934		Transcribed locus	90236574	BX675951				938	BX675951 Sus Scrofa library (scac) Sus scrofa cDNA clone scac0029.n.24 3prim, mRNA sequence	999	N	---	---	N > T39	39	---	---	---	---	ORF-Not Identified	ORF-Not Identified	ORF-Not Identified	ORF-Not Identified
Ssc.13934		Transcribed locus	90236574	BX675951				938	BX675951 Sus Scrofa library (scac) Sus scrofa cDNA clone scac0029.n.24 3prim, mRNA sequence	1000	N	---	---	N > G41	41	---	---	---	---	ORF-Not Identified	ORF-Not Identified	ORF-Not Identified	ORF-Not Identified
Ssc.13934		Transcribed locus	90236574	BX675951				938	BX675951 Sus Scrofa library (scac) Sus scrofa cDNA clone scac0029.n.24 3prim, mRNA sequence	1001	N	---	---	N > T39	39	---	---	---	---	ORF-Not Identified	ORF-Not Identified	ORF-Not Identified	ORF-Not Identified
Ssc.13934		Transcribed locus	90236574	BX675951				938	BX675951 Sus Scrofa library (scac) Sus scrofa cDNA clone scac0029.n.24 3prim, mRNA sequence	1002	N	---	---	N > T41	41	---	---	---	---	ORF-Not Identified	ORF-Not Identified	ORF-Not Identified	ORF-Not Identified
Ssc.13934		Transcribed locus	90236574	BX675951				938	BX675951 Sus Scrofa library (scac) Sus scrofa cDNA clone scac0029.n.24 3prim, mRNA sequence	1003	N	---	---	N > A40	40	---	---	---	---	ORF-Not Identified	ORF-Not Identified	ORF-Not Identified	ORF-Not Identified
Ssc.13934		Transcribed locus	90236574	BX675951				938	BX675951 Sus Scrofa library (scac) Sus scrofa cDNA clone scac0029.n.24 3prim, mRNA sequence	1004	N	---	---	N > A41	41	---	---	---	---	ORF-Not Identified	ORF-Not Identified	ORF-Not Identified	ORF-Not Identified
Ssc.13934		Transcribed locus	90236574	BX675951				938	BX675951 Sus Scrofa library (scac) Sus scrofa cDNA clone scac0029.n.24 3prim, mRNA sequence	1005	N	---	---	N > G39	39	---	---	---	---	ORF-Not Identified	ORF-Not Identified	ORF-Not Identified	ORF-Not Identified
Ssc.13934		Transcribed locus	90236574	BX675951				938	BX675951 Sus Scrofa library (scac) Sus scrofa cDNA clone scac0029.n.24 3prim, mRNA sequence	1006	N	---	---	N > C41	41	---	---	---	---	ORF-Not Identified	ORF-Not Identified	ORF-Not Identified	ORF-Not Identified
Ssc.13934		Transcribed locus	90236574	BX675951				938	BX675951 Sus Scrofa library (scac) Sus scrofa cDNA clone scac0029.n.24 3prim, mRNA sequence	1007	N	---	---	N > C40	40	---	---	---	---	ORF-Not Identified	ORF-Not Identified	ORF-Not Identified	ORF-Not Identified
Ssc.13934		Transcribed locus	90236574	BX675951				938	BX675951 Sus Scrofa library (scac) Sus scrofa cDNA clone scac0029.n.24 3prim, mRNA sequence	1008	N	---	---	N > T40	40	---	---	---	---	ORF-Not Identified	ORF-Not Identified	ORF-Not Identified	ORF-Not Identified
Ssc.13934		Transcribed locus	90236574	BX675951				938	BX675951 Sus Scrofa library (scac) Sus scrofa cDNA clone scac0029.n.24 3prim, mRNA sequence	1009	N	---	---	N > A37	37	---	---	---	---	ORF-Not Identified	ORF-Not Identified	ORF-Not Identified	ORF-Not Identified
Ssc.13934		Transcribed locus	90236574	BX675951				938	BX675951 Sus Scrofa library (scac) Sus scrofa cDNA clone scac0029.n.24 3prim, mRNA sequence	1010	N	---	---	N > C37	37	---	---	---	---	ORF-Not Identified	ORF-Not Identified	ORF-Not Identified	ORF-Not Identified
Ssc.13934		Transcribed locus	90236574	BX675951				938	BX675951 Sus Scrofa library (scac) Sus scrofa cDNA clone scac0029.n.24 3prim, mRNA sequence	1011	N	---	---	N > T37	37	---	---	---	---	ORF-Not Identified	ORF-Not Identified	ORF-Not Identified	ORF-Not Identified
Ssc.13934		Transcribed locus	90236574	BX675951				938	BX675951 Sus Scrofa library (scac) Sus scrofa cDNA clone scac0029.n.24 3prim, mRNA sequence	1012	N	---	---	N > A39	39	---	---	---	---	ORF-Not Identified	ORF-Not Identified	ORF-Not Identified	ORF-Not Identified
Ssc.13934		Transcribed locus	90236574	BX675951				938	BX675951 Sus Scrofa library (scac) Sus scrofa cDNA clone scac0029.n.24 3prim, mRNA sequence	1013	N	---	---	N > G39	39	---	---	---	---	ORF-Not Identified	ORF-Not Identified	ORF-Not Identified	ORF-Not Identified
Ssc.13934		Transcribed locus	90236574	BX675951				938	BX675951 Sus Scrofa library (scac) Sus scrofa cDNA clone scac0029.n.24 3prim, mRNA sequence	1014	N	---	---	N > T38	38	---	---	---	---	ORF-Not Identified	ORF-Not Identified	ORF-Not Identified	ORF-Not Identified
Ssc.13934		Transcribed locus	90236574	BX675951				938	BX675951 Sus Scrofa library (scac) Sus scrofa cDNA clone scac0029.n.24 3prim, mRNA sequence	1015	N	---	---	N > T40	40	---	---	---	---	ORF-Not Identified	ORF-Not Identified	ORF-Not Identified	ORF-Not Identified
Ssc.13934		Transcribed locus	90236574	BX675951				938	BX675951 Sus Scrofa library (scac) Sus scrofa cDNA clone scac0029.n.24 3prim, mRNA sequence	1016	N	---	---	N > C40	40	---	---	---	---	ORF-Not Identified	ORF-Not Identified	ORF-Not Identified	ORF-Not Identified
Ssc.13934		Transcribed locus	90236574	BX675951				938	BX675951 Sus Scrofa library (scac) Sus scrofa cDNA clone scac0029.n.24 3prim, mRNA sequence	1017	N	---	---	N > A39	39	---	---	---	---	ORF-Not Identified	ORF-Not Identified	ORF-Not Identified	ORF-Not Identified
Ssc.13934		Transcribed locus	90236574	BX675951				938	BX675951 Sus Scrofa library (scac) Sus scrofa cDNA clone scac0029.n.24 3prim, mRNA sequence	1018	N	---	---	N > A39	39	---	---	---	---	ORF-Not Identified	ORF-Not Identified	ORF-Not Identified	ORF-Not Identified
Ssc.13934		Transcribed locus	90236574	BX675951				938	BX675951 Sus Scrofa library (scac) Sus scrofa cDNA clone scac0029.n.24 3prim, mRNA sequence	1019	N	---	---	N > T40	40	---	---	---	---	ORF-Not Identified	ORF-Not Identified	ORF-Not Identified	ORF-Not Identified
Ssc.13934		Transcribed locus	90236574	BX675951				938	BX675951 Sus Scrofa library (scac) Sus scrofa cDNA clone scac0029.n.24 3prim, mRNA sequence	1020	N	---	---	N > G40	40	---	---	---	---	ORF-Not Identified	ORF-Not Identified	ORF-Not Identified	ORF-Not Identified
Ssc.13934		Transcribed locus	90236574	BX675951				938	BX675951 Sus Scrofa library (scac) Sus scrofa cDNA clone scac0029.n.24 3prim, mRNA sequence	1021	N	---	---	N > A40	40	---	---	---	---	ORF-Not Identified	ORF-Not Identified	ORF-Not Identified	ORF-Not Identified
Ssc.13934		Transcribed locus	90236574	BX675951				938	BX675951 Sus Scrofa library (scac) Sus scrofa cDNA clone scac0029.n.24 3prim, mRNA sequence	1022	N	---	---	N > C41	41	---	---	---	---	ORF-Not Identified	ORF-Not Identified	ORF-Not Identified	ORF-Not Identified
Ssc.13934		Transcribed locus	90236574	BX675951				938	BX675951 Sus Scrofa library (scac) Sus scrofa cDNA clone scac0029.n.24 3prim, mRNA sequence	1023	N	---	---	N > T40	40	---	---	---	---	ORF-Not Identified	ORF-Not Identified	ORF-Not Identified	ORF-Not Identified
Ssc.13934		Transcribed locus	90236574	BX675951				938	BX675951 Sus Scrofa library (scac) Sus scrofa cDNA clone scac0029.n.24 3prim, mRNA sequence	1024	N	---	---	N > A39	39	---	---	---	---	ORF-Not Identified	ORF-Not Identified	ORF-Not Identified	ORF-Not Identified
Ssc.13934		Transcribed locus	90236574	BX675951				938	BX675951 Sus Scrofa library (scac) Sus scrofa cDNA clone scac0029.n.24 3prim, mRNA sequence	1025	N	---	---	N > T39	39	---	---	---	---	ORF-Not Identified	ORF-Not Identified	ORF-Not Identified	ORF-Not Identified
Ssc.13934		Transcribed locus	90236574	BX675951				938	BX675951 Sus Scrofa library (scac) Sus scrofa cDNA clone scac0029.n.24 3prim, mRNA sequence	1026	N	---	---	N > T39	39	---	---	---	---	ORF-Not Identified	ORF-Not Identified	ORF-Not Identified	ORF-Not Identified
Ssc.13934		Transcribed locus	90236574	BX675951				938	BX675951 Sus Scrofa library (scac) Sus scrofa cDNA clone scac0029.n.24 3prim, mRNA sequence	1027	N	---	---	N > A38	38	---	---	---	---	ORF-Not Identified	ORF-Not Identified	ORF-Not Identified	ORF-Not Identified
Ssc.13934		Transcribed locus	90236574	BX675951				938	BX675951 Sus Scrofa library (scac) Sus scrofa cDNA clone scac0029.n.24 3prim, mRNA sequence	1028	N	---	---	N > A40	40	---	---	---	---	ORF-Not Identified	ORF-Not Identified	ORF-Not Identified	ORF-Not Identified
Ssc.13934		Transcribed locus	90236574	BX675951				938	BX675951 Sus Scrofa library (scac) Sus scrofa cDNA clone scac0029.n.24 3prim, mRNA sequence	1029	N	---	---	N > A40	40	---	---	---	---	ORF-Not Identified	ORF-Not Identified	ORF-Not Identified	ORF-Not Identified
Ssc.13934		Transcribed locus	90236574	BX675951				938	BX675951 Sus Scrofa library (scac) Sus scrofa cDNA clone scac0029.n.24 3prim, mRNA sequence	1030	N	---	---	N > A33	33	---	---	---	---	ORF-Not Identified	ORF-Not Identified	ORF-Not Identified	ORF-Not Identified
Ssc.72225		Transcribed locus, strongly similar to XP_001924800.1 PREDICTED: similar to acyl-Coenzyme A dehydrogenase family, member 11 [Sus scrofa]	90236580	BX675957				836	BX675957 Sus Scrofa library (scac) Sus scrofa cDNA clone scac0028.c.22 3prim, mRNA sequence	577	G	---	---	G > A50	50	---	---	G > A58	58	ORF-Not Identified	ORF-Not Identified	ORF-Not Identified	ORF-Not Identified
Ssc.20604		Transcribed locus, strongly similar to NP_060829.2 UFM1-specific peptidase 2 [Homo sapiens]	90236185	BX676002				1007	BX676002 Sus Scrofa library (scac) Sus scrofa cDNA clone scac0029.j.20 3prim, mRNA sequence	645	A	A > G24	38	---	---	---	---	---	---	ORF-Not Identified	ORF-Not Identified	ORF-Not Identified	ORF-Not Identified
Ssc.20648		Transcribed locus, strongly similar to NP_000039.2 argininosuccinate lyase isoform 1 [Homo sapiens]	90236082	BX676056				871	BX676056 Sus Scrofa library (scac) Sus scrofa cDNA clone scac0036.h.01 3prim, mRNA sequence	212	T	---	---	---	---	T > C42	42	T > C45	45	ORF-Not Identified	ORF-Not Identified	ORF-Not Identified	ORF-Not Identified
Ssc.41857		Transcribed locus, strongly similar to NP_001026340.1 ring finger protein 103 [Gallus gallus]	90236137	BX676083				828	BX676083 Sus Scrofa library (scac) Sus scrofa cDNA clone scac0036.k.01 3prim, mRNA sequence	385	T	---	---	T > C37	37	---	---	---	---	ORF-Not Identified	ORF-Not Identified	ORF-Not Identified	ORF-Not Identified
Ssc.74907		Transcribed locus	90238243	BX676360				931	BX676360 Sus Scrofa library (scac) Sus scrofa cDNA clone scac0031.b.03 3prim, mRNA sequence	231	C	C > T45	45	---	---	---	---	---	---	ORF-Not Identified	ORF-Not Identified	ORF-Not Identified	ORF-Not Identified
Ssc.74907		Transcribed locus	90238243	BX676360				931	BX676360 Sus Scrofa library (scac) Sus scrofa cDNA clone scac0031.b.03 3prim, mRNA sequence	232	G	G > C56	56	G > C37	37	---	---	---	---	ORF-Not Identified	ORF-Not Identified	ORF-Not Identified	ORF-Not Identified
Ssc.74907		Transcribed locus	90238243	BX676360				931	BX676360 Sus Scrofa library (scac) Sus scrofa cDNA clone scac0031.b.03 3prim, mRNA sequence	306	C	---	---	---	---	---	---	C > G57	58	ORF-Not Identified	ORF-Not Identified	ORF-Not Identified	ORF-Not Identified
Ssc.62090		Transcribed locus	90238244	BX676361				869	BX676361 Sus Scrofa library (scac) Sus scrofa cDNA clone scac0031.b.04 3prim, mRNA sequence	539	T	---	---	---	---	---	---	T > A19	44	ORF-Not Identified	ORF-Not Identified	ORF-Not Identified	ORF-Not Identified
Ssc.56549		Transcribed locus, strongly similar to NP_062754.1 vacuolar protein sorting 29 [Mus musculus]	90238257	BX676378				997	BX676378 Sus Scrofa library (scac) Sus scrofa cDNA clone scac0031.c.10 3prim, mRNA sequence	267	T	T > A39	39	T > A42	42	---	---	T > A79	79	ORF-Not Identified	ORF-Not Identified	ORF-Not Identified	ORF-Not Identified
Ssc.56549		Transcribed locus, strongly similar to NP_062754.1 vacuolar protein sorting 29 [Mus musculus]	90238257	BX676378				997	BX676378 Sus Scrofa library (scac) Sus scrofa cDNA clone scac0031.c.10 3prim, mRNA sequence	298	C	C > G81	81	C > G116	116	C > G60	63	C > G113	113	ORF-Not Identified	ORF-Not Identified	ORF-Not Identified	ORF-Not Identified
Ssc.56549		Transcribed locus, strongly similar to NP_062754.1 vacuolar protein sorting 29 [Mus musculus]	90238257	BX676378				997	BX676378 Sus Scrofa library (scac) Sus scrofa cDNA clone scac0031.c.10 3prim, mRNA sequence	307	N	N > A66	66	N > A112	112	N > A77	77	N > A85	85	ORF-Not Identified	ORF-Not Identified	ORF-Not Identified	ORF-Not Identified
Ssc.56549		Transcribed locus, strongly similar to NP_062754.1 vacuolar protein sorting 29 [Mus musculus]	90238257	BX676378				997	BX676378 Sus Scrofa library (scac) Sus scrofa cDNA clone scac0031.c.10 3prim, mRNA sequence	837	C	---	---	---	---	C > A62	65	---	---	ORF-Not Identified	ORF-Not Identified	ORF-Not Identified	ORF-Not Identified
Ssc.56549		Transcribed locus, strongly similar to NP_062754.1 vacuolar protein sorting 29 [Mus musculus]	90238257	BX676378				997	BX676378 Sus Scrofa library (scac) Sus scrofa cDNA clone scac0031.c.10 3prim, mRNA sequence	863	A	A > G32	52	---	---	---	---	A > G72	72	ORF-Not Identified	ORF-Not Identified	ORF-Not Identified	ORF-Not Identified
Ssc.33129		Transcribed locus	117784330	BX676386				845	BX676386 Sus Scrofa library (scac) Sus scrofa cDNA clone scac0028.a.21 3prim, mRNA sequence	118	T	---	---	T > A23	49	---	---	---	---	ORF-Not Identified	ORF-Not Identified	ORF-Not Identified	ORF-Not Identified
Ssc.33129		Transcribed locus	117784330	BX676386				845	BX676386 Sus Scrofa library (scac) Sus scrofa cDNA clone scac0028.a.21 3prim, mRNA sequence	447	t	t > C128	128	t > C48	48	---	---	---	---	ORF-Not Identified	ORF-Not Identified	ORF-Not Identified	ORF-Not Identified
Ssc.33129		Transcribed locus	117784330	BX676386				845	BX676386 Sus Scrofa library (scac) Sus scrofa cDNA clone scac0028.a.21 3prim, mRNA sequence	573	G	G > A165	394	---	---	---	---	---	---	ORF-Not Identified	ORF-Not Identified	ORF-Not Identified	ORF-Not Identified
Ssc.33129		Transcribed locus	117784330	BX676386				845	BX676386 Sus Scrofa library (scac) Sus scrofa cDNA clone scac0028.a.21 3prim, mRNA sequence	696	T	T > A190	541	---	---	---	---	---	---	ORF-Not Identified	ORF-Not Identified	ORF-Not Identified	ORF-Not Identified
Ssc.47078		Transcribed locus	117784333	BX676412				785	BX676412 Sus Scrofa library (scac) Sus scrofa cDNA clone scac0031.e.04 3prim, mRNA sequence	281	C	---	---	---	---	---	---	C > G40	40	ORF-Not Identified	ORF-Not Identified	ORF-Not Identified	ORF-Not Identified
Ssc.20006	SULT1A1	Sulfotransferase family, cytosolic, 1A, phenol-preferring, member 1	37780219	AY193893		108	995	1201	Sus scrofa phenol sulfotransferase mRNA, complete cds	227	C	---	---	---	---	---	---	C > T15	39	Syn D	Syn D	Syn D	Syn D
Ssc.20006	SULT1A1	Sulfotransferase family, cytosolic, 1A, phenol-preferring, member 1	37780219	AY193893		108	995	1201	Sus scrofa phenol sulfotransferase mRNA, complete cds	369	A	---	---	A > G15	32	---	---	---	---	Syn R	Non-Syn R > G	Syn R	Syn R
Ssc.23660	SLA-7	MHC class I antigen 7	40218064	AY463541		1	1206	1206	Sus scrofa SLA-7 mRNA, complete cds	870	C	---	---	---	---	---	---	C > A10	32	Syn P	Syn P	Syn P	Syn P
Ssc.55390		Clone 61 SLA-3	40218056	AY463537		1	296	887	Sus scrofa clone 61 SLA-3 mRNA, partial cds	182	C	---	---	---	---	---	---	C > T26	58	Syn S	Syn S	Syn S	Non-Syn S > L
Ssc.55390		Clone 61 SLA-3	40218056	AY463537		1	296	887	Sus scrofa clone 61 SLA-3 mRNA, partial cds	797	G	---	---	G > A53	54	---	---	---	---	3`UTR	3`UTR	3`UTR	3`UTR
Ssc.42622	STAT1	Signal transducer and activator of transcription 1	40363628	AB116564	stat1	1	2274	2274	Sus scrofa stat1 mRNA for signal transducer and activator of transcription 1, complete cds	1057	A	---	---	---	---	---	---	A > G31	31	Syn K	Syn K	Syn K	Non-Syn K > E
Ssc.74952		Transcribed locus, strongly similar to NP_001011509.1 heme-binding protein [Sus scrofa]	40406797	BP157324				886	BP157324 full-length enriched swine cDNA library, adult spleen Sus scrofa cDNA clone SPL010005C01 5', mRNA sequence	195	T	---	---	T > C40	60	---	---	T > C63	63	ORF-Not Identified	ORF-Not Identified	ORF-Not Identified	ORF-Not Identified
Ssc.74952		Transcribed locus, strongly similar to NP_001011509.1 heme-binding protein [Sus scrofa]	40406797	BP157324				886	BP157324 full-length enriched swine cDNA library, adult spleen Sus scrofa cDNA clone SPL010005C01 5', mRNA sequence	237	T	---	---	T > C69	116	---	---	---	---	ORF-Not Identified	ORF-Not Identified	ORF-Not Identified	ORF-Not Identified
Ssc.74952		Transcribed locus, strongly similar to NP_001011509.1 heme-binding protein [Sus scrofa]	40406797	BP157324				886	BP157324 full-length enriched swine cDNA library, adult spleen Sus scrofa cDNA clone SPL010005C01 5', mRNA sequence	291	T	---	---	T > C62	107	---	---	---	---	ORF-Not Identified	ORF-Not Identified	ORF-Not Identified	ORF-Not Identified
Ssc.74952		Transcribed locus, strongly similar to NP_001011509.1 heme-binding protein [Sus scrofa]	40406797	BP157324				886	BP157324 full-length enriched swine cDNA library, adult spleen Sus scrofa cDNA clone SPL010005C01 5', mRNA sequence	420	G	---	---	G > A38	96	---	---	G > A94	94	ORF-Not Identified	ORF-Not Identified	ORF-Not Identified	ORF-Not Identified
Ssc.51968		Transcribed locus, strongly similar to NP_005372.2 nucleolin [Homo sapiens]	40406827	BP157354				905	BP157354 full-length enriched swine cDNA library, adult spleen Sus scrofa cDNA clone SPL010005C02 5', mRNA sequence	171	C	C > T68	154	C > T97	97	---	---	C > T64	123	ORF-Not Identified	ORF-Not Identified	ORF-Not Identified	ORF-Not Identified
Ssc.51968		Transcribed locus, strongly similar to NP_005372.2 nucleolin [Homo sapiens]	40406827	BP157354				905	BP157354 full-length enriched swine cDNA library, adult spleen Sus scrofa cDNA clone SPL010005C02 5', mRNA sequence	409	G	G > A49	49	G > A156	156	G > A65	65	G > A91	91	ORF-Not Identified	ORF-Not Identified	ORF-Not Identified	ORF-Not Identified
Ssc.51968		Transcribed locus, strongly similar to NP_005372.2 nucleolin [Homo sapiens]	40406827	BP157354				905	BP157354 full-length enriched swine cDNA library, adult spleen Sus scrofa cDNA clone SPL010005C02 5', mRNA sequence	519	C	---	---	C > T21	55	---	---	C > T47	74	ORF-Not Identified	ORF-Not Identified	ORF-Not Identified	ORF-Not Identified
Ssc.51968		Transcribed locus, strongly similar to NP_005372.2 nucleolin [Homo sapiens]	40406827	BP157354				905	BP157354 full-length enriched swine cDNA library, adult spleen Sus scrofa cDNA clone SPL010005C02 5', mRNA sequence	580	A	---	---	A > G41	41	A > G55	55	A > G55	55	ORF-Not Identified	ORF-Not Identified	ORF-Not Identified	ORF-Not Identified
Ssc.51968		Transcribed locus, strongly similar to NP_005372.2 nucleolin [Homo sapiens]	40406827	BP157354				905	BP157354 full-length enriched swine cDNA library, adult spleen Sus scrofa cDNA clone SPL010005C02 5', mRNA sequence	654	C	---	---	---	---	---	---	C > T29	49	ORF-Not Identified	ORF-Not Identified	ORF-Not Identified	ORF-Not Identified
Ssc.54490		Transcribed locus, strongly similar to NP_001012551.1 chaperonin containing TCP1, subunit 2 (beta) [Gallus gallus]	40406942	BP157469				885	BP157469 full-length enriched swine cDNA library, adult spleen Sus scrofa cDNA clone SPL010002C06 5', mRNA sequence	253	C	C > T34	34	---	---	---	---	---	---	ORF-Not Identified	ORF-Not Identified	ORF-Not Identified	ORF-Not Identified
Ssc.54490		Transcribed locus, strongly similar to NP_001012551.1 chaperonin containing TCP1, subunit 2 (beta) [Gallus gallus]	40406942	BP157469				885	BP157469 full-length enriched swine cDNA library, adult spleen Sus scrofa cDNA clone SPL010002C06 5', mRNA sequence	809	N	N > A48	48	N > A50	50	---	---	N > A60	60	ORF-Not Identified	ORF-Not Identified	ORF-Not Identified	ORF-Not Identified
Ssc.2292		Transcribed locus, strongly similar to NP_783193.2 heterogeneous nuclear ribonucleoprotein R [Rattus norvegicus]	40408136	BP158663				890	BP158663 full-length enriched swine cDNA library, adult spleen Sus scrofa cDNA clone SPL010019F11 5', mRNA sequence	328	A	A > G33	33	---	---	A > G32	32	---	---	ORF-Not Identified	ORF-Not Identified	ORF-Not Identified	ORF-Not Identified
Ssc.2292		Transcribed locus, strongly similar to NP_783193.2 heterogeneous nuclear ribonucleoprotein R [Rattus norvegicus]	40408136	BP158663				890	BP158663 full-length enriched swine cDNA library, adult spleen Sus scrofa cDNA clone SPL010019F11 5', mRNA sequence	438	C	C > G43	43	C > G41	41	---	---	C > G36	36	ORF-Not Identified	ORF-Not Identified	ORF-Not Identified	ORF-Not Identified
Ssc.2292		Transcribed locus, strongly similar to NP_783193.2 heterogeneous nuclear ribonucleoprotein R [Rattus norvegicus]	40408136	BP158663				890	BP158663 full-length enriched swine cDNA library, adult spleen Sus scrofa cDNA clone SPL010019F11 5', mRNA sequence	574	A	A > G35	35	A > G79	79	---	---	A > G50	50	ORF-Not Identified	ORF-Not Identified	ORF-Not Identified	ORF-Not Identified
Ssc.3369		Transcribed locus, strongly similar to NP_002086.1 general transcription factor IIE, polypeptide 2, beta 34kDa [Homo sapiens]	40408321	BP158848				755	BP158848 full-length enriched swine cDNA library, adult spleen Sus scrofa cDNA clone SPL010038G05 5', mRNA sequence	418	A	---	---	A > G20	34	---	---	---	---	ORF-Not Identified	ORF-Not Identified	ORF-Not Identified	ORF-Not Identified
Ssc.3369		Transcribed locus, strongly similar to NP_002086.1 general transcription factor IIE, polypeptide 2, beta 34kDa [Homo sapiens]	40408321	BP158848				755	BP158848 full-length enriched swine cDNA library, adult spleen Sus scrofa cDNA clone SPL010038G05 5', mRNA sequence	541	T	---	---	T > C23	64	---	---	T > C22	39	ORF-Not Identified	ORF-Not Identified	ORF-Not Identified	ORF-Not Identified
Ssc.16563		Transcribed locus, strongly similar to NP_001006442.1 DC2 protein [Gallus gallus]	40409269	BP159796				876	BP159796 full-length enriched swine cDNA library, adult thymus Sus scrofa cDNA clone THY010031A05 5', mRNA sequence	734	G	G > A234	506	---	---	---	---	---	---	ORF-Not Identified	ORF-Not Identified	ORF-Not Identified	ORF-Not Identified
Ssc.16563		Transcribed locus, strongly similar to NP_001006442.1 DC2 protein [Gallus gallus]	40409269	BP159796				876	BP159796 full-length enriched swine cDNA library, adult thymus Sus scrofa cDNA clone THY010031A05 5', mRNA sequence	741	T	T > C238	468	---	---	---	---	---	---	ORF-Not Identified	ORF-Not Identified	ORF-Not Identified	ORF-Not Identified
Ssc.56095		Transcribed locus, strongly similar to XP_001916197.1 PREDICTED: dynein, axonemal, heavy chain 11 [Equus caballus]	40412579	BP163106				878	BP163106 full-length enriched swine cDNA library, adult thymus Sus scrofa cDNA clone THY010038D01 5', mRNA sequence	216	T	---	---	T > C39	39	---	---	---	---	ORF-Not Identified	ORF-Not Identified	ORF-Not Identified	ORF-Not Identified
Ssc.57173		Transcribed locus, strongly similar to NP_058848.1 ribosomal protein S17 [Rattus norvegicus]	40415016	BP165543				857	BP165543 full-length enriched swine cDNA library, adult thymus Sus scrofa cDNA clone THY010095E12 5', mRNA sequence	116	C	---	---	---	---	C > A76	77	C > A47	47	ORF-Not Identified	ORF-Not Identified	ORF-Not Identified	ORF-Not Identified
Ssc.62136		Transcribed locus, strongly similar to NP_001034104.1 hypothetical protein LOC301563 [Rattus norvegicus]	40416643	BP167170				840	BP167170 full-length enriched swine cDNA library, adult thymus Sus scrofa cDNA clone THY010035G04 5', mRNA sequence	748	C	---	---	---	---	C > T37	37	---	---	ORF-Not Identified	ORF-Not Identified	ORF-Not Identified	ORF-Not Identified
Ssc.70671		Transcribed locus, moderately similar to NP_001035834.1 integral membrane protein 2B [Sus scrofa]	40417442	BP167969				549	BP167969 full-length enriched swine cDNA library, adult thymus Sus scrofa cDNA clone THY010110G11 5', mRNA sequence	405	G	---	---	G > A38	98	---	---	---	---	ORF-Not Identified	ORF-Not Identified	ORF-Not Identified	ORF-Not Identified
Ssc.54642		Transcribed locus, strongly similar to XP_418029.1 PREDICTED: hypothetical protein [Gallus gallus]	40418848	BP169375				786	BP169375 full-length enriched swine cDNA library, adult uterus Sus scrofa cDNA clone UTR010013A01 5', mRNA sequence	137	A	---	---	---	---	---	---	A > T57	170	ORF-Not Identified	ORF-Not Identified	ORF-Not Identified	ORF-Not Identified
Ssc.54642		Transcribed locus, strongly similar to XP_418029.1 PREDICTED: hypothetical protein [Gallus gallus]	40418848	BP169375				786	BP169375 full-length enriched swine cDNA library, adult uterus Sus scrofa cDNA clone UTR010013A01 5', mRNA sequence	527	G	---	---	---	---	G > A34	34	---	---	ORF-Not Identified	ORF-Not Identified	ORF-Not Identified	ORF-Not Identified
Ssc.54642		Transcribed locus, strongly similar to XP_418029.1 PREDICTED: hypothetical protein [Gallus gallus]	40418848	BP169375				786	BP169375 full-length enriched swine cDNA library, adult uterus Sus scrofa cDNA clone UTR010013A01 5', mRNA sequence	700	C	---	---	---	---	---	---	C > G41	41	ORF-Not Identified	ORF-Not Identified	ORF-Not Identified	ORF-Not Identified
Ssc.52542		Transcribed locus	40419749	BP170276				779	BP170276 full-length enriched swine cDNA library, adult uterus Sus scrofa cDNA clone UTR010039B09 5', mRNA sequence	728	c	---	---	---	---	---	---	c > G41	58	ORF-Not Identified	ORF-Not Identified	ORF-Not Identified	ORF-Not Identified
Ssc.54032		Transcribed locus, strongly similar to NP_059015.1 protein disulfide-isomerase A3 precursor [Rattus norvegicus]	40420061	BP170588				903	BP170588 full-length enriched swine cDNA library, adult uterus Sus scrofa cDNA clone UTR010038C04 5', mRNA sequence	542	A	A > G254	254	---	---	A > G66	157	---	---	ORF-Not Identified	ORF-Not Identified	ORF-Not Identified	ORF-Not Identified
Ssc.54032		Transcribed locus, strongly similar to NP_059015.1 protein disulfide-isomerase A3 precursor [Rattus norvegicus]	40420061	BP170588				903	BP170588 full-length enriched swine cDNA library, adult uterus Sus scrofa cDNA clone UTR010038C04 5', mRNA sequence	567	T	---	---	T > C341	693	---	---	---	---	ORF-Not Identified	ORF-Not Identified	ORF-Not Identified	ORF-Not Identified
Ssc.54032		Transcribed locus, strongly similar to NP_059015.1 protein disulfide-isomerase A3 precursor [Rattus norvegicus]	40420061	BP170588				903	BP170588 full-length enriched swine cDNA library, adult uterus Sus scrofa cDNA clone UTR010038C04 5', mRNA sequence	904	N	---	---	N > G80	80	N > G40	41	N > G50	50	ORF-Not Identified	ORF-Not Identified	ORF-Not Identified	ORF-Not Identified
Ssc.70680		Transcribed locus, strongly similar to NP_001627.2 adenine nucleotide translocator 3 [Homo sapiens]	40420397	BP170924				748	BP170924 full-length enriched swine cDNA library, adult uterus Sus scrofa cDNA clone UTR010014C12 5', mRNA sequence	688	C	---	---	---	---	---	---	C > T96	205	ORF-Not Identified	ORF-Not Identified	ORF-Not Identified	ORF-Not Identified
Ssc.70680		Transcribed locus, strongly similar to NP_001627.2 adenine nucleotide translocator 3 [Homo sapiens]	40420397	BP170924				748	BP170924 full-length enriched swine cDNA library, adult uterus Sus scrofa cDNA clone UTR010014C12 5', mRNA sequence	707	C	---	---	---	---	C > T35	35	C > T85	86	ORF-Not Identified	ORF-Not Identified	ORF-Not Identified	ORF-Not Identified
Ssc.58403		Transcribed locus	40420887	BP171414				809	BP171414 full-length enriched swine cDNA library, adult uterus Sus scrofa cDNA clone UTR010009D11 5', mRNA sequence	168	T	T > C59	59	T > C36	36	---	---	T > C86	87	ORF-Not Identified	ORF-Not Identified	ORF-Not Identified	ORF-Not Identified
Ssc.5250		Transcribed locus, strongly similar to NP_058626.1 syntaxin 18 [Homo sapiens]	40421299	BP171826				857	BP171826 full-length enriched swine cDNA library, adult uterus Sus scrofa cDNA clone UTR010021E08 5', mRNA sequence	802	T	---	---	---	---	T > C35	35	---	---	ORF-Not Identified	ORF-Not Identified	ORF-Not Identified	ORF-Not Identified
Ssc.9686		Transcribed locus, strongly similar to NP_115612.4 ubiquitin specific protease 48 isoform a [Homo sapiens]	40421453	BP171980				825	BP171980 full-length enriched swine cDNA library, adult uterus Sus scrofa cDNA clone UTR010047E11 5', mRNA sequence	710	C	---	---	---	---	---	---	C > T22	47	ORF-Not Identified	ORF-Not Identified	ORF-Not Identified	ORF-Not Identified
Ssc.55508		Transcribed locus	40421674	BP172201				851	BP172201 full-length enriched swine cDNA library, adult uterus Sus scrofa cDNA clone UTR010045F04 5', mRNA sequence	750	G	---	---	---	---	G > A22	52	---	---	ORF-Not Identified	ORF-Not Identified	ORF-Not Identified	ORF-Not Identified
Ssc.55508		Transcribed locus	40421674	BP172201				851	BP172201 full-length enriched swine cDNA library, adult uterus Sus scrofa cDNA clone UTR010045F04 5', mRNA sequence	798	A	---	---	---	---	A > G20	33	---	---	ORF-Not Identified	ORF-Not Identified	ORF-Not Identified	ORF-Not Identified
Ssc.58412		Transcribed locus, moderately similar to NP_001627.2 adenine nucleotide translocator 3 [Homo sapiens]	40421968	BP172495				796	BP172495 full-length enriched swine cDNA library, adult uterus Sus scrofa cDNA clone UTR010034F11 5', mRNA sequence	751	C	---	---	---	---	---	---	C > T54	125	ORF-Not Identified	ORF-Not Identified	ORF-Not Identified	ORF-Not Identified
Ssc.7613		Transcribed locus	40422220	BP172747				787	BP172747 full-length enriched swine cDNA library, adult uterus Sus scrofa cDNA clone UTR010015G05 5', mRNA sequence	391	C	C > G74	74	C > G40	50	---	---	C > G57	57	ORF-Not Identified	ORF-Not Identified	ORF-Not Identified	ORF-Not Identified
Ssc.54220		Transcribed locus, strongly similar to NP_990284.1 ribosomal protein S27a [Gallus gallus]	40422298	BP172825				876	BP172825 full-length enriched swine cDNA library, adult uterus Sus scrofa cDNA clone UTR010049G06 5', mRNA sequence	350	c	---	---	---	---	---	---	c > T41	41	ORF-Not Identified	ORF-Not Identified	ORF-Not Identified	ORF-Not Identified
Ssc.54220		Transcribed locus, strongly similar to NP_990284.1 ribosomal protein S27a [Gallus gallus]	40422298	BP172825				876	BP172825 full-length enriched swine cDNA library, adult uterus Sus scrofa cDNA clone UTR010049G06 5', mRNA sequence	404	g	---	---	---	---	---	---	g > A31	31	ORF-Not Identified	ORF-Not Identified	ORF-Not Identified	ORF-Not Identified
Ssc.54220		Transcribed locus, strongly similar to NP_990284.1 ribosomal protein S27a [Gallus gallus]	40422298	BP172825				876	BP172825 full-length enriched swine cDNA library, adult uterus Sus scrofa cDNA clone UTR010049G06 5', mRNA sequence	452	t	---	---	---	---	---	---	t > C57	57	ORF-Not Identified	ORF-Not Identified	ORF-Not Identified	ORF-Not Identified
Ssc.54220		Transcribed locus, strongly similar to NP_990284.1 ribosomal protein S27a [Gallus gallus]	40422298	BP172825				876	BP172825 full-length enriched swine cDNA library, adult uterus Sus scrofa cDNA clone UTR010049G06 5', mRNA sequence	609	G	G > A94	94	G > A98	98	---	---	G > A115	115	ORF-Not Identified	ORF-Not Identified	ORF-Not Identified	ORF-Not Identified
Ssc.24392		Transcribed locus	40423503	BP433436				864	BP433436 full-length enriched swine cDNA library, adult lung Sus scrofa cDNA clone LNG010028A06 5', mRNA sequence	540	G	---	---	G > A15	31	---	---	---	---	ORF-Not Identified	ORF-Not Identified	ORF-Not Identified	ORF-Not Identified
Ssc.70681		Transcribed locus, strongly similar to NP_001120664.1 zinc finger protein 9 isoform 1 [Homo sapiens]	40423562	BP433495				893	BP433495 full-length enriched swine cDNA library, adult lung Sus scrofa cDNA clone LNG010108A06 5', mRNA sequence	456	C	---	---	---	---	---	---	C > T36	37	ORF-Not Identified	ORF-Not Identified	ORF-Not Identified	ORF-Not Identified
Ssc.41407		Transcribed locus, strongly similar to XP_001496426.1 PREDICTED: similar to EF-hand calcium binding domain 2 [Equus caballus]	40423818	BP433751				864	BP433751 full-length enriched swine cDNA library, adult lung Sus scrofa cDNA clone LNG010011A10 5', mRNA sequence	78	G	G > A15	40	---	---	---	---	G > A25	70	ORF-Not Identified	ORF-Not Identified	ORF-Not Identified	ORF-Not Identified
Ssc.41407		Transcribed locus, strongly similar to XP_001496426.1 PREDICTED: similar to EF-hand calcium binding domain 2 [Equus caballus]	40423818	BP433751				864	BP433751 full-length enriched swine cDNA library, adult lung Sus scrofa cDNA clone LNG010011A10 5', mRNA sequence	97	G	G > A28	35	---	---	---	---	G > A32	60	ORF-Not Identified	ORF-Not Identified	ORF-Not Identified	ORF-Not Identified
Ssc.57341		Transcribed locus	40425359	BP435292				897	BP435292 full-length enriched swine cDNA library, adult lung Sus scrofa cDNA clone LNG010025C05 5', mRNA sequence	547	A	---	---	---	---	---	---	A > C43	43	ORF-Not Identified	ORF-Not Identified	ORF-Not Identified	ORF-Not Identified
Ssc.57341		Transcribed locus	40425359	BP435292				897	BP435292 full-length enriched swine cDNA library, adult lung Sus scrofa cDNA clone LNG010025C05 5', mRNA sequence	629	A	A > T60	60	---	---	---	---	A > T49	49	ORF-Not Identified	ORF-Not Identified	ORF-Not Identified	ORF-Not Identified
Ssc.57341		Transcribed locus	40425359	BP435292				897	BP435292 full-length enriched swine cDNA library, adult lung Sus scrofa cDNA clone LNG010025C05 5', mRNA sequence	663	G	G > A19	54	---	---	---	---	---	---	ORF-Not Identified	ORF-Not Identified	ORF-Not Identified	ORF-Not Identified
Ssc.53907		Transcribed locus, strongly similar to XP_001492399.2 PREDICTED: similar to inter-alpha (globulin) inhibitor H3 [Equus caballus]	40427305	BP437238				846	BP437238 full-length enriched swine cDNA library, adult lung Sus scrofa cDNA clone LNG010091E04 5', mRNA sequence	383	G	---	---	---	---	G > A31	56	---	---	ORF-Not Identified	ORF-Not Identified	ORF-Not Identified	ORF-Not Identified
Ssc.53907		Transcribed locus, strongly similar to XP_001492399.2 PREDICTED: similar to inter-alpha (globulin) inhibitor H3 [Equus caballus]	40427305	BP437238				846	BP437238 full-length enriched swine cDNA library, adult lung Sus scrofa cDNA clone LNG010091E04 5', mRNA sequence	565	G	---	---	---	---	G > A36	62	G > A71	166	ORF-Not Identified	ORF-Not Identified	ORF-Not Identified	ORF-Not Identified
Ssc.53907		Transcribed locus, strongly similar to XP_001492399.2 PREDICTED: similar to inter-alpha (globulin) inhibitor H3 [Equus caballus]	40427305	BP437238				846	BP437238 full-length enriched swine cDNA library, adult lung Sus scrofa cDNA clone LNG010091E04 5', mRNA sequence	657	T	---	---	T > C173	173	T > C37	37	T > C25	67	ORF-Not Identified	ORF-Not Identified	ORF-Not Identified	ORF-Not Identified
Ssc.74905		Transcribed locus	40427339	BP437272				868	BP437272 full-length enriched swine cDNA library, adult lung Sus scrofa cDNA clone LNG010018E05 5', mRNA sequence	345	A	---	---	A > C36	36	---	---	---	---	ORF-Not Identified	ORF-Not Identified	ORF-Not Identified	ORF-Not Identified
Ssc.74905		Transcribed locus	40427339	BP437272				868	BP437272 full-length enriched swine cDNA library, adult lung Sus scrofa cDNA clone LNG010018E05 5', mRNA sequence	835	A	A > G142	142	A > G64	64	---	---	A > G39	39	ORF-Not Identified	ORF-Not Identified	ORF-Not Identified	ORF-Not Identified
Ssc.26215		Transcribed locus, strongly similar to NP_063949.2 DNA-directed DNA polymerase epsilon 4 [Homo sapiens]	40430573	BP440506				868	BP440506 full-length enriched swine cDNA library, adult lung Sus scrofa cDNA clone LNG010084H07 5', mRNA sequence	445	C	C > T132	132	C > T84	85	C > T59	59	C > T78	78	ORF-Not Identified	ORF-Not Identified	ORF-Not Identified	ORF-Not Identified
Ssc.26215		Transcribed locus, strongly similar to NP_063949.2 DNA-directed DNA polymerase epsilon 4 [Homo sapiens]	40430573	BP440506				868	BP440506 full-length enriched swine cDNA library, adult lung Sus scrofa cDNA clone LNG010084H07 5', mRNA sequence	591	C	C > T56	56	C > T91	93	C > T53	53	C > T70	70	ORF-Not Identified	ORF-Not Identified	ORF-Not Identified	ORF-Not Identified
Ssc.5744		Transcribed locus, moderately similar to NP_000138.2 fucosidase, alpha-L-1, tissue precursor [Homo sapiens]	40430738	BP440671				805	BP440671 full-length enriched swine cDNA library, adult lung Sus scrofa cDNA clone LNG010089H09 5', mRNA sequence	326	C	---	---	C > T35	35	---	---	---	---	ORF-Not Identified	ORF-Not Identified	ORF-Not Identified	ORF-Not Identified
Ssc.5744		Transcribed locus, moderately similar to NP_000138.2 fucosidase, alpha-L-1, tissue precursor [Homo sapiens]	40430738	BP440671				805	BP440671 full-length enriched swine cDNA library, adult lung Sus scrofa cDNA clone LNG010089H09 5', mRNA sequence	366	A	---	---	A > T46	46	---	---	---	---	ORF-Not Identified	ORF-Not Identified	ORF-Not Identified	ORF-Not Identified
Ssc.62198		Transcribed locus	40390377	BP140906				671	BP140906 full-length enriched swine cDNA library, adult liver Sus scrofa cDNA clone LVRM10002H05 5', mRNA sequence	238	C	---	---	---	---	---	---	C > T76	76	ORF-Not Identified	ORF-Not Identified	ORF-Not Identified	ORF-Not Identified
Ssc.62198		Transcribed locus	40390377	BP140906				671	BP140906 full-length enriched swine cDNA library, adult liver Sus scrofa cDNA clone LVRM10002H05 5', mRNA sequence	290	T	---	---	---	---	---	---	T > C53	53	ORF-Not Identified	ORF-Not Identified	ORF-Not Identified	ORF-Not Identified
Ssc.62198		Transcribed locus	40390377	BP140906				671	BP140906 full-length enriched swine cDNA library, adult liver Sus scrofa cDNA clone LVRM10002H05 5', mRNA sequence	331	A	---	---	---	---	---	---	A > C92	92	ORF-Not Identified	ORF-Not Identified	ORF-Not Identified	ORF-Not Identified
Ssc.62198		Transcribed locus	40390377	BP140906				671	BP140906 full-length enriched swine cDNA library, adult liver Sus scrofa cDNA clone LVRM10002H05 5', mRNA sequence	394	a	---	---	---	---	---	---	a > T114	117	ORF-Not Identified	ORF-Not Identified	ORF-Not Identified	ORF-Not Identified
Ssc.62198		Transcribed locus	40390377	BP140906				671	BP140906 full-length enriched swine cDNA library, adult liver Sus scrofa cDNA clone LVRM10002H05 5', mRNA sequence	404	G	G > C32	42	---	---	---	---	G > C136	136	ORF-Not Identified	ORF-Not Identified	ORF-Not Identified	ORF-Not Identified
Ssc.62198		Transcribed locus	40390377	BP140906				671	BP140906 full-length enriched swine cDNA library, adult liver Sus scrofa cDNA clone LVRM10002H05 5', mRNA sequence	560	a	---	---	---	---	---	---	a > G48	48	ORF-Not Identified	ORF-Not Identified	ORF-Not Identified	ORF-Not Identified
Ssc.62198		Transcribed locus	40390377	BP140906				671	BP140906 full-length enriched swine cDNA library, adult liver Sus scrofa cDNA clone LVRM10002H05 5', mRNA sequence	614	n	---	---	---	---	---	---	n > G44	44	ORF-Not Identified	ORF-Not Identified	ORF-Not Identified	ORF-Not Identified
Ssc.73916		Transcribed locus	40390635	BP141164				675	BP141164 full-length enriched swine cDNA library, adult liver Sus scrofa cDNA clone LVRM10020H11 5', mRNA sequence	25	A	A > C35	35	---	---	---	---	---	---	ORF-Not Identified	ORF-Not Identified	ORF-Not Identified	ORF-Not Identified
Ssc.73916		Transcribed locus	40390635	BP141164				675	BP141164 full-length enriched swine cDNA library, adult liver Sus scrofa cDNA clone LVRM10020H11 5', mRNA sequence	214	A	A > T73	73	A > T97	97	---	---	A > T30	78	ORF-Not Identified	ORF-Not Identified	ORF-Not Identified	ORF-Not Identified
Ssc.73916		Transcribed locus	40390635	BP141164				675	BP141164 full-length enriched swine cDNA library, adult liver Sus scrofa cDNA clone LVRM10020H11 5', mRNA sequence	450	C	C > G115	115	C > G91	91	---	---	C > G96	96	ORF-Not Identified	ORF-Not Identified	ORF-Not Identified	ORF-Not Identified
Ssc.73916		Transcribed locus	40390635	BP141164				675	BP141164 full-length enriched swine cDNA library, adult liver Sus scrofa cDNA clone LVRM10020H11 5', mRNA sequence	595	N	N > A119	119	N > A104	116	---	---	N > A67	67	ORF-Not Identified	ORF-Not Identified	ORF-Not Identified	ORF-Not Identified
Ssc.73916		Transcribed locus	40390635	BP141164				675	BP141164 full-length enriched swine cDNA library, adult liver Sus scrofa cDNA clone LVRM10020H11 5', mRNA sequence	641	N	N > A59	59	N > A55	55	---	---	N > A42	45	ORF-Not Identified	ORF-Not Identified	ORF-Not Identified	ORF-Not Identified
Ssc.55638		Transcribed locus, strongly similar to NP_005057.1 splicing factor proline/glutamine rich (polypyrimidine tract binding protein associated) [Homo sapiens]	40391276	BP141805				888	BP141805 full-length enriched swine cDNA library, adult ovary Sus scrofa cDNA clone OVR010011B04 5', mRNA sequence	111	G	---	---	---	---	---	---	G > A26	31	ORF-Not Identified	ORF-Not Identified	ORF-Not Identified	ORF-Not Identified
Ssc.17272		Transcribed locus, strongly similar to NP_777230.1 ubiquinol-cytochrome c reductase, complex III subunit [Bos taurus]	40391645	BP142174				715	BP142174 full-length enriched swine cDNA library, adult ovary Sus scrofa cDNA clone OVR010014C02 5', mRNA sequence	380	C	---	---	C > T207	440	---	---	---	---	ORF-Not Identified	ORF-Not Identified	ORF-Not Identified	ORF-Not Identified
Ssc.2082		Transcribed locus, strongly similar to NP_003680.2 aldo-keto reductase family 7, member A2 [Homo sapiens]	40392094	BP142623				860	BP142623 full-length enriched swine cDNA library, adult ovary Sus scrofa cDNA clone OVR010048D01 5', mRNA sequence	472	C	---	---	---	---	---	---	C > T15	38	ORF-Not Identified	ORF-Not Identified	ORF-Not Identified	ORF-Not Identified
Ssc.2082		Transcribed locus, strongly similar to NP_003680.2 aldo-keto reductase family 7, member A2 [Homo sapiens]	40392094	BP142623				860	BP142623 full-length enriched swine cDNA library, adult ovary Sus scrofa cDNA clone OVR010048D01 5', mRNA sequence	608	A	---	---	---	---	---	---	A > G25	40	ORF-Not Identified	ORF-Not Identified	ORF-Not Identified	ORF-Not Identified
Ssc.2082		Transcribed locus, strongly similar to NP_003680.2 aldo-keto reductase family 7, member A2 [Homo sapiens]	40392094	BP142623				860	BP142623 full-length enriched swine cDNA library, adult ovary Sus scrofa cDNA clone OVR010048D01 5', mRNA sequence	713	N	---	---	N > A42	42	---	---	N > A55	55	ORF-Not Identified	ORF-Not Identified	ORF-Not Identified	ORF-Not Identified
Ssc.61340		Transcribed locus, strongly similar to NP_035430.1 ribosomal protein S7 [Mus musculus]	40392368	BP142897				742	BP142897 full-length enriched swine cDNA library, adult ovary Sus scrofa cDNA clone OVR010018D09 5', mRNA sequence	68	C	---	---	C > T51	51	C > T586	586	C > T566	568	ORF-Not Identified	ORF-Not Identified	ORF-Not Identified	ORF-Not Identified
Ssc.61340		Transcribed locus, strongly similar to NP_035430.1 ribosomal protein S7 [Mus musculus]	40392368	BP142897				742	BP142897 full-length enriched swine cDNA library, adult ovary Sus scrofa cDNA clone OVR010018D09 5', mRNA sequence	102	C	---	---	---	---	C > T511	511	C > T479	479	ORF-Not Identified	ORF-Not Identified	ORF-Not Identified	ORF-Not Identified
Ssc.61340		Transcribed locus, strongly similar to NP_035430.1 ribosomal protein S7 [Mus musculus]	40392368	BP142897				742	BP142897 full-length enriched swine cDNA library, adult ovary Sus scrofa cDNA clone OVR010018D09 5', mRNA sequence	295	C	---	---	---	---	C > T43	98	C > T28	88	ORF-Not Identified	ORF-Not Identified	ORF-Not Identified	ORF-Not Identified
Ssc.61340		Transcribed locus, strongly similar to NP_035430.1 ribosomal protein S7 [Mus musculus]	40392368	BP142897				742	BP142897 full-length enriched swine cDNA library, adult ovary Sus scrofa cDNA clone OVR010018D09 5', mRNA sequence	298	A	---	---	---	---	A > G72	146	A > G68	131	ORF-Not Identified	ORF-Not Identified	ORF-Not Identified	ORF-Not Identified
Ssc.51874		Transcribed locus, strongly similar to NP_777569.1 transmembrane protein 167A precursor [Homo sapiens]	40392741	BP143270				891	BP143270 full-length enriched swine cDNA library, adult ovary Sus scrofa cDNA clone OVR010015E07 5', mRNA sequence	472	T	T > C122	256	T > C115	233	---	---	T > C148	296	ORF-Not Identified	ORF-Not Identified	ORF-Not Identified	ORF-Not Identified
Ssc.3730		Transcribed locus, strongly similar to NP_060678.2 ethanolamine kinase 2 [Homo sapiens]	40392908	BP143437				863	BP143437 full-length enriched swine cDNA library, adult ovary Sus scrofa cDNA clone OVR010002E12 5', mRNA sequence	725	T	---	---	T > C36	62	---	---	---	---	ORF-Not Identified	ORF-Not Identified	ORF-Not Identified	ORF-Not Identified
Ssc.7872		Transcribed locus	40392928	BP143457				840	BP143457 full-length enriched swine cDNA library, adult ovary Sus scrofa cDNA clone OVR010031E12 5', mRNA sequence	732	N	---	---	---	---	---	---	N > A32	32	ORF-Not Identified	ORF-Not Identified	ORF-Not Identified	ORF-Not Identified
Ssc.5062	SEPW1	Selenoprotein W, 1	40392954	BP143483				786	BP143483 full-length enriched swine cDNA library, adult ovary Sus scrofa cDNA clone OVR010013F01 5', mRNA sequence	387	G	---	---	G > A145	145	G > A91	91	---	---	ORF-Not Identified	ORF-Not Identified	ORF-Not Identified	ORF-Not Identified
Ssc.73858		SLA-3 mRNA for MHC class I antigen, partial cds, allele:SLA-3*01	40392984	BP143513				691	BP143513 full-length enriched swine cDNA library, adult ovary Sus scrofa cDNA clone OVR010005F02 5', mRNA sequence	326	A	---	---	---	---	---	---	A > G34	36	ORF-Not Identified	ORF-Not Identified	ORF-Not Identified	ORF-Not Identified
Ssc.73858		SLA-3 mRNA for MHC class I antigen, partial cds, allele:SLA-3*01	40392984	BP143513				691	BP143513 full-length enriched swine cDNA library, adult ovary Sus scrofa cDNA clone OVR010005F02 5', mRNA sequence	613	C	---	---	---	---	---	---	C > G35	35	ORF-Not Identified	ORF-Not Identified	ORF-Not Identified	ORF-Not Identified
Ssc.1649	ATP5G1	ATP synthase, H+ transporting, mitochondrial F0 complex, subunit C1 (subunit 9)	40393194	BP143723				853	BP143723 full-length enriched swine cDNA library, adult ovary Sus scrofa cDNA clone OVR010019F07 5', mRNA sequence	10	G	---	---	---	---	G > C87	87	---	---	ORF-Not Identified	ORF-Not Identified	ORF-Not Identified	ORF-Not Identified
Ssc.28372		Transcribed locus	40393690	BP144219				832	BP144219 full-length enriched swine cDNA library, adult ovary Sus scrofa cDNA clone OVR010020G08 5', mRNA sequence	75	A	---	---	---	---	A > G44	44	---	---	ORF-Not Identified	ORF-Not Identified	ORF-Not Identified	ORF-Not Identified
Ssc.51193		Transcribed locus, strongly similar to XP_001094344.1 PREDICTED: similar to G protein-coupled receptor 126 alpha 2 [Macaca mulatta]	40394738	BP145267				695	BP145267 full-length enriched swine cDNA library, adult ovary Sus scrofa cDNA clone OVRM10021A05 5', mRNA sequence	298	C	---	---	C > T34	34	---	---	---	---	ORF-Not Identified	ORF-Not Identified	ORF-Not Identified	ORF-Not Identified
Ssc.54797		Transcribed locus, strongly similar to NP_001012612.1 golgi reassembly stacking protein 2 [Gallus gallus]	40395091	BP145620				631	BP145620 full-length enriched swine cDNA library, adult ovary Sus scrofa cDNA clone OVRM10063A08 5', mRNA sequence	464	N	---	---	N > A38	38	---	---	---	---	ORF-Not Identified	ORF-Not Identified	ORF-Not Identified	ORF-Not Identified
Ssc.58151		Transcribed locus, strongly similar to XP_001172410.1 PREDICTED: poly(A) binding protein interacting protein 2 isoform 1 [Pan troglodytes]	40399631	BP150158				725	BP150158 full-length enriched swine cDNA library, adult ovary Sus scrofa cDNA clone OVRM10077E03 5', mRNA sequence	651	N	N > A40	43	N > A98	98	---	---	N > A55	57	ORF-Not Identified	ORF-Not Identified	ORF-Not Identified	ORF-Not Identified
Ssc.54941		Transcribed locus	40402637	BP153164				738	BP153164 full-length enriched swine cDNA library, adult ovary Sus scrofa cDNA clone OVRM10091G08 5', mRNA sequence	189	a	---	---	---	---	---	---	a > G42	42	ORF-Not Identified	ORF-Not Identified	ORF-Not Identified	ORF-Not Identified
Ssc.70708		Transcribed locus, strongly similar to XP_001491354.2 PREDICTED: similar to Translationally-controlled tumor protein (TCTP) (p23) (Histamine-releasing factor) (HRF) (Fortilin) [Equus caballus]	40403032	BP153559				760	BP153559 full-length enriched swine cDNA library, adult ovary Sus scrofa cDNA clone OVRM10009G12 5', mRNA sequence	667	C	---	---	---	---	C > T404	404	---	---	ORF-Not Identified	ORF-Not Identified	ORF-Not Identified	ORF-Not Identified
Ssc.70708		Transcribed locus, strongly similar to XP_001491354.2 PREDICTED: similar to Translationally-controlled tumor protein (TCTP) (p23) (Histamine-releasing factor) (HRF) (Fortilin) [Equus caballus]	40403032	BP153559				760	BP153559 full-length enriched swine cDNA library, adult ovary Sus scrofa cDNA clone OVRM10009G12 5', mRNA sequence	693	C	---	---	C > T45	67	---	---	C > T32	68	ORF-Not Identified	ORF-Not Identified	ORF-Not Identified	ORF-Not Identified
Ssc.65472		Transcribed locus, strongly similar to NP_999585.1 cytochrome P450 2C49 [Sus scrofa]	40431030	BP440963				862	BP440963 full-length enriched swine cDNA library, adult liver Sus scrofa cDNA clone LVR010036A01 5', mRNA sequence	574	G	---	---	G > C36	36	---	---	---	---	ORF-Not Identified	ORF-Not Identified	ORF-Not Identified	ORF-Not Identified
Ssc.65472		Transcribed locus, strongly similar to NP_999585.1 cytochrome P450 2C49 [Sus scrofa]	40431030	BP440963				862	BP440963 full-length enriched swine cDNA library, adult liver Sus scrofa cDNA clone LVR010036A01 5', mRNA sequence	580	A	---	---	A > G38	41	---	---	---	---	ORF-Not Identified	ORF-Not Identified	ORF-Not Identified	ORF-Not Identified
Ssc.65472		Transcribed locus, strongly similar to NP_999585.1 cytochrome P450 2C49 [Sus scrofa]	40431030	BP440963				862	BP440963 full-length enriched swine cDNA library, adult liver Sus scrofa cDNA clone LVR010036A01 5', mRNA sequence	674	G	---	---	G > A56	56	---	---	G > A135	135	ORF-Not Identified	ORF-Not Identified	ORF-Not Identified	ORF-Not Identified
Ssc.32291		Transcribed locus	40431256	BP441189				856	BP441189 full-length enriched swine cDNA library, adult liver Sus scrofa cDNA clone LVR010019A04 5', mRNA sequence	46	C	---	---	---	---	---	---	C > G55	111	ORF-Not Identified	ORF-Not Identified	ORF-Not Identified	ORF-Not Identified
Ssc.32291		Transcribed locus	40431256	BP441189				856	BP441189 full-length enriched swine cDNA library, adult liver Sus scrofa cDNA clone LVR010019A04 5', mRNA sequence	81	C	C > G24	62	---	---	---	---	C > G46	84	ORF-Not Identified	ORF-Not Identified	ORF-Not Identified	ORF-Not Identified
Ssc.32291		Transcribed locus	40431256	BP441189				856	BP441189 full-length enriched swine cDNA library, adult liver Sus scrofa cDNA clone LVR010019A04 5', mRNA sequence	85	A	A > G24	56	---	---	---	---	A > G52	80	ORF-Not Identified	ORF-Not Identified	ORF-Not Identified	ORF-Not Identified
Ssc.32291		Transcribed locus	40431256	BP441189				856	BP441189 full-length enriched swine cDNA library, adult liver Sus scrofa cDNA clone LVR010019A04 5', mRNA sequence	110	A	A > G43	77	---	---	---	---	A > G72	122	ORF-Not Identified	ORF-Not Identified	ORF-Not Identified	ORF-Not Identified
Ssc.32291		Transcribed locus	40431256	BP441189				856	BP441189 full-length enriched swine cDNA library, adult liver Sus scrofa cDNA clone LVR010019A04 5', mRNA sequence	172	T	T > C100	150	---	---	---	---	T > C226	343	ORF-Not Identified	ORF-Not Identified	ORF-Not Identified	ORF-Not Identified
Ssc.18596		Transcribed locus, strongly similar to XP_001929289.1 PREDICTED: similar to LOC504557 protein [Sus scrofa]	40431291	BP441224				906	BP441224 full-length enriched swine cDNA library, adult liver Sus scrofa cDNA clone LVR010061A04 5', mRNA sequence	513	G	---	---	---	---	---	---	G > A81	81	ORF-Not Identified	ORF-Not Identified	ORF-Not Identified	ORF-Not Identified
Ssc.32472		Transcribed locus, moderately similar to XP_001493139.1 PREDICTED: similar to THRSP protein [Equus caballus]	40431352	BP441285				869	BP441285 full-length enriched swine cDNA library, adult liver Sus scrofa cDNA clone LVR010041A05 5', mRNA sequence	174	A	---	---	---	---	---	---	A > G57	122	ORF-Not Identified	ORF-Not Identified	ORF-Not Identified	ORF-Not Identified
Ssc.32472		Transcribed locus, moderately similar to XP_001493139.1 PREDICTED: similar to THRSP protein [Equus caballus]	40431352	BP441285				869	BP441285 full-length enriched swine cDNA library, adult liver Sus scrofa cDNA clone LVR010041A05 5', mRNA sequence	348	C	---	---	---	---	---	---	C > T93	224	ORF-Not Identified	ORF-Not Identified	ORF-Not Identified	ORF-Not Identified
Ssc.61214		Transcribed locus, strongly similar to XP_532912.2 PREDICTED: similar to glucokinase regulatory protein [Canis familiaris]	40431370	BP441303				746	BP441303 full-length enriched swine cDNA library, adult liver Sus scrofa cDNA clone LVR010063A05 5', mRNA sequence	241	C	---	---	C > T21	33	---	---	C > T40	40	ORF-Not Identified	ORF-Not Identified	ORF-Not Identified	ORF-Not Identified
Ssc.61214		Transcribed locus, strongly similar to XP_532912.2 PREDICTED: similar to glucokinase regulatory protein [Canis familiaris]	40431370	BP441303				746	BP441303 full-length enriched swine cDNA library, adult liver Sus scrofa cDNA clone LVR010063A05 5', mRNA sequence	628	G	---	---	---	---	---	---	G > A33	33	ORF-Not Identified	ORF-Not Identified	ORF-Not Identified	ORF-Not Identified
Ssc.44743		Transcribed locus, strongly similar to NP_060488.2 solute carrier family 38, member 4 [Homo sapiens]	40431404	BP441337				915	BP441337 full-length enriched swine cDNA library, adult liver Sus scrofa cDNA clone LVR010011A06 5', mRNA sequence	263	C	---	---	C > G42	67	---	---	C > G34	51	ORF-Not Identified	ORF-Not Identified	ORF-Not Identified	ORF-Not Identified
Ssc.44743		Transcribed locus, strongly similar to NP_060488.2 solute carrier family 38, member 4 [Homo sapiens]	40431404	BP441337				915	BP441337 full-length enriched swine cDNA library, adult liver Sus scrofa cDNA clone LVR010011A06 5', mRNA sequence	322	T	---	---	T > A24	48	---	---	T > A20	43	ORF-Not Identified	ORF-Not Identified	ORF-Not Identified	ORF-Not Identified
Ssc.53696		Transcribed locus, strongly similar to NP_031617.1 calreticulin precursor [Mus musculus]	40431901	BP441834				903	BP441834 full-length enriched swine cDNA library, adult liver Sus scrofa cDNA clone LVR010061A12 5', mRNA sequence	904	N	---	---	N > C42	42	N > C28	32	N > C28	31	ORF-Not Identified	ORF-Not Identified	ORF-Not Identified	ORF-Not Identified
Ssc.4679	ANG1	Angiogenin	40431960	BP441893				902	BP441893 full-length enriched swine cDNA library, adult liver Sus scrofa cDNA clone LVR010044B01 5', mRNA sequence	457	G	---	---	G > T19	53	---	---	---	---	ORF-Not Identified	ORF-Not Identified	ORF-Not Identified	ORF-Not Identified
Ssc.4679	ANG1	Angiogenin	40431960	BP441893				902	BP441893 full-length enriched swine cDNA library, adult liver Sus scrofa cDNA clone LVR010044B01 5', mRNA sequence	707	C	---	---	C > T250	532	---	---	---	---	ORF-Not Identified	ORF-Not Identified	ORF-Not Identified	ORF-Not Identified
Ssc.54568		Transcribed locus, moderately similar to XP_001929417.1 PREDICTED: similar to CD5 molecule-like [Sus scrofa]	40432676	BP442609				891	BP442609 full-length enriched swine cDNA library, adult liver Sus scrofa cDNA clone LVR010074B10 5', mRNA sequence	296	G	---	---	G > A49	49	---	---	---	---	ORF-Not Identified	ORF-Not Identified	ORF-Not Identified	ORF-Not Identified
Ssc.54568		Transcribed locus, moderately similar to XP_001929417.1 PREDICTED: similar to CD5 molecule-like [Sus scrofa]	40432676	BP442609				891	BP442609 full-length enriched swine cDNA library, adult liver Sus scrofa cDNA clone LVR010074B10 5', mRNA sequence	398	G	---	---	---	---	---	---	G > A86	162	ORF-Not Identified	ORF-Not Identified	ORF-Not Identified	ORF-Not Identified
Ssc.54568		Transcribed locus, moderately similar to XP_001929417.1 PREDICTED: similar to CD5 molecule-like [Sus scrofa]	40432676	BP442609				891	BP442609 full-length enriched swine cDNA library, adult liver Sus scrofa cDNA clone LVR010074B10 5', mRNA sequence	467	G	---	---	G > A91	91	---	---	G > A61	134	ORF-Not Identified	ORF-Not Identified	ORF-Not Identified	ORF-Not Identified
Ssc.54568		Transcribed locus, moderately similar to XP_001929417.1 PREDICTED: similar to CD5 molecule-like [Sus scrofa]	40432676	BP442609				891	BP442609 full-length enriched swine cDNA library, adult liver Sus scrofa cDNA clone LVR010074B10 5', mRNA sequence	876	N	---	---	---	---	---	---	N > G32	32	ORF-Not Identified	ORF-Not Identified	ORF-Not Identified	ORF-Not Identified
Ssc.75032		Transcribed locus, strongly similar to XP_001515965.1 PREDICTED: similar to GABA(A) receptor-associated protein like 1, partial [Ornithorhynchus anatinus]	40432842	BP442775				883	BP442775 full-length enriched swine cDNA library, adult liver Sus scrofa cDNA clone LVR010101B12 5', mRNA sequence	508	A	---	---	A > G49	49	---	---	A > G43	43	ORF-Not Identified	ORF-Not Identified	ORF-Not Identified	ORF-Not Identified
Ssc.26730		Transcribed locus, strongly similar to NP_001012145.1 homogentisate 1,2-dioxygenase [Rattus norvegicus]	40432896	BP442829				848	BP442829 full-length enriched swine cDNA library, adult liver Sus scrofa cDNA clone LVR010056C01 5', mRNA sequence	95	C	C > T17	31	C > T67	124	---	---	---	---	ORF-Not Identified	ORF-Not Identified	ORF-Not Identified	ORF-Not Identified
Ssc.26730		Transcribed locus, strongly similar to NP_001012145.1 homogentisate 1,2-dioxygenase [Rattus norvegicus]	40432896	BP442829				848	BP442829 full-length enriched swine cDNA library, adult liver Sus scrofa cDNA clone LVR010056C01 5', mRNA sequence	378	G	G > A20	37	G > A106	212	---	---	---	---	ORF-Not Identified	ORF-Not Identified	ORF-Not Identified	ORF-Not Identified
Ssc.26730		Transcribed locus, strongly similar to NP_001012145.1 homogentisate 1,2-dioxygenase [Rattus norvegicus]	40432896	BP442829				848	BP442829 full-length enriched swine cDNA library, adult liver Sus scrofa cDNA clone LVR010056C01 5', mRNA sequence	640	T	---	---	---	---	T > A37	90	---	---	ORF-Not Identified	ORF-Not Identified	ORF-Not Identified	ORF-Not Identified
Ssc.21022		Transcribed locus, weakly similar to NP_009003.1 HERV-H LTR-associating 2 precursor [Homo sapiens]	40433482	BP443415				801	BP443415 full-length enriched swine cDNA library, adult liver Sus scrofa cDNA clone LVR010051C09 5', mRNA sequence	317	G	---	---	G > A39	39	---	---	---	---	ORF-Not Identified	ORF-Not Identified	ORF-Not Identified	ORF-Not Identified
Ssc.51096		Transcribed locus, strongly similar to NP_006779.1 ralA binding protein 1 [Homo sapiens]	40433819	BP443752				833	BP443752 full-length enriched swine cDNA library, adult liver Sus scrofa cDNA clone LVR010104D01 5', mRNA sequence	649	t	---	---	---	---	---	---	t > C42	42	ORF-Not Identified	ORF-Not Identified	ORF-Not Identified	ORF-Not Identified
Ssc.55512		Transcribed locus, moderately similar to NP_058929.1 4-hydroxyphenylpyruvate dioxygenase [Rattus norvegicus]	40434186	BP444119				882	BP444119 full-length enriched swine cDNA library, adult liver Sus scrofa cDNA clone LVR010103D06 5', mRNA sequence	852	N	---	---	N > C241	242	N > C407	407	N > C223	223	ORF-Not Identified	ORF-Not Identified	ORF-Not Identified	ORF-Not Identified
Ssc.55512		Transcribed locus, moderately similar to NP_058929.1 4-hydroxyphenylpyruvate dioxygenase [Rattus norvegicus]	40434186	BP444119				882	BP444119 full-length enriched swine cDNA library, adult liver Sus scrofa cDNA clone LVR010103D06 5', mRNA sequence	853	C	---	---	C > A204	204	C > A354	354	C > A173	173	ORF-Not Identified	ORF-Not Identified	ORF-Not Identified	ORF-Not Identified
Ssc.58607		Transcribed locus, moderately similar to XP_001086605.1 PREDICTED: similar to nicotinamide N-methyltransferase isoform 2 [Macaca mulatta]	40434398	BP444331				885	BP444331 full-length enriched swine cDNA library, adult liver Sus scrofa cDNA clone LVR010099D09 5', mRNA sequence	494	G	---	---	G > A22	36	---	---	---	---	ORF-Not Identified	ORF-Not Identified	ORF-Not Identified	ORF-Not Identified
Ssc.58607		Transcribed locus, moderately similar to XP_001086605.1 PREDICTED: similar to nicotinamide N-methyltransferase isoform 2 [Macaca mulatta]	40434398	BP444331				885	BP444331 full-length enriched swine cDNA library, adult liver Sus scrofa cDNA clone LVR010099D09 5', mRNA sequence	847	A	---	---	---	---	A > G67	67	A > G31	31	ORF-Not Identified	ORF-Not Identified	ORF-Not Identified	ORF-Not Identified
Ssc.24989		Transcribed locus, strongly similar to NP_001098437.1 proline dehydrogenase (oxidase) 2 [Bos taurus]	40435505	BP445438				865	BP445438 full-length enriched swine cDNA library, adult liver Sus scrofa cDNA clone LVR010019F01 5', mRNA sequence	371	A	---	---	---	---	---	---	A > G67	67	ORF-Not Identified	ORF-Not Identified	ORF-Not Identified	ORF-Not Identified
Ssc.52618		Transcribed locus, moderately similar to XP_001495414.2 PREDICTED: similar to Solute carrier family 22 (organic anion/cation transporter), member 9 [Equus caballus]	40435525	BP445458				897	BP445458 full-length enriched swine cDNA library, adult liver Sus scrofa cDNA clone LVR010044F01 5', mRNA sequence	205	C	---	---	C > T17	33	---	---	---	---	ORF-Not Identified	ORF-Not Identified	ORF-Not Identified	ORF-Not Identified
Ssc.52618		Transcribed locus, moderately similar to XP_001495414.2 PREDICTED: similar to Solute carrier family 22 (organic anion/cation transporter), member 9 [Equus caballus]	40435525	BP445458				897	BP445458 full-length enriched swine cDNA library, adult liver Sus scrofa cDNA clone LVR010044F01 5', mRNA sequence	232	A	---	---	A > G20	39	---	---	---	---	ORF-Not Identified	ORF-Not Identified	ORF-Not Identified	ORF-Not Identified
Ssc.54723		Transcribed locus, strongly similar to NP_031520.1 argininosuccinate synthetase 1 [Mus musculus]	40435891	BP445824				777	BP445824 full-length enriched swine cDNA library, adult liver Sus scrofa cDNA clone LVR010033F06 5', mRNA sequence	632	G	---	---	---	---	G > A186	190	G > A96	96	ORF-Not Identified	ORF-Not Identified	ORF-Not Identified	ORF-Not Identified
Ssc.73929		Transcribed locus, moderately similar to NP_006206.2 serine (or cysteine) proteinase inhibitor, clade A (alpha-1 antiproteinase, antitrypsin), member 4 precursor [Homo sapiens]	40437031	BP446964				782	BP446964 full-length enriched swine cDNA library, adult liver Sus scrofa cDNA clone LVR010079G09 5', mRNA sequence	588	A	---	---	A > C20	35	---	---	---	---	ORF-Not Identified	ORF-Not Identified	ORF-Not Identified	ORF-Not Identified
Ssc.73929		Transcribed locus, moderately similar to NP_006206.2 serine (or cysteine) proteinase inhibitor, clade A (alpha-1 antiproteinase, antitrypsin), member 4 precursor [Homo sapiens]	40437031	BP446964				782	BP446964 full-length enriched swine cDNA library, adult liver Sus scrofa cDNA clone LVR010079G09 5', mRNA sequence	602	C	---	---	C > T18	42	---	---	---	---	ORF-Not Identified	ORF-Not Identified	ORF-Not Identified	ORF-Not Identified
Ssc.70207		Transcribed locus, strongly similar to NP_999559.1 vitamin D3 25-Hydroxylase [Sus scrofa]	40437287	BP447220				825	BP447220 full-length enriched swine cDNA library, adult liver Sus scrofa cDNA clone LVR010014H01 5', mRNA sequence	291	G	---	---	---	---	G > A19	44	---	---	ORF-Not Identified	ORF-Not Identified	ORF-Not Identified	ORF-Not Identified
Ssc.70207		Transcribed locus, strongly similar to NP_999559.1 vitamin D3 25-Hydroxylase [Sus scrofa]	40437287	BP447220				825	BP447220 full-length enriched swine cDNA library, adult liver Sus scrofa cDNA clone LVR010014H01 5', mRNA sequence	448	C	---	---	---	---	C > T20	43	---	---	ORF-Not Identified	ORF-Not Identified	ORF-Not Identified	ORF-Not Identified
Ssc.70207		Transcribed locus, strongly similar to NP_999559.1 vitamin D3 25-Hydroxylase [Sus scrofa]	40437287	BP447220				825	BP447220 full-length enriched swine cDNA library, adult liver Sus scrofa cDNA clone LVR010014H01 5', mRNA sequence	457	G	---	---	---	---	G > C23	45	---	---	ORF-Not Identified	ORF-Not Identified	ORF-Not Identified	ORF-Not Identified
Ssc.70207		Transcribed locus, strongly similar to NP_999559.1 vitamin D3 25-Hydroxylase [Sus scrofa]	40437287	BP447220				825	BP447220 full-length enriched swine cDNA library, adult liver Sus scrofa cDNA clone LVR010014H01 5', mRNA sequence	643	C	---	---	---	---	C > T32	79	---	---	ORF-Not Identified	ORF-Not Identified	ORF-Not Identified	ORF-Not Identified
Ssc.70710		Transcribed locus, strongly similar to NP_036980.1 ferritin, heavy polypeptide 1 [Rattus norvegicus]	40437459	BP447392				742	BP447392 full-length enriched swine cDNA library, adult liver Sus scrofa cDNA clone LVR010033H03 5', mRNA sequence	466	c	---	---	---	---	---	---	c > A56	56	ORF-Not Identified	ORF-Not Identified	ORF-Not Identified	ORF-Not Identified
Ssc.70710		Transcribed locus, strongly similar to NP_036980.1 ferritin, heavy polypeptide 1 [Rattus norvegicus]	40437459	BP447392				742	BP447392 full-length enriched swine cDNA library, adult liver Sus scrofa cDNA clone LVR010033H03 5', mRNA sequence	668	C	C > T74	144	---	---	---	---	C > T248	469	ORF-Not Identified	ORF-Not Identified	ORF-Not Identified	ORF-Not Identified
Ssc.52340	TTR	Transthyretin	40438036	BP447969				807	BP447969 full-length enriched swine cDNA library, adult liver Sus scrofa cDNA clone LVR010073H10 5', mRNA sequence	474	T	---	---	---	---	T > A991	1067	---	---	ORF-Not Identified	ORF-Not Identified	ORF-Not Identified	ORF-Not Identified
Ssc.52340	TTR	Transthyretin	40438036	BP447969				807	BP447969 full-length enriched swine cDNA library, adult liver Sus scrofa cDNA clone LVR010073H10 5', mRNA sequence	600	T	---	---	T > G146	468	T > A48	99	---	---	ORF-Not Identified	ORF-Not Identified	ORF-Not Identified	ORF-Not Identified
Ssc.52340	TTR	Transthyretin	40438036	BP447969				807	BP447969 full-length enriched swine cDNA library, adult liver Sus scrofa cDNA clone LVR010073H10 5', mRNA sequence	601	T	---	---	---	---	T > A11	32	T > A120	363	ORF-Not Identified	ORF-Not Identified	ORF-Not Identified	ORF-Not Identified
Ssc.52340	TTR	Transthyretin	40438036	BP447969				807	BP447969 full-length enriched swine cDNA library, adult liver Sus scrofa cDNA clone LVR010073H10 5', mRNA sequence	611	T	---	---	T > A32	103	---	---	---	---	ORF-Not Identified	ORF-Not Identified	ORF-Not Identified	ORF-Not Identified
Ssc.52340	TTR	Transthyretin	40438036	BP447969				807	BP447969 full-length enriched swine cDNA library, adult liver Sus scrofa cDNA clone LVR010073H10 5', mRNA sequence	617	C	---	---	---	---	---	---	C > A26	31	ORF-Not Identified	ORF-Not Identified	ORF-Not Identified	ORF-Not Identified
Ssc.52479		Transcribed locus	40438726	BP448659				759	BP448659 full-length enriched swine cDNA library, adult liver Sus scrofa cDNA clone LVRM10015A09 5', mRNA sequence	541	G	G > A27	46	G > A38	38	---	---	---	---	ORF-Not Identified	ORF-Not Identified	ORF-Not Identified	ORF-Not Identified
Ssc.52479		Transcribed locus	40438726	BP448659				759	BP448659 full-length enriched swine cDNA library, adult liver Sus scrofa cDNA clone LVRM10015A09 5', mRNA sequence	664	T	T > A31	31	T > A44	44	---	---	---	---	ORF-Not Identified	ORF-Not Identified	ORF-Not Identified	ORF-Not Identified
Ssc.62251		Transcribed locus, strongly similar to NP_066024.1 cytosolic beta-glucosidase isoform a [Homo sapiens]	40440318	BP450251				658	BP450251 full-length enriched swine cDNA library, adult liver Sus scrofa cDNA clone LVRM10157C08 5', mRNA sequence	358	C	---	---	C > T27	49	---	---	---	---	ORF-Not Identified	ORF-Not Identified	ORF-Not Identified	ORF-Not Identified
Ssc.61163		Transcribed locus, strongly similar to NP_689547.2 threonyl-tRNA synthetase-like 2 [Homo sapiens]	40442036	BP451969				718	BP451969 full-length enriched swine cDNA library, adult liver Sus scrofa cDNA clone LVRM10151E09 5', mRNA sequence	556	G	---	---	G > A38	38	---	---	---	---	ORF-Not Identified	ORF-Not Identified	ORF-Not Identified	ORF-Not Identified
Ssc.61163		Transcribed locus, strongly similar to NP_689547.2 threonyl-tRNA synthetase-like 2 [Homo sapiens]	40442036	BP451969				718	BP451969 full-length enriched swine cDNA library, adult liver Sus scrofa cDNA clone LVRM10151E09 5', mRNA sequence	559	C	---	---	C > A35	35	---	---	---	---	ORF-Not Identified	ORF-Not Identified	ORF-Not Identified	ORF-Not Identified
Ssc.61163		Transcribed locus, strongly similar to NP_689547.2 threonyl-tRNA synthetase-like 2 [Homo sapiens]	40442036	BP451969				718	BP451969 full-length enriched swine cDNA library, adult liver Sus scrofa cDNA clone LVRM10151E09 5', mRNA sequence	669	A	A > G35	35	A > G33	33	---	---	A > G42	42	ORF-Not Identified	ORF-Not Identified	ORF-Not Identified	ORF-Not Identified
Ssc.58640		Transcribed locus	40444053	BP453986				739	BP453986 full-length enriched swine cDNA library, adult liver Sus scrofa cDNA clone LVRM10140H03 5', mRNA sequence	38	T	---	---	T > C565	804	---	---	T > C357	512	ORF-Not Identified	ORF-Not Identified	ORF-Not Identified	ORF-Not Identified
Ssc.58640		Transcribed locus	40444053	BP453986				739	BP453986 full-length enriched swine cDNA library, adult liver Sus scrofa cDNA clone LVRM10140H03 5', mRNA sequence	39	T	T > C525	526	T > C2563	2579	T > C114	114	T > C1672	1680	ORF-Not Identified	ORF-Not Identified	ORF-Not Identified	ORF-Not Identified
Ssc.58640		Transcribed locus	40444053	BP453986				739	BP453986 full-length enriched swine cDNA library, adult liver Sus scrofa cDNA clone LVRM10140H03 5', mRNA sequence	40	T	T > A430	431	T > A1993	2023	T > A173	178	T > A1029	1034	ORF-Not Identified	ORF-Not Identified	ORF-Not Identified	ORF-Not Identified
Ssc.58640		Transcribed locus	40444053	BP453986				739	BP453986 full-length enriched swine cDNA library, adult liver Sus scrofa cDNA clone LVRM10140H03 5', mRNA sequence	41	C	C > G1151	1311	C > G3440	4561	C > G321	395	C > G2666	3220	ORF-Not Identified	ORF-Not Identified	ORF-Not Identified	ORF-Not Identified
Ssc.58640		Transcribed locus	40444053	BP453986				739	BP453986 full-length enriched swine cDNA library, adult liver Sus scrofa cDNA clone LVRM10140H03 5', mRNA sequence	42	A	A > T1200	1451	A > T4691	6239	A > T476	573	A > T3319	3919	ORF-Not Identified	ORF-Not Identified	ORF-Not Identified	ORF-Not Identified
Ssc.58640		Transcribed locus	40444053	BP453986				739	BP453986 full-length enriched swine cDNA library, adult liver Sus scrofa cDNA clone LVRM10140H03 5', mRNA sequence	143	T	T > C1161	1174	T > C4079	4190	T > C500	520	T > C3199	3254	ORF-Not Identified	ORF-Not Identified	ORF-Not Identified	ORF-Not Identified
Ssc.58640		Transcribed locus	40444053	BP453986				739	BP453986 full-length enriched swine cDNA library, adult liver Sus scrofa cDNA clone LVRM10140H03 5', mRNA sequence	144	A	A > T261	442	A > T1549	2158	A > T128	252	A > T888	1432	ORF-Not Identified	ORF-Not Identified	ORF-Not Identified	ORF-Not Identified
Ssc.58640		Transcribed locus	40444053	BP453986				739	BP453986 full-length enriched swine cDNA library, adult liver Sus scrofa cDNA clone LVRM10140H03 5', mRNA sequence	145	A	A > C558	577	A > C2102	2156	A > C170	200	A > C1475	1520	ORF-Not Identified	ORF-Not Identified	ORF-Not Identified	ORF-Not Identified
Ssc.58640		Transcribed locus	40444053	BP453986				739	BP453986 full-length enriched swine cDNA library, adult liver Sus scrofa cDNA clone LVRM10140H03 5', mRNA sequence	146	G	G > A240	241	G > A1259	1305	G > A102	119	G > A712	736	ORF-Not Identified	ORF-Not Identified	ORF-Not Identified	ORF-Not Identified
Ssc.58640		Transcribed locus	40444053	BP453986				739	BP453986 full-length enriched swine cDNA library, adult liver Sus scrofa cDNA clone LVRM10140H03 5', mRNA sequence	149	T	T > G89	89	T > G436	444	---	---	T > G405	425	ORF-Not Identified	ORF-Not Identified	ORF-Not Identified	ORF-Not Identified
Ssc.1267		Transcribed locus	40475359	BP459855				729	BP459855 full-length enriched swine cDNA library, adult ovary Sus scrofa cDNA clone OVRM10185F06 5', mRNA sequence	598	C	---	---	C > T19	31	---	---	---	---	ORF-Not Identified	ORF-Not Identified	ORF-Not Identified	ORF-Not Identified
Ssc.62163		Transcribed locus, strongly similar to NP_848735.1 major facilitator superfamily domain containing 11 [Mus musculus]	40475845	BP460102				699	BP460102 full-length enriched swine cDNA library, adult ovary Sus scrofa cDNA clone OVRM10170F09 5', mRNA sequence	582	C	---	---	C > G32	32	---	---	---	---	ORF-Not Identified	ORF-Not Identified	ORF-Not Identified	ORF-Not Identified
Ssc.5554		Transcribed locus, strongly similar to NP_001153064.1 cytochrome b5 type B (outer mitochondrial membrane) [Sus scrofa]	40480821	BP462773				878	BP462773 full-length enriched swine cDNA library, adult uterus Sus scrofa cDNA clone UTR010064A05 5', mRNA sequence	402	A	---	---	A > G31	31	---	---	---	---	ORF-Not Identified	ORF-Not Identified	ORF-Not Identified	ORF-Not Identified
Ssc.1494	RARRES2	Retinoic acid receptor responder (tazarotene induced) 2	40481444	BP463083				812	BP463083 full-length enriched swine cDNA library, adult uterus Sus scrofa cDNA clone UTR010052B06 5', mRNA sequence	341	C	---	---	---	---	C > G38	38	---	---	ORF-Not Identified	ORF-Not Identified	ORF-Not Identified	ORF-Not Identified
Ssc.1494	RARRES2	Retinoic acid receptor responder (tazarotene induced) 2	40481444	BP463083				812	BP463083 full-length enriched swine cDNA library, adult uterus Sus scrofa cDNA clone UTR010052B06 5', mRNA sequence	417	C	---	---	---	---	C > T134	134	C > T221	222	ORF-Not Identified	ORF-Not Identified	ORF-Not Identified	ORF-Not Identified
Ssc.1494	RARRES2	Retinoic acid receptor responder (tazarotene induced) 2	40481444	BP463083				812	BP463083 full-length enriched swine cDNA library, adult uterus Sus scrofa cDNA clone UTR010052B06 5', mRNA sequence	647	G	---	---	---	---	---	---	G > A18	32	ORF-Not Identified	ORF-Not Identified	ORF-Not Identified	ORF-Not Identified
Ssc.57636		Transcribed locus, strongly similar to NP_001138860.1 leptin receptor overlapping transcript [Sus scrofa]	40481895	BP463307				843	BP463307 full-length enriched swine cDNA library, adult uterus Sus scrofa cDNA clone UTR010060C03 5', mRNA sequence	622	T	T > A26	48	---	---	---	---	---	---	ORF-Not Identified	ORF-Not Identified	ORF-Not Identified	ORF-Not Identified
Ssc.57636		Transcribed locus, strongly similar to NP_001138860.1 leptin receptor overlapping transcript [Sus scrofa]	40481895	BP463307				843	BP463307 full-length enriched swine cDNA library, adult uterus Sus scrofa cDNA clone UTR010060C03 5', mRNA sequence	638	A	A > T24	41	---	---	---	---	---	---	ORF-Not Identified	ORF-Not Identified	ORF-Not Identified	ORF-Not Identified
Ssc.42230		Transcribed locus, moderately similar to XP_537574.1 PREDICTED: similar to ATP-binding cassette, sub-family A, member 6 isoform a isoform 1 [Canis familiaris]	40482577	BP463645				876	BP463645 full-length enriched swine cDNA library, adult uterus Sus scrofa cDNA clone UTR010058D05 5', mRNA sequence	146	C	C > T27	68	---	---	---	---	---	---	ORF-Not Identified	ORF-Not Identified	ORF-Not Identified	ORF-Not Identified
Ssc.42230		Transcribed locus, moderately similar to XP_537574.1 PREDICTED: similar to ATP-binding cassette, sub-family A, member 6 isoform a isoform 1 [Canis familiaris]	40482577	BP463645				876	BP463645 full-length enriched swine cDNA library, adult uterus Sus scrofa cDNA clone UTR010058D05 5', mRNA sequence	212	A	A > G104	104	---	---	---	---	A > G128	128	ORF-Not Identified	ORF-Not Identified	ORF-Not Identified	ORF-Not Identified
Ssc.42230		Transcribed locus, moderately similar to XP_537574.1 PREDICTED: similar to ATP-binding cassette, sub-family A, member 6 isoform a isoform 1 [Canis familiaris]	40482577	BP463645				876	BP463645 full-length enriched swine cDNA library, adult uterus Sus scrofa cDNA clone UTR010058D05 5', mRNA sequence	282	T	---	---	T > C76	76	---	---	T > C91	91	ORF-Not Identified	ORF-Not Identified	ORF-Not Identified	ORF-Not Identified
Ssc.42230		Transcribed locus, moderately similar to XP_537574.1 PREDICTED: similar to ATP-binding cassette, sub-family A, member 6 isoform a isoform 1 [Canis familiaris]	40482577	BP463645				876	BP463645 full-length enriched swine cDNA library, adult uterus Sus scrofa cDNA clone UTR010058D05 5', mRNA sequence	408	C	---	---	---	---	---	---	C > A43	43	ORF-Not Identified	ORF-Not Identified	ORF-Not Identified	ORF-Not Identified
Ssc.42230		Transcribed locus, moderately similar to XP_537574.1 PREDICTED: similar to ATP-binding cassette, sub-family A, member 6 isoform a isoform 1 [Canis familiaris]	40482577	BP463645				876	BP463645 full-length enriched swine cDNA library, adult uterus Sus scrofa cDNA clone UTR010058D05 5', mRNA sequence	557	A	---	---	---	---	---	---	A > G101	101	ORF-Not Identified	ORF-Not Identified	ORF-Not Identified	ORF-Not Identified
Ssc.7065		Transcribed locus, strongly similar to NP_598541.2 nuclear pore complex-associated protein Tpr [Mus musculus]	40482923	BP463816				883	BP463816 full-length enriched swine cDNA library, adult uterus Sus scrofa cDNA clone UTR010066D12 5', mRNA sequence	751	T	---	---	---	---	---	---	T > C40	40	ORF-Not Identified	ORF-Not Identified	ORF-Not Identified	ORF-Not Identified
Ssc.71955		Transcribed locus, strongly similar to XP_001153321.1 PREDICTED: translocase of outer mitochondrial membrane 20 homolog isoform 1 [Pan troglodytes]	40482975	BP463842				874	BP463842 full-length enriched swine cDNA library, adult uterus Sus scrofa cDNA clone UTR010068E01 5', mRNA sequence	141	C	---	---	---	---	C > T56	56	---	---	ORF-Not Identified	ORF-Not Identified	ORF-Not Identified	ORF-Not Identified
Ssc.17204		Transcribed locus, moderately similar to NP_001003253.1 mal, T-cell differentiation protein [Canis lupus familiaris]	40484921	BP464815				882	BP464815 full-length enriched swine cDNA library, adult uterus Sus scrofa cDNA clone UTR010054H06 5', mRNA sequence	837	A	A > G60	60	---	---	---	---	---	---	ORF-Not Identified	ORF-Not Identified	ORF-Not Identified	ORF-Not Identified
Ssc.55408	LOC100156164	Similar to H/ACA ribonucleoprotein complex subunit 3 (Nucleolar protein family A member 3) (snoRNP protein NOP10)	40485126	BP464918				821	BP464918 full-length enriched swine cDNA library, adult uterus Sus scrofa cDNA clone UTR010063H10 5', mRNA sequence	660	A	---	---	A > G32	32	---	---	---	---	ORF-Not Identified	ORF-Not Identified	ORF-Not Identified	ORF-Not Identified
Ssc.55408	LOC100156164	Similar to H/ACA ribonucleoprotein complex subunit 3 (Nucleolar protein family A member 3) (snoRNP protein NOP10)	40485126	BP464918				821	BP464918 full-length enriched swine cDNA library, adult uterus Sus scrofa cDNA clone UTR010063H10 5', mRNA sequence	665	A	---	---	A > T39	39	---	---	---	---	ORF-Not Identified	ORF-Not Identified	ORF-Not Identified	ORF-Not Identified
Ssc.55408	LOC100156164	Similar to H/ACA ribonucleoprotein complex subunit 3 (Nucleolar protein family A member 3) (snoRNP protein NOP10)	40485126	BP464918				821	BP464918 full-length enriched swine cDNA library, adult uterus Sus scrofa cDNA clone UTR010063H10 5', mRNA sequence	682	T	---	---	T > C55	55	T > C46	46	T > C40	40	ORF-Not Identified	ORF-Not Identified	ORF-Not Identified	ORF-Not Identified
Ssc.55408	LOC100156164	Similar to H/ACA ribonucleoprotein complex subunit 3 (Nucleolar protein family A member 3) (snoRNP protein NOP10)	40485126	BP464918				821	BP464918 full-length enriched swine cDNA library, adult uterus Sus scrofa cDNA clone UTR010063H10 5', mRNA sequence	734	A	---	---	A > G86	86	---	---	A > G59	59	ORF-Not Identified	ORF-Not Identified	ORF-Not Identified	ORF-Not Identified
Ssc.55408	LOC100156164	Similar to H/ACA ribonucleoprotein complex subunit 3 (Nucleolar protein family A member 3) (snoRNP protein NOP10)	40485126	BP464918				821	BP464918 full-length enriched swine cDNA library, adult uterus Sus scrofa cDNA clone UTR010063H10 5', mRNA sequence	737	A	---	---	A > G88	88	A > G33	33	A > G61	62	ORF-Not Identified	ORF-Not Identified	ORF-Not Identified	ORF-Not Identified
Ssc.55408	LOC100156164	Similar to H/ACA ribonucleoprotein complex subunit 3 (Nucleolar protein family A member 3) (snoRNP protein NOP10)	40485126	BP464918				821	BP464918 full-length enriched swine cDNA library, adult uterus Sus scrofa cDNA clone UTR010063H10 5', mRNA sequence	749	T	---	---	T > C85	85	T > C33	33	T > C62	62	ORF-Not Identified	ORF-Not Identified	ORF-Not Identified	ORF-Not Identified
Ssc.55408	LOC100156164	Similar to H/ACA ribonucleoprotein complex subunit 3 (Nucleolar protein family A member 3) (snoRNP protein NOP10)	40485126	BP464918				821	BP464918 full-length enriched swine cDNA library, adult uterus Sus scrofa cDNA clone UTR010063H10 5', mRNA sequence	773	G	---	---	G > C78	78	---	---	G > C42	42	ORF-Not Identified	ORF-Not Identified	ORF-Not Identified	ORF-Not Identified
Ssc.55408	LOC100156164	Similar to H/ACA ribonucleoprotein complex subunit 3 (Nucleolar protein family A member 3) (snoRNP protein NOP10)	40485126	BP464918				821	BP464918 full-length enriched swine cDNA library, adult uterus Sus scrofa cDNA clone UTR010063H10 5', mRNA sequence	787	C	---	---	C > T52	52	---	---	---	---	ORF-Not Identified	ORF-Not Identified	ORF-Not Identified	ORF-Not Identified
Ssc.2608	SPP2	Secreted phosphoprotein 2, 24kDa	40644123	AJ308100	SPP2	134	748	864	Sus scrofa mRNA for secreted phosphoprotein 24 precursor (SPP2 gene)	408	A	---	---	---	---	---	---	A > G2562	4869	Syn E	Syn E	Syn E	Non-Syn E > G
Ssc.2608	SPP2	Secreted phosphoprotein 2, 24kDa	40644123	AJ308100	SPP2	134	748	864	Sus scrofa mRNA for secreted phosphoprotein 24 precursor (SPP2 gene)	415	T	---	---	---	---	---	---	T > C2952	5205	Syn P	Syn P	Syn P	Syn P
Ssc.2608	SPP2	Secreted phosphoprotein 2, 24kDa	40644123	AJ308100	SPP2	134	748	864	Sus scrofa mRNA for secreted phosphoprotein 24 precursor (SPP2 gene)	416	G	---	---	---	---	---	---	G > A2486	5180	Syn A	Syn A	Syn A	Non-Syn A > T
Ssc.2608	SPP2	Secreted phosphoprotein 2, 24kDa	40644123	AJ308100	SPP2	134	748	864	Sus scrofa mRNA for secreted phosphoprotein 24 precursor (SPP2 gene)	605	C	C > T2895	2896	C > T6187	6187	C > T1485	1485	C > T10123	10123	Non-Syn L > F	Non-Syn L > F	Non-Syn L > F	Non-Syn L > F
Ssc.2608	SPP2	Secreted phosphoprotein 2, 24kDa	40644123	AJ308100	SPP2	134	748	864	Sus scrofa mRNA for secreted phosphoprotein 24 precursor (SPP2 gene)	644	C	---	---	---	---	---	---	C > T5706	9011	Syn L	Syn L	Syn L	Non-Syn L > F
Ssc.2608	SPP2	Secreted phosphoprotein 2, 24kDa	40644123	AJ308100	SPP2	134	748	864	Sus scrofa mRNA for secreted phosphoprotein 24 precursor (SPP2 gene)	833	G	---	---	G > A1765	1777	G > A385	394	G > A1024	3232	3`UTR	3`UTR	3`UTR	3`UTR
Ssc.2608	SPP2	Secreted phosphoprotein 2, 24kDa	40644123	AJ308100	SPP2	134	748	864	Sus scrofa mRNA for secreted phosphoprotein 24 precursor (SPP2 gene)	844	G	---	---	---	---	---	---	G > A1785	2670	3`UTR	3`UTR	3`UTR	3`UTR
Ssc.2608	SPP2	Secreted phosphoprotein 2, 24kDa	40644123	AJ308100	SPP2	134	748	864	Sus scrofa mRNA for secreted phosphoprotein 24 precursor (SPP2 gene)	852	T	T > C1133	1133	T > C937	937	T > C218	218	T > C1742	1744	3`UTR	3`UTR	3`UTR	3`UTR
Ssc.2608	SPP2	Secreted phosphoprotein 2, 24kDa	40644123	AJ308100	SPP2	134	748	864	Sus scrofa mRNA for secreted phosphoprotein 24 precursor (SPP2 gene)	863	G	G > T65	65	---	---	---	---	---	---	3`UTR	3`UTR	3`UTR	3`UTR
Ssc.2608	SPP2	Secreted phosphoprotein 2, 24kDa	40644123	AJ308100	SPP2	134	748	864	Sus scrofa mRNA for secreted phosphoprotein 24 precursor (SPP2 gene)	865	N	N > C36	36	N > C32	45	---	---	---	---	3`UTR	3`UTR	3`UTR	3`UTR
Ssc.16159	SCD	Stearoyl-CoA desaturase	40549307	AY487829	SCD	177	1256	5134	Sus scrofa stearoyl-CoA desaturase (SCD) mRNA, complete cds	1420	A	---	---	A > G21	58	---	---	---	---	3`UTR	3`UTR	3`UTR	3`UTR
Ssc.16159	SCD	Stearoyl-CoA desaturase	40549307	AY487829	SCD	177	1256	5134	Sus scrofa stearoyl-CoA desaturase (SCD) mRNA, complete cds	3297	T	---	---	T > C61	61	---	---	---	---	3`UTR	3`UTR	3`UTR	3`UTR
Ssc.16159	SCD	Stearoyl-CoA desaturase	40549307	AY487829	SCD	177	1256	5134	Sus scrofa stearoyl-CoA desaturase (SCD) mRNA, complete cds	4071	A	---	---	A > C36	38	A > C54	54	---	---	3`UTR	3`UTR	3`UTR	3`UTR
Ssc.16159	SCD	Stearoyl-CoA desaturase	40549307	AY487829	SCD	177	1256	5134	Sus scrofa stearoyl-CoA desaturase (SCD) mRNA, complete cds	4434	C	---	---	C > T62	116	---	---	---	---	3`UTR	3`UTR	3`UTR	3`UTR
Ssc.57841		Transcribed locus, strongly similar to NP_057228.1 COMM domain containing 10 [Homo sapiens]	40796468	CK449254				851	892807 MARC 4PIG Sus scrofa cDNA 5', mRNA sequence	183	A	---	---	A > G33	33	---	---	---	---	ORF-Not Identified	ORF-Not Identified	ORF-Not Identified	ORF-Not Identified
Ssc.57841		Transcribed locus, strongly similar to NP_057228.1 COMM domain containing 10 [Homo sapiens]	40796468	CK449254				851	892807 MARC 4PIG Sus scrofa cDNA 5', mRNA sequence	261	T	---	---	T > C39	39	---	---	T > C36	36	ORF-Not Identified	ORF-Not Identified	ORF-Not Identified	ORF-Not Identified
Ssc.24334		Transcribed locus	40796984	CK449770				810	893361 MARC 4PIG Sus scrofa cDNA 5', mRNA sequence	244	G	G > A24	31	---	---	---	---	---	---	ORF-Not Identified	ORF-Not Identified	ORF-Not Identified	ORF-Not Identified
Ssc.33079		Transcribed locus	40797111	CK449897				912	893499 MARC 4PIG Sus scrofa cDNA 5', mRNA sequence	369	A	---	---	---	---	---	---	A > C18	34	ORF-Not Identified	ORF-Not Identified	ORF-Not Identified	ORF-Not Identified
Ssc.33079		Transcribed locus	40797111	CK449897				912	893499 MARC 4PIG Sus scrofa cDNA 5', mRNA sequence	460	t	t > A38	38	---	---	---	---	t > A83	83	ORF-Not Identified	ORF-Not Identified	ORF-Not Identified	ORF-Not Identified
Ssc.33079		Transcribed locus	40797111	CK449897				912	893499 MARC 4PIG Sus scrofa cDNA 5', mRNA sequence	751	C	---	---	---	---	---	---	C > G41	63	ORF-Not Identified	ORF-Not Identified	ORF-Not Identified	ORF-Not Identified
Ssc.22025		Transcribed locus	40797149	CK449935				631	893541 MARC 4PIG Sus scrofa cDNA 5', mRNA sequence	531	A	---	---	A > G38	38	---	---	A > G38	38	ORF-Not Identified	ORF-Not Identified	ORF-Not Identified	ORF-Not Identified
Ssc.7435		Transcribed locus	40797321	CK450107				798	893726 MARC 4PIG Sus scrofa cDNA 5', mRNA sequence	729	T	---	---	---	---	---	---	T > C36	36	ORF-Not Identified	ORF-Not Identified	ORF-Not Identified	ORF-Not Identified
Ssc.55838		Transcribed locus, strongly similar to XP_001497985.1 PREDICTED: similar to Uncharacterized protein C4orf34 homolog [Equus caballus]	40797394	CK450180				894	893805 MARC 4PIG Sus scrofa cDNA 5', mRNA sequence	789	C	---	---	C > T126	244	---	---	---	---	ORF-Not Identified	ORF-Not Identified	ORF-Not Identified	ORF-Not Identified
Ssc.55838		Transcribed locus, strongly similar to XP_001497985.1 PREDICTED: similar to Uncharacterized protein C4orf34 homolog [Equus caballus]	40797394	CK450180				894	893805 MARC 4PIG Sus scrofa cDNA 5', mRNA sequence	890	G	---	---	---	---	---	---	G > A25	38	ORF-Not Identified	ORF-Not Identified	ORF-Not Identified	ORF-Not Identified
Ssc.13562		Transcribed locus	40797422	CK450208				738	893835 MARC 4PIG Sus scrofa cDNA 5', mRNA sequence	71	C	---	---	C > T35	35	---	---	C > T36	36	ORF-Not Identified	ORF-Not Identified	ORF-Not Identified	ORF-Not Identified
Ssc.13562		Transcribed locus	40797422	CK450208				738	893835 MARC 4PIG Sus scrofa cDNA 5', mRNA sequence	81	C	---	---	C > T70	70	---	---	C > T80	80	ORF-Not Identified	ORF-Not Identified	ORF-Not Identified	ORF-Not Identified
Ssc.13562		Transcribed locus	40797422	CK450208				738	893835 MARC 4PIG Sus scrofa cDNA 5', mRNA sequence	106	A	A > C56	57	---	---	---	---	---	---	ORF-Not Identified	ORF-Not Identified	ORF-Not Identified	ORF-Not Identified
Ssc.13562		Transcribed locus	40797422	CK450208				738	893835 MARC 4PIG Sus scrofa cDNA 5', mRNA sequence	210	C	C > A71	152	---	---	---	---	C > A119	184	ORF-Not Identified	ORF-Not Identified	ORF-Not Identified	ORF-Not Identified
Ssc.13562		Transcribed locus	40797422	CK450208				738	893835 MARC 4PIG Sus scrofa cDNA 5', mRNA sequence	301	G	---	---	---	---	---	---	G > A87	158	ORF-Not Identified	ORF-Not Identified	ORF-Not Identified	ORF-Not Identified
Ssc.13562		Transcribed locus	40797422	CK450208				738	893835 MARC 4PIG Sus scrofa cDNA 5', mRNA sequence	429	A	A > G72	160	---	---	A > G13	34	---	---	ORF-Not Identified	ORF-Not Identified	ORF-Not Identified	ORF-Not Identified
Ssc.13562		Transcribed locus	40797422	CK450208				738	893835 MARC 4PIG Sus scrofa cDNA 5', mRNA sequence	673	A	A > G87	87	A > G93	93	---	---	A > G80	80	ORF-Not Identified	ORF-Not Identified	ORF-Not Identified	ORF-Not Identified
Ssc.13562		Transcribed locus	40797422	CK450208				738	893835 MARC 4PIG Sus scrofa cDNA 5', mRNA sequence	693	C	C > T22	65	---	---	---	---	C > T23	70	ORF-Not Identified	ORF-Not Identified	ORF-Not Identified	ORF-Not Identified
Ssc.15308		Transcribed locus	40797532	CK450318				905	899841 MARC 4PIG Sus scrofa cDNA 3', mRNA sequence	189	A	A > T12	39	---	---	---	---	---	---	ORF-Not Identified	ORF-Not Identified	ORF-Not Identified	ORF-Not Identified
Ssc.15308		Transcribed locus	40797532	CK450318				905	899841 MARC 4PIG Sus scrofa cDNA 3', mRNA sequence	287	T	T > C88	88	---	---	---	---	T > C35	35	ORF-Not Identified	ORF-Not Identified	ORF-Not Identified	ORF-Not Identified
Ssc.15308		Transcribed locus	40797532	CK450318				905	899841 MARC 4PIG Sus scrofa cDNA 3', mRNA sequence	401	T	T > G55	55	T > G58	58	---	---	T > G53	53	ORF-Not Identified	ORF-Not Identified	ORF-Not Identified	ORF-Not Identified
Ssc.15308		Transcribed locus	40797532	CK450318				905	899841 MARC 4PIG Sus scrofa cDNA 3', mRNA sequence	438	C	C > T67	67	C > T47	47	---	---	C > T50	50	ORF-Not Identified	ORF-Not Identified	ORF-Not Identified	ORF-Not Identified
Ssc.15308		Transcribed locus	40797532	CK450318				905	899841 MARC 4PIG Sus scrofa cDNA 3', mRNA sequence	627	G	G > T40	40	---	---	---	---	G > T35	35	ORF-Not Identified	ORF-Not Identified	ORF-Not Identified	ORF-Not Identified
Ssc.56645		Transcribed locus, moderately similar to XP_001916720.1 PREDICTED: similar to Leucine-rich repeat-containing protein KIAA1731 [Equus caballus]	40797561	CK450347				824	899873 MARC 4PIG Sus scrofa cDNA 3', mRNA sequence	97	G	---	---	G > A12	31	---	---	---	---	ORF-Not Identified	ORF-Not Identified	ORF-Not Identified	ORF-Not Identified
Ssc.56325		Transcribed locus	40797612	CK450398				860	899937 MARC 4PIG Sus scrofa cDNA 3', mRNA sequence	70	g	g > A36	36	---	---	---	---	g > A44	46	ORF-Not Identified	ORF-Not Identified	ORF-Not Identified	ORF-Not Identified
Ssc.56325		Transcribed locus	40797612	CK450398				860	899937 MARC 4PIG Sus scrofa cDNA 3', mRNA sequence	170	T	---	---	T > C12	34	---	---	---	---	ORF-Not Identified	ORF-Not Identified	ORF-Not Identified	ORF-Not Identified
Ssc.25038		Transcribed locus	40797881	CK450667				630	903758 MARC 4PIG Sus scrofa cDNA 3', mRNA sequence	90	G	---	---	---	---	---	---	G > C31	31	ORF-Not Identified	ORF-Not Identified	ORF-Not Identified	ORF-Not Identified
Ssc.1808		Transcribed locus	40798034	CK450820				823	903923 MARC 4PIG Sus scrofa cDNA 3', mRNA sequence	280	G	---	---	---	---	---	---	G > A35	35	ORF-Not Identified	ORF-Not Identified	ORF-Not Identified	ORF-Not Identified
Ssc.70186		Transcribed locus	40798164	CK450950				847	904067 MARC 4PIG Sus scrofa cDNA 3', mRNA sequence	104	T	T > C46	95	---	---	---	---	T > C66	66	ORF-Not Identified	ORF-Not Identified	ORF-Not Identified	ORF-Not Identified
Ssc.8761		Transcribed locus	40798279	CK451065				815	904196 MARC 4PIG Sus scrofa cDNA 3', mRNA sequence	328	T	T > C25	66	T > C29	49	T > C19	37	T > C39	76	ORF-Not Identified	ORF-Not Identified	ORF-Not Identified	ORF-Not Identified
Ssc.8761		Transcribed locus	40798279	CK451065				815	904196 MARC 4PIG Sus scrofa cDNA 3', mRNA sequence	362	T	---	---	T > C23	50	T > C14	33	T > C31	56	ORF-Not Identified	ORF-Not Identified	ORF-Not Identified	ORF-Not Identified
Ssc.8761		Transcribed locus	40798279	CK451065				815	904196 MARC 4PIG Sus scrofa cDNA 3', mRNA sequence	411	C	---	---	C > T17	37	---	---	---	---	ORF-Not Identified	ORF-Not Identified	ORF-Not Identified	ORF-Not Identified
Ssc.8761		Transcribed locus	40798279	CK451065				815	904196 MARC 4PIG Sus scrofa cDNA 3', mRNA sequence	526	G	---	---	---	---	G > A23	35	---	---	ORF-Not Identified	ORF-Not Identified	ORF-Not Identified	ORF-Not Identified
Ssc.11624		Transcribed locus, strongly similar to NP_001094141.1 ADP-ribosylation factor-like 6 interacting protein 2 [Rattus norvegicus]	40798293	CK451079				674	904211 MARC 4PIG Sus scrofa cDNA 3', mRNA sequence	266	T	---	---	T > G32	67	---	---	---	---	ORF-Not Identified	ORF-Not Identified	ORF-Not Identified	ORF-Not Identified
Ssc.11624		Transcribed locus, strongly similar to NP_001094141.1 ADP-ribosylation factor-like 6 interacting protein 2 [Rattus norvegicus]	40798293	CK451079				674	904211 MARC 4PIG Sus scrofa cDNA 3', mRNA sequence	519	A	---	---	A > G32	65	---	---	---	---	ORF-Not Identified	ORF-Not Identified	ORF-Not Identified	ORF-Not Identified
Ssc.10810		Transcribed locus	40798356	CK451142				842	904276 MARC 4PIG Sus scrofa cDNA 3', mRNA sequence	763	a	---	---	a > G32	32	---	---	a > G32	32	ORF-Not Identified	ORF-Not Identified	ORF-Not Identified	ORF-Not Identified
Ssc.13248		Transcribed locus	40798645	CK451431				900	904604 MARC 4PIG Sus scrofa cDNA 5', mRNA sequence	829	N	---	---	---	---	---	---	N > G35	35	ORF-Not Identified	ORF-Not Identified	ORF-Not Identified	ORF-Not Identified
Ssc.57321		Transcribed locus, strongly similar to XP_531662.1 PREDICTED: similar to Z-protein (S1R protein) [Canis familiaris]	40798647	CK451433				804	904606 MARC 4PIG Sus scrofa cDNA 5', mRNA sequence	560	G	G > A16	49	---	---	---	---	G > A35	67	ORF-Not Identified	ORF-Not Identified	ORF-Not Identified	ORF-Not Identified
Ssc.53787		Transcribed locus, strongly similar to NP_116120.1 thioredoxin-like 5 [Homo sapiens]	40798769	CK451555				733	904744 MARC 4PIG Sus scrofa cDNA 5', mRNA sequence	278	A	---	---	---	---	A > T15	45	A > T25	64	ORF-Not Identified	ORF-Not Identified	ORF-Not Identified	ORF-Not Identified
Ssc.53787		Transcribed locus, strongly similar to NP_116120.1 thioredoxin-like 5 [Homo sapiens]	40798769	CK451555				733	904744 MARC 4PIG Sus scrofa cDNA 5', mRNA sequence	285	A	---	---	A > G50	74	A > G53	72	A > G63	82	ORF-Not Identified	ORF-Not Identified	ORF-Not Identified	ORF-Not Identified
Ssc.53787		Transcribed locus, strongly similar to NP_116120.1 thioredoxin-like 5 [Homo sapiens]	40798769	CK451555				733	904744 MARC 4PIG Sus scrofa cDNA 5', mRNA sequence	286	G	---	---	G > T27	78	---	---	---	---	ORF-Not Identified	ORF-Not Identified	ORF-Not Identified	ORF-Not Identified
Ssc.57578	XPO1	Exportin 1 (CRM1 homolog, yeast)	40798927	CK451713				852	907268 MARC 4PIG Sus scrofa cDNA 3', mRNA sequence	85	A	---	---	---	---	---	---	A > C37	37	ORF-Not Identified	ORF-Not Identified	ORF-Not Identified	ORF-Not Identified
Ssc.44463		Transcribed locus	40798943	CK451729				855	907284 MARC 4PIG Sus scrofa cDNA 3', mRNA sequence	594	A	A > G31	31	---	---	---	---	---	---	ORF-Not Identified	ORF-Not Identified	ORF-Not Identified	ORF-Not Identified
Ssc.51887		Transcribed locus, strongly similar to NP_005331.1 histidine triad nucleotide binding protein 1 [Homo sapiens]	40799072	CK451858				832	907428 MARC 4PIG Sus scrofa cDNA 3', mRNA sequence	129	G	G > A38	54	---	---	---	---	---	---	ORF-Not Identified	ORF-Not Identified	ORF-Not Identified	ORF-Not Identified
Ssc.51887		Transcribed locus, strongly similar to NP_005331.1 histidine triad nucleotide binding protein 1 [Homo sapiens]	40799072	CK451858				832	907428 MARC 4PIG Sus scrofa cDNA 3', mRNA sequence	314	T	---	---	T > C38	38	---	---	---	---	ORF-Not Identified	ORF-Not Identified	ORF-Not Identified	ORF-Not Identified
Ssc.6925		Transcribed locus, strongly similar to NP_001093115.1 ribosomal protein L22-like 1 [Homo sapiens]	40798997	CK451783				725	907345 MARC 4PIG Sus scrofa cDNA 3', mRNA sequence	697	T	T > C59	59	T > C41	41	T > C147	147	T > C48	48	ORF-Not Identified	ORF-Not Identified	ORF-Not Identified	ORF-Not Identified
Ssc.17592		Transcribed locus	40799133	CK451919				850	907493 MARC 4PIG Sus scrofa cDNA 3', mRNA sequence	222	A	---	---	A > T39	39	---	---	A > T36	36	ORF-Not Identified	ORF-Not Identified	ORF-Not Identified	ORF-Not Identified
Ssc.48383		Transcribed locus, strongly similar to NP_055577.1 24-dehydrocholesterol reductase precursor [Homo sapiens]	40799225	CK452011				878	907597 MARC 4PIG Sus scrofa cDNA 3', mRNA sequence	684	C	---	---	C > A49	49	---	---	---	---	ORF-Not Identified	ORF-Not Identified	ORF-Not Identified	ORF-Not Identified
Ssc.1695		Transcribed locus	40799251	CK452037				872	907626 MARC 4PIG Sus scrofa cDNA 3', mRNA sequence	190	T	---	---	---	---	---	---	T > C33	33	ORF-Not Identified	ORF-Not Identified	ORF-Not Identified	ORF-Not Identified
Ssc.1695		Transcribed locus	40799251	CK452037				872	907626 MARC 4PIG Sus scrofa cDNA 3', mRNA sequence	348	C	C > T17	35	C > T21	43	---	---	C > T38	38	ORF-Not Identified	ORF-Not Identified	ORF-Not Identified	ORF-Not Identified
Ssc.1695		Transcribed locus	40799251	CK452037				872	907626 MARC 4PIG Sus scrofa cDNA 3', mRNA sequence	414	C	C > G54	83	C > G20	50	---	---	C > G62	62	ORF-Not Identified	ORF-Not Identified	ORF-Not Identified	ORF-Not Identified
Ssc.1695		Transcribed locus	40799251	CK452037				872	907626 MARC 4PIG Sus scrofa cDNA 3', mRNA sequence	691	A	A > C41	66	A > C27	38	---	---	A > C31	31	ORF-Not Identified	ORF-Not Identified	ORF-Not Identified	ORF-Not Identified
Ssc.4087		Transcribed locus	40799330	CK452116				833	907711 MARC 4PIG Sus scrofa cDNA 3', mRNA sequence	371	T	---	---	---	---	---	---	T > C40	40	ORF-Not Identified	ORF-Not Identified	ORF-Not Identified	ORF-Not Identified
Ssc.4087		Transcribed locus	40799330	CK452116				833	907711 MARC 4PIG Sus scrofa cDNA 3', mRNA sequence	763	C	---	---	---	---	---	---	C > T17	37	ORF-Not Identified	ORF-Not Identified	ORF-Not Identified	ORF-Not Identified
Ssc.21146		Transcribed locus, strongly similar to NP_859056.2 Lyrm7 homolog [Homo sapiens]	40799895	CK452681				765	908330 MARC 4PIG Sus scrofa cDNA 3', mRNA sequence	382	C	---	---	---	---	---	---	C > T16	32	ORF-Not Identified	ORF-Not Identified	ORF-Not Identified	ORF-Not Identified
Ssc.17474		Transcribed locus, strongly similar to NP_001013996.1 coiled-coil domain containing 47 precursor [Rattus norvegicus]	40800053	CK452839				892	908505 MARC 4PIG Sus scrofa cDNA 5', mRNA sequence	382	A	---	---	---	---	---	---	A > G29	68	ORF-Not Identified	ORF-Not Identified	ORF-Not Identified	ORF-Not Identified
Ssc.17474		Transcribed locus, strongly similar to NP_001013996.1 coiled-coil domain containing 47 precursor [Rattus norvegicus]	40800053	CK452839				892	908505 MARC 4PIG Sus scrofa cDNA 5', mRNA sequence	583	A	---	---	---	---	---	---	A > G91	150	ORF-Not Identified	ORF-Not Identified	ORF-Not Identified	ORF-Not Identified
Ssc.23933		Transcribed locus	40800166	CK452952				828	908627 MARC 4PIG Sus scrofa cDNA 5', mRNA sequence	422	A	A > G24	62	---	---	---	---	---	---	ORF-Not Identified	ORF-Not Identified	ORF-Not Identified	ORF-Not Identified
Ssc.23933		Transcribed locus	40800166	CK452952				828	908627 MARC 4PIG Sus scrofa cDNA 5', mRNA sequence	527	C	---	---	---	---	---	---	C > T36	36	ORF-Not Identified	ORF-Not Identified	ORF-Not Identified	ORF-Not Identified
Ssc.6846		Transcribed locus	40800259	CK453045				859	908727 MARC 4PIG Sus scrofa cDNA 5', mRNA sequence	682	G	G > A31	31	---	---	---	---	---	---	ORF-Not Identified	ORF-Not Identified	ORF-Not Identified	ORF-Not Identified
Ssc.21985		Transcribed locus, strongly similar to NP_001124232.1 protein phosphatase 1, regulatory (inhibitor) subunit 1A [Bos taurus]	40800275	CK453061				794	908745 MARC 4PIG Sus scrofa cDNA 5', mRNA sequence	515	G	---	---	---	---	G > A34	34	G > A17	34	ORF-Not Identified	ORF-Not Identified	ORF-Not Identified	ORF-Not Identified
Ssc.55281		Transcribed locus, strongly similar to NP_899645.1 ring finger protein 14 isoform 2 [Homo sapiens]	40800719	CK453505				900	909224 MARC 4PIG Sus scrofa cDNA 5', mRNA sequence	204	C	---	---	C > A13	36	---	---	---	---	ORF-Not Identified	ORF-Not Identified	ORF-Not Identified	ORF-Not Identified
Ssc.7824		Transcribed locus	40800775	CK453561				897	909283 MARC 4PIG Sus scrofa cDNA 5', mRNA sequence	333	G	G > C64	123	---	---	---	---	G > C162	162	ORF-Not Identified	ORF-Not Identified	ORF-Not Identified	ORF-Not Identified
Ssc.8738		Transcribed locus, strongly similar to NP_062130.1 splicing factor, arginine/serine-rich 5 [Rattus norvegicus]	40801132	CK453918				856	911165 MARC 4PIG Sus scrofa cDNA 5', mRNA sequence	742	g	---	---	---	---	---	---	g > T55	55	ORF-Not Identified	ORF-Not Identified	ORF-Not Identified	ORF-Not Identified
Ssc.8738		Transcribed locus, strongly similar to NP_062130.1 splicing factor, arginine/serine-rich 5 [Rattus norvegicus]	40801132	CK453918				856	911165 MARC 4PIG Sus scrofa cDNA 5', mRNA sequence	768	T	---	---	---	---	---	---	T > A78	78	ORF-Not Identified	ORF-Not Identified	ORF-Not Identified	ORF-Not Identified
Ssc.8738		Transcribed locus, strongly similar to NP_062130.1 splicing factor, arginine/serine-rich 5 [Rattus norvegicus]	40801132	CK453918				856	911165 MARC 4PIG Sus scrofa cDNA 5', mRNA sequence	811	T	---	---	---	---	---	---	T > A82	82	ORF-Not Identified	ORF-Not Identified	ORF-Not Identified	ORF-Not Identified
Ssc.17293		Transcribed locus	40801151	CK453937				728	911184 MARC 4PIG Sus scrofa cDNA 5', mRNA sequence	709	A	A > G47	47	---	---	---	---	A > G33	33	ORF-Not Identified	ORF-Not Identified	ORF-Not Identified	ORF-Not Identified
Ssc.17293		Transcribed locus	40801151	CK453937				728	911184 MARC 4PIG Sus scrofa cDNA 5', mRNA sequence	711	A	A > T42	42	---	---	---	---	A > T34	34	ORF-Not Identified	ORF-Not Identified	ORF-Not Identified	ORF-Not Identified
Ssc.41015		Transcribed locus, moderately similar to NP_001014179.1 LTV1 homolog [Rattus norvegicus]	40801339	CK454125				724	911397 MARC 4PIG Sus scrofa cDNA 5', mRNA sequence	557	A	---	---	---	---	A > G15	32	---	---	ORF-Not Identified	ORF-Not Identified	ORF-Not Identified	ORF-Not Identified
Ssc.24191		Transcribed locus, strongly similar to NP_997606.2 SA hypertension-associated homolog [Mus musculus]	40801595	CK454381				828	911679 MARC 4PIG Sus scrofa cDNA 5', mRNA sequence	784	T	T > A46	46	---	---	---	---	---	---	ORF-Not Identified	ORF-Not Identified	ORF-Not Identified	ORF-Not Identified
Ssc.3998		Transcribed locus, moderately similar to NP_060822.2 hypothetical protein LOC55319 [Homo sapiens]	40801758	CK454544				893	915034 MARC 4PIG Sus scrofa cDNA 5', mRNA sequence	353	C	C > T40	40	C > T47	47	---	---	---	---	ORF-Not Identified	ORF-Not Identified	ORF-Not Identified	ORF-Not Identified
Ssc.25207		Transcribed locus	40801947	CK454733				804	915239 MARC 4PIG Sus scrofa cDNA 5', mRNA sequence	367	a	---	---	---	---	---	---	a > G32	32	ORF-Not Identified	ORF-Not Identified	ORF-Not Identified	ORF-Not Identified
Ssc.25207		Transcribed locus	40801947	CK454733				804	915239 MARC 4PIG Sus scrofa cDNA 5', mRNA sequence	375	a	a > G32	32	---	---	---	---	a > G31	31	ORF-Not Identified	ORF-Not Identified	ORF-Not Identified	ORF-Not Identified
Ssc.28103		Transcribed locus, moderately similar to XP_001501729.1 PREDICTED: similar to apolipoprotein B-100 [Equus caballus]	40802206	CK454992				669	915523 MARC 4PIG Sus scrofa cDNA 5', mRNA sequence	180	T	T > A46	46	T > A51	51	---	---	T > A33	33	ORF-Not Identified	ORF-Not Identified	ORF-Not Identified	ORF-Not Identified
Ssc.28103		Transcribed locus, moderately similar to XP_001501729.1 PREDICTED: similar to apolipoprotein B-100 [Equus caballus]	40802206	CK454992				669	915523 MARC 4PIG Sus scrofa cDNA 5', mRNA sequence	211	G	G > A55	55	G > A69	69	---	---	---	---	ORF-Not Identified	ORF-Not Identified	ORF-Not Identified	ORF-Not Identified
Ssc.28103		Transcribed locus, moderately similar to XP_001501729.1 PREDICTED: similar to apolipoprotein B-100 [Equus caballus]	40802206	CK454992				669	915523 MARC 4PIG Sus scrofa cDNA 5', mRNA sequence	212	T	T > A51	51	T > A67	67	---	---	---	---	ORF-Not Identified	ORF-Not Identified	ORF-Not Identified	ORF-Not Identified
Ssc.47228		Transcribed locus	40802211	CK454997				822	915529 MARC 4PIG Sus scrofa cDNA 5', mRNA sequence	35	C	---	---	C > A57	57	---	---	C > A79	79	ORF-Not Identified	ORF-Not Identified	ORF-Not Identified	ORF-Not Identified
Ssc.14114		Transcribed locus	40802315	CK455101				884	915642 MARC 4PIG Sus scrofa cDNA 5', mRNA sequence	41	G	---	---	---	---	---	---	G > T18	37	ORF-Not Identified	ORF-Not Identified	ORF-Not Identified	ORF-Not Identified
[truncated: 17,572 more rows]
