# Supplementary material for: RNA-Seq Approach for Genetic Improvement of Meat Quality in Pig and Evolutionary Insight into the Substrate Specificity of Animal Carbonyl Reductases
Source: PLoS One. 2012 Sep 4;7(9):e42198. doi: 10.1371/journal.pone.0042198 (PMC3433470; doi:10.1371/journal.pone.0042198)
Supplement: Table S2 — Summary of 580 nonsynonymous SNV candidates. Y, L, B and D indicate Yorkshire, Landrace, Berkshire and Duroc, respectively. Syn and non-syn represent synonymous and nonsynonymous SNV candidates, respectively. The * indicates a stop codon. (XLS) [file pone.0042198.s002.xls]

## Sheet: Sheet1
Table S2. Summary of 580 nonsynonymous SNV candidates
Y, L, B and D indicate Yorkshire, Landrace, Berkshire and Duroc, respectively
Syn and non-syn represent synonymous and nonsynonymous SNV candidates, respectively.
The * indicates a stop codon.
UniGene ID	UniGene Symbol	UniGene Title	GI Number	GenBankAccession	GenBank Symbol	CDS Start	CDS End	Length	GenBank description	Position	Reference Seq	mRNA-Y	mRNA-Y-Depth	mRNA-L	mRNA-L-Depth	mRNA-B	mRNA-B-Depth	mRNA-D	mRNA-D-Depth	mRNA-Y-Syn	mRNA-L-Syn	mRNA-B-Syn	mRNA-D-Syn
Ssc.1018	CAT	Catalase	2988345	D89812		35	1546	2279	Sus scrofa mRNA for catalase, complete cds	794	C	C > T325	325	C > T1607	1608	C > T141	144	C > T799	800	Non-Syn P > S	Non-Syn P > S	Non-Syn P > S	Non-Syn P > S
Ssc.1018	CAT	Catalase	2988345	D89812		35	1546	2279	Sus scrofa mRNA for catalase, complete cds	1104	G	---	---	G > C202	202	G > C184	184	G > C775	775	Syn G	Non-Syn G > A	Non-Syn G > A	Non-Syn G > A
Ssc.1018	CAT	Catalase	2988345	D89812		35	1546	2279	Sus scrofa mRNA for catalase, complete cds	1136	G	---	---	G > C211	211	G > C204	204	G > C547	547	Syn A	Non-Syn A > P	Non-Syn A > P	Non-Syn A > P
Ssc.1018	CAT	Catalase	2988345	D89812		35	1546	2279	Sus scrofa mRNA for catalase, complete cds	1388	A	A > G120	169	---	---	---	---	---	---	Non-Syn N > D	Syn N	Syn N	Syn N
Ssc.1018	CAT	Catalase	2988345	D89812		35	1546	2279	Sus scrofa mRNA for catalase, complete cds	1397	G	G > C114	216	---	---	---	---	---	---	Non-Syn E > Q	Syn E	Syn E	Syn E
Ssc.1018	CAT	Catalase	2988345	D89812		35	1546	2279	Sus scrofa mRNA for catalase, complete cds	1427	G	G > T99	227	---	---	---	---	---	---	Non-Syn G > C	Syn G	Syn G	Syn G
Ssc.1018	CAT	Catalase	2988345	D89812		35	1546	2279	Sus scrofa mRNA for catalase, complete cds	1544	T	---	---	T > A137	160	---	---	T > A90	98	Syn *	Non-Syn * > K	Syn *	Non-Syn * > K
Ssc.1104	PYGL	Phosphorylase, glycogen, liver	167834152	EU430746		1	2565	2565	Sus scrofa glycogen storage disease type VI-related protein mRNA, complete cds	2270	G	G > A50	50	G > A108	108	G > A36	36	G > A65	65	Non-Syn G > D	Non-Syn G > D	Non-Syn G > D	Non-Syn G > D
Ssc.11144	USP7	Ubiquitin specific peptidase 7 (herpes virus-associated)	205363466	FJ167680	USP7	85	3396	4216	Sus scrofa ubiquitin-specific peptidase 7 (USP7) mRNA, complete cds	2558	G	G > A59	59	---	---	---	---	G > A38	38	Non-Syn R > K	Syn R	Syn R	Non-Syn R > K
Ssc.115	HMOX1	Heme oxygenase (decycling) 1	51592104	NM_001004027	HMOX1	75	941	1552	Sus scrofa heme oxygenase (decycling) 1 (HMOX1), mRNA	442	G	---	---	---	---	---	---	G > A17	37	Syn R	Syn R	Syn R	Non-Syn R > H
Ssc.115	HMOX1	Heme oxygenase (decycling) 1	51592104	NM_001004027	HMOX1	75	941	1552	Sus scrofa heme oxygenase (decycling) 1 (HMOX1), mRNA	780	A	---	---	---	---	A > G46	46	A > G56	56	Syn I	Syn I	Non-Syn I > V	Non-Syn I > V
Ssc.115	HMOX1	Heme oxygenase (decycling) 1	51592104	NM_001004027	HMOX1	75	941	1552	Sus scrofa heme oxygenase (decycling) 1 (HMOX1), mRNA	876	A	---	---	---	---	---	---	A > G58	58	Syn I	Syn I	Syn I	Non-Syn I > V
Ssc.1163	PSME1	Proteasome (prosome, macropain) activator subunit 1 (PA28 alpha)	30315378	AF527990	PSME1	122	871	1037	Sus scrofa proteasome activator 28 alpha subunit (PSME1) mRNA, complete cds	558	T	T > A33	33	T > A231	231	T > A78	78	T > A290	290	Non-Syn I > N	Non-Syn I > N	Non-Syn I > N	Non-Syn I > N
Ssc.1163	PSME1	Proteasome (prosome, macropain) activator subunit 1 (PA28 alpha)	30315378	AF527990	PSME1	122	871	1037	Sus scrofa proteasome activator 28 alpha subunit (PSME1) mRNA, complete cds	780	T	T > G171	171	T > G184	184	T > G210	210	T > G377	377	Non-Syn L > R	Non-Syn L > R	Non-Syn L > R	Non-Syn L > R
Ssc.1163	PSME1	Proteasome (prosome, macropain) activator subunit 1 (PA28 alpha)	30315378	AF527990	PSME1	122	871	1037	Sus scrofa proteasome activator 28 alpha subunit (PSME1) mRNA, complete cds	804	G	G > A149	149	G > A209	209	G > A175	175	G > A351	351	Non-Syn G > D	Non-Syn G > D	Non-Syn G > D	Non-Syn G > D
Ssc.118	ATP6V1A	ATPase, H+ transporting, lysosomal 70kDa, V1 subunit A	51592132	NM_001004042	ATP6V1A	34	1890	2098	Sus scrofa ATPase, H+ transporting, lysosomal 70kDa, V1 subunit A (ATP6V1A), mRNA	1858	G	---	---	G > A42	42	---	---	G > A33	33	Syn V	Non-Syn V > M	Syn V	Non-Syn V > M
Ssc.1199	HSD17B4	Hydroxysteroid (17-beta) dehydrogenase 4	47523669	NM_214306	HSD17B4	70	2283	2886	Sus scrofa hydroxysteroid (17-beta) dehydrogenase 4 (HSD17B4), mRNA	1117	T	T > C138	138	T > C237	237	---	---	T > C145	147	Non-Syn F > L	Non-Syn F > L	Syn F	Non-Syn F > L
Ssc.1199	HSD17B4	Hydroxysteroid (17-beta) dehydrogenase 4	47523669	NM_214306	HSD17B4	70	2283	2886	Sus scrofa hydroxysteroid (17-beta) dehydrogenase 4 (HSD17B4), mRNA	1529	A	---	---	A > G222	419	---	---	---	---	Syn N	Non-Syn N > S	Syn N	Syn N
Ssc.1199	HSD17B4	Hydroxysteroid (17-beta) dehydrogenase 4	47523669	NM_214306	HSD17B4	70	2283	2886	Sus scrofa hydroxysteroid (17-beta) dehydrogenase 4 (HSD17B4), mRNA	2137	A	---	---	---	---	A > G91	187	---	---	Syn I	Syn I	Non-Syn I > V	Syn I
Ssc.1231	HSPH1	Heat shock 105kDa/110kDa protein 1	141521427	EF486357	Hsph1	342	2921	3616	Sus scrofa heat shock 105kDa/110kDa protein 1 (Hsph1) mRNA, complete cds	2515	C	---	---	C > A50	50	---	---	C > A32	32	Syn P	Non-Syn P > Q	Syn P	Non-Syn P > Q
Ssc.12323	LOC100152754	Similar to syndecan 2	194037019	XM_001926939	LOC100152754	1	561	2842	PREDICTED: Sus scrofa similar to syndecan 2 (LOC100152754), mRNA	226	G	---	---	G > A149	330	---	---	---	---	Syn D	Non-Syn D > N	Syn D	Syn D
Ssc.1282	LOC100156584	Similar to ACP6 protein	194036331	XM_001928346	LOC100156584	474	1760	1814	PREDICTED: Sus scrofa similar to ACP6 protein, transcript variant 1 (LOC100156584), mRNA	1750	G	---	---	G > A32	32	---	---	---	---	Syn S	Non-Syn S > N	Syn S	Syn S
Ssc.1294	LOC100155270	Similar to nitrilase 1	194036899	XM_001927739	LOC100155270	234	1109	2722	PREDICTED: Sus scrofa similar to nitrilase 1, transcript variant 1 (LOC100155270), mRNA	651	T	---	---	T > C77	77	---	---	T > C88	88	Syn C	Non-Syn C > R	Syn C	Non-Syn C > R
Ssc.1297	TPI1	Triosephosphate isomerase 1	90200403	DQ437525	TPI1	47	793	1296	Sus scrofa triosephosphate isomerase 1 (TPI1) mRNA, complete cds	372	C	---	---	C > T61	61	C > T54	54	C > T43	43	Syn P	Non-Syn P > L	Non-Syn P > L	Non-Syn P > L
Ssc.13207	LOC100157296	Similar to coatomer protein complex, subunit alpha	194035830	XM_001928707	LOC100157296	466	4140	4727	PREDICTED: Sus scrofa similar to coatomer protein complex, subunit alpha, transcript variant 2 (LOC100157296), mRNA	3451	A	---	---	A > G34	34	---	---	---	---	Syn I	Non-Syn I > V	Syn I	Syn I
Ssc.13400	LOC100154619	Similar to LOC515537 protein	194040939	XM_001924716	LOC100154619	1	1191	2811	PREDICTED: Sus scrofa similar to LOC515537 protein (LOC100154619), mRNA	787	T	---	---	T > G25	31	---	---	T > G12	32	Syn F	Non-Syn F > V	Syn F	Non-Syn F > V
Ssc.13763	MAT2B	Methionine adenosyltransferase II, beta	198448578	EU725862	MAT2beta	31	1035	1800	Sus scrofa methionine adenosyltransferase 2beta (MAT2beta) mRNA, complete cds	842	C	C > T34	34	C > T127	127	C > T50	50	C > T102	102	Non-Syn P > L	Non-Syn P > L	Non-Syn P > L	Non-Syn P > L
Ssc.13766	MCL1	Myeloid cell leukemia sequence 1 (BCL2-related)	47523779	NM_214361	MCL1	66	524	2427	Sus scrofa myeloid cell leukemia sequence 1 (BCL2-related) (MCL1), mRNA	233	A	A > C34	34	A > C46	46	---	---	A > C31	31	Non-Syn L > F	Non-Syn L > F	Syn L	Non-Syn L > F
Ssc.14502	SUCLG1	Succinate-CoA ligase, alpha subunit	47523875	NM_214409	SUCLG1	37	1089	1319	Sus scrofa succinate-CoA ligase, alpha subunit (SUCLG1), mRNA	636	G	---	---	---	---	---	---	G > T37	42	Syn M	Syn M	Syn M	Non-Syn M > I
Ssc.14503	APOA4	Apolipoprotein A-IV	47523829	NM_214388	APOA4	84	1232	1388	Sus scrofa apolipoprotein A-IV (APOA4), mRNA	502	G	---	---	---	---	---	---	G > A36	42	Syn G	Syn G	Syn G	Non-Syn G > E
Ssc.14503	APOA4	Apolipoprotein A-IV	47523829	NM_214388	APOA4	84	1232	1388	Sus scrofa apolipoprotein A-IV (APOA4), mRNA	503	A	---	---	---	---	---	---	A > G55	61	Syn G	Syn G	Syn G	Non-Syn G > E
Ssc.1465	DECR1	2,4-dienoyl CoA reductase 1, mitochondrial	194037075	XM_001924384	DECR	1	1326	1987	PREDICTED: Sus scrofa 2,4-dienoyl-CoA reductase (DECR), mRNA	499	G	G > C25	44	G > C111	111	---	---	G > C40	75	Non-Syn V > L	Non-Syn V > L	Syn V	Non-Syn V > L
Ssc.1465	DECR1	2,4-dienoyl CoA reductase 1, mitochondrial	194037075	XM_001924384	DECR	1	1326	1987	PREDICTED: Sus scrofa 2,4-dienoyl-CoA reductase (DECR), mRNA	776	C	C > G120	192	C > G393	393	---	---	C > G187	250	Non-Syn T > S	Non-Syn T > S	Syn T	Non-Syn T > S
Ssc.149	NTAN1	N-terminal asparagine amidase	55741470	NM_214042	NTAN1	37	969	1126	Sus scrofa N-terminal asparagine amidase (NTAN1), mRNA	376	G	---	---	G > A67	106	---	---	---	---	Syn D	Non-Syn D > N	Syn D	Syn D
Ssc.149	NTAN1	N-terminal asparagine amidase	55741470	NM_214042	NTAN1	37	969	1126	Sus scrofa N-terminal asparagine amidase (NTAN1), mRNA	401	G	---	---	G > A75	75	---	---	G > A79	79	Syn G	Non-Syn G > E	Syn G	Non-Syn G > E
Ssc.149	NTAN1	N-terminal asparagine amidase	55741470	NM_214042	NTAN1	37	969	1126	Sus scrofa N-terminal asparagine amidase (NTAN1), mRNA	913	G	G > C37	37	G > C49	49	G > C34	34	G > C44	44	Non-Syn V > L	Non-Syn V > L	Non-Syn V > L	Non-Syn V > L
Ssc.149	NTAN1	N-terminal asparagine amidase	55741470	NM_214042	NTAN1	37	969	1126	Sus scrofa N-terminal asparagine amidase (NTAN1), mRNA	935	C	---	---	C > G51	51	---	---	C > G53	53	Syn A	Non-Syn A > G	Syn A	Non-Syn A > G
Ssc.153	DPYD	Dihydropyrimidine dehydrogenase	558306	U09179		82	3159	4441	Sus scrofa dihydropyrimidine dehydrogenase mRNA, complete cds	260	G	---	---	G > A31	31	---	---	---	---	Syn G	Non-Syn G > D	Syn G	Syn G
Ssc.15302	F2	Coagulation factor II	106647505	DQ530370		17	1888	2004	Sus scrofa prothrombin protein mRNA, complete cds	45	A	---	---	---	---	A > C32	32	A > C38	38	Syn H	Syn H	Non-Syn H > P	Non-Syn H > P
Ssc.15302	F2	Coagulation factor II	106647505	DQ530370		17	1888	2004	Sus scrofa prothrombin protein mRNA, complete cds	735	G	---	---	---	---	---	---	G > A75	156	Syn S	Syn S	Syn S	Non-Syn S > N
Ssc.15302	F2	Coagulation factor II	106647505	DQ530370		17	1888	2004	Sus scrofa prothrombin protein mRNA, complete cds	1449	A	---	---	A > T169	169	A > T144	241	A > T179	345	Syn Y	Non-Syn Y > F	Non-Syn Y > F	Non-Syn Y > F
Ssc.15439	LOC100154940	Similar to fucosidase, alpha-L- 2, plasma	194033483	XM_001924263	LOC100154940	83	1471	2487	PREDICTED: Sus scrofa similar to fucosidase, alpha-L- 2, plasma (LOC100154940), mRNA	728	C	---	---	---	---	---	---	C > A22	50	Syn Q	Syn Q	Syn Q	Non-Syn Q > K
Ssc.15439	LOC100154940	Similar to fucosidase, alpha-L- 2, plasma	194033483	XM_001924263	LOC100154940	83	1471	2487	PREDICTED: Sus scrofa similar to fucosidase, alpha-L- 2, plasma (LOC100154940), mRNA	1098	T	---	---	---	---	---	---	T > C32	66	Syn I	Syn I	Syn I	Non-Syn I > T
Ssc.15448	LOC100157203	Similar to asparagine-linked glycosylation 14 homolog	194035712	XM_001924706	LOC100157203	62	712	913	PREDICTED: Sus scrofa similar to asparagine-linked glycosylation 14 homolog (LOC100157203), mRNA	671	A	---	---	A > G57	57	---	---	A > G43	43	Syn K	Non-Syn K > E	Syn K	Non-Syn K > E
Ssc.15822	F5	Coagulation factor V	47523047	NM_214120	F5	100	6876	7062	Sus scrofa coagulation factor V (F5), mRNA	3041	A	---	---	A > C20	32	---	---	---	---	Syn H	Non-Syn H > P	Syn H	Syn H
Ssc.15822	F5	Coagulation factor V	47523047	NM_214120	F5	100	6876	7062	Sus scrofa coagulation factor V (F5), mRNA	4075	G	---	---	G > C33	33	---	---	---	---	Syn V	Non-Syn V > L	Syn V	Syn V
Ssc.15822	F5	Coagulation factor V	47523047	NM_214120	F5	100	6876	7062	Sus scrofa coagulation factor V (F5), mRNA	4293	A	A > T31	31	A > T33	33	---	---	---	---	Non-Syn L > F	Non-Syn L > F	Syn L	Syn L
Ssc.15822	F5	Coagulation factor V	47523047	NM_214120	F5	100	6876	7062	Sus scrofa coagulation factor V (F5), mRNA	5013	A	---	---	A > C30	67	---	---	---	---	Syn E	Non-Syn E > D	Syn E	Syn E
Ssc.15842	NR1I2	Nuclear receptor subfamily 1, group I, member 2	83582559	AB214980	PXR	274	1539	2567	Sus scrofa PXR mRNA for pregnane X receptor, complete cds	701	T	---	---	T > C54	54	---	---	---	---	Syn V	Non-Syn V > A	Syn V	Syn V
Ssc.15845	MBL2	Mannose-binding lectin	47523053	NM_214125	MBL2	1	723	723	Sus scrofa mannose-binding lectin (MBL2), mRNA	112	G	---	---	G > A124	124	---	---	---	---	Syn D	Non-Syn D > N	Syn D	Syn D
Ssc.15845	MBL2	Mannose-binding lectin	47523053	NM_214125	MBL2	1	723	723	Sus scrofa mannose-binding lectin (MBL2), mRNA	152	T	---	---	T > A81	81	---	---	T > A160	166	Syn L	Non-Syn L > H	Syn L	Non-Syn L > H
Ssc.15845	MBL2	Mannose-binding lectin	47523053	NM_214125	MBL2	1	723	723	Sus scrofa mannose-binding lectin (MBL2), mRNA	153	C	---	---	C > T82	82	---	---	---	---	Syn L	Non-Syn L > H	Syn L	Non-Syn L > H
Ssc.15845	MBL2	Mannose-binding lectin	47523053	NM_214125	MBL2	1	723	723	Sus scrofa mannose-binding lectin (MBL2), mRNA	698	C	---	---	---	---	---	---	C > T84	84	Syn S	Syn S	Syn S	Non-Syn S > L
Ssc.15895	CYP4A21	Cytochrome P450, family 4, subfamily A, polypeptide 21	47523903	NM_214425	CYP4A21	38	1552	2400	Sus scrofa cytochrome P450, family 4, subfamily A, polypeptide 21 (CYP4A21), mRNA	63	T	---	---	---	---	---	---	T > C20	34	Syn V	Syn V	Syn V	Non-Syn V > A
Ssc.15895	CYP4A21	Cytochrome P450, family 4, subfamily A, polypeptide 21	47523903	NM_214425	CYP4A21	38	1552	2400	Sus scrofa cytochrome P450, family 4, subfamily A, polypeptide 21 (CYP4A21), mRNA	432	T	---	---	T > C19	40	---	---	---	---	Syn M	Non-Syn M > T	Syn M	Syn M
Ssc.15895	CYP4A21	Cytochrome P450, family 4, subfamily A, polypeptide 21	47523903	NM_214425	CYP4A21	38	1552	2400	Sus scrofa cytochrome P450, family 4, subfamily A, polypeptide 21 (CYP4A21), mRNA	1286	C	---	---	---	---	---	---	C > A61	136	Syn Q	Syn Q	Syn Q	Non-Syn Q > K
Ssc.15895	CYP4A21	Cytochrome P450, family 4, subfamily A, polypeptide 21	47523903	NM_214425	CYP4A21	38	1552	2400	Sus scrofa cytochrome P450, family 4, subfamily A, polypeptide 21 (CYP4A21), mRNA	1534	C	---	---	C > G57	107	---	---	C > G92	200	Syn N	Non-Syn N > K	Syn N	Non-Syn N > K
Ssc.15980	LBP	Lipopolysaccharide binding protein	156766194	EF626694	LBP	38	1483	1732	Sus scrofa lipopolysaccharide binding protein (LBP) mRNA, complete cds	329	G	---	---	---	---	G > A32	33	---	---	Syn G	Syn G	Non-Syn G > S	Syn G
Ssc.15980	LBP	Lipopolysaccharide binding protein	156766194	EF626694	LBP	38	1483	1732	Sus scrofa lipopolysaccharide binding protein (LBP) mRNA, complete cds	477	G	---	---	---	---	G > A100	100	G > A65	65	Syn G	Syn G	Non-Syn G > E	Non-Syn G > E
Ssc.15980	LBP	Lipopolysaccharide binding protein	156766194	EF626694	LBP	38	1483	1732	Sus scrofa lipopolysaccharide binding protein (LBP) mRNA, complete cds	807	G	G > A37	70	---	---	---	---	---	---	Non-Syn R > H	Syn R	Syn R	Syn R
Ssc.15980	LBP	Lipopolysaccharide binding protein	156766194	EF626694	LBP	38	1483	1732	Sus scrofa lipopolysaccharide binding protein (LBP) mRNA, complete cds	1055	T	---	---	T > C312	313	T > C164	164	T > C135	135	Syn W	Non-Syn W > R	Non-Syn W > R	Non-Syn W > R
Ssc.15980	LBP	Lipopolysaccharide binding protein	156766194	EF626694	LBP	38	1483	1732	Sus scrofa lipopolysaccharide binding protein (LBP) mRNA, complete cds	1205	G	---	---	G > A138	138	G > A139	141	---	---	Syn A	Non-Syn A > T	Non-Syn A > T	Syn A
Ssc.15980	LBP	Lipopolysaccharide binding protein	156766194	EF626694	LBP	38	1483	1732	Sus scrofa lipopolysaccharide binding protein (LBP) mRNA, complete cds	1262	G	G > A81	81	G > A154	258	G > A215	215	G > A233	233	Non-Syn V > M	Non-Syn V > M	Non-Syn V > M	Non-Syn V > M
Ssc.15999	KDR	Kinase insert domain receptor (a type III receptor tyrosine kinase)	194271212	EU714326		1	1948	2031	Sus scrofa vascular endothelial growth factor receptor 2 mRNA, partial cds	1111	G	---	---	G > T48	48	---	---	---	---	Syn G	Non-Syn G > *	Syn G	Syn G
Ssc.15999	KDR	Kinase insert domain receptor (a type III receptor tyrosine kinase)	194271212	EU714326		1	1948	2031	Sus scrofa vascular endothelial growth factor receptor 2 mRNA, partial cds	1150	G	---	---	G > T51	51	---	---	---	---	Syn G	Non-Syn G > W	Syn G	Syn G
Ssc.15999	KDR	Kinase insert domain receptor (a type III receptor tyrosine kinase)	194271212	EU714326		1	1948	2031	Sus scrofa vascular endothelial growth factor receptor 2 mRNA, partial cds	1223	G	---	---	G > T59	59	---	---	---	---	Syn W	Non-Syn W > L	Syn W	Syn W
Ssc.16	CYP27B1	25-hydroxyvitamin D3 1alpha-hydroxylase	47522815	NM_213995	CYP27B1	36	1550	2316	Sus scrofa 25-hydroxyvitamin D3 1alpha-hydroxylase (CYP27B1), mRNA	546	C	---	---	---	---	---	---	C > T105	105	Syn L	Syn L	Syn L	Non-Syn L > F
Ssc.16	CYP27B1	25-hydroxyvitamin D3 1alpha-hydroxylase	47522815	NM_213995	CYP27B1	36	1550	2316	Sus scrofa 25-hydroxyvitamin D3 1alpha-hydroxylase (CYP27B1), mRNA	548	G	---	---	---	---	---	---	G > C97	98	Syn L	Syn L	Syn L	Non-Syn L > F
Ssc.16110	PIAP	Inhibitor of apoptosis-like	47523443	NM_214181	PIAP	48	1124	1550	Sus scrofa inhibitor of apoptosis-like (PIAP), mRNA	552	G	G > A19	42	---	---	---	---	---	---	Non-Syn V > I	Syn V	Syn V	Syn V
Ssc.16157	CRP	C-reactive protein	2257589	AB005545		112	780	1762	Sus scrofa mRNA for C-reactive protein, complete cds	409	G	---	---	G > A41	41	G > A58	58	G > A80	81	Syn V	Non-Syn V > I	Non-Syn V > I	Non-Syn V > I
Ssc.16262	CYP2C34	Cytochrome P450 2C34	55776191	AY740697	CYP2C34	1	1150	1150	Sus scrofa cytochrome P450 2C34 (CYP2C34) mRNA, partial cds	28	C	---	---	---	---	---	---	C > T48	48	Syn R	Syn R	Syn R	Non-Syn R > C
Ssc.16262	CYP2C34	Cytochrome P450 2C34	55776191	AY740697	CYP2C34	1	1150	1150	Sus scrofa cytochrome P450 2C34 (CYP2C34) mRNA, partial cds	487	C	---	---	---	---	---	---	C > T148	151	Syn R	Syn R	Syn R	Non-Syn R > C
Ssc.16262	CYP2C34	Cytochrome P450 2C34	55776191	AY740697	CYP2C34	1	1150	1150	Sus scrofa cytochrome P450 2C34 (CYP2C34) mRNA, partial cds	771	C	C > G20	59	C > G42	45	---	---	---	---	Non-Syn N > K	Non-Syn N > K	Syn N	Syn N
Ssc.16302	UOX	Urate oxidase	47523605	NM_214270	UOX	11	925	936	Sus scrofa urate oxidase (UOX), mRNA	256	A	---	---	A > C34	34	---	---	---	---	Syn K	Non-Syn K > N	Syn K	Syn K
Ssc.16313	FTCD	Formiminotransferase cyclodeaminase	47523623	NM_214275	FTCD	28	1653	1843	Sus scrofa formiminotransferase cyclodeaminase (FTCD), mRNA	1094	C	---	---	---	---	---	---	C > G36	38	Syn A	Syn A	Syn A	Non-Syn A > G
Ssc.16313	FTCD	Formiminotransferase cyclodeaminase	47523623	NM_214275	FTCD	28	1653	1843	Sus scrofa formiminotransferase cyclodeaminase (FTCD), mRNA	1095	G	---	---	---	---	---	---	G > C38	38	Syn A	Syn A	Syn A	Non-Syn A > G
Ssc.16332	ABCC2	ATP-binding cassette, sub-family C (CFTR/MRP), member 2	194041841	XM_001929359	ABCC2	1	4632	4950	PREDICTED: Sus scrofa ATP-binding cassette, sub-family C (CFTR/MRP), member 2 (ABCC2), mRNA	3696	T	---	---	T > A54	54	---	---	---	---	Syn S	Non-Syn S > R	Syn S	Syn S
Ssc.16332	ABCC2	ATP-binding cassette, sub-family C (CFTR/MRP), member 2	194041841	XM_001929359	ABCC2	1	4632	4950	PREDICTED: Sus scrofa ATP-binding cassette, sub-family C (CFTR/MRP), member 2 (ABCC2), mRNA	4424	C	---	---	C > T39	39	---	---	---	---	Syn T	Non-Syn T > M	Syn T	Syn T
Ssc.16357	CD58	CD58 molecule	47523253	NM_213795	CD58	16	750	912	Sus scrofa CD58 molecule (CD58), mRNA	673	G	---	---	G > A18	35	---	---	---	---	Syn V	Non-Syn V > M	Syn V	Syn V
Ssc.16549	LAMP-1	Lysosome-associated membrane glycoprotein 1	57282793	AJ620414	LAMP-1	1	1242	1945	Sus scrofa mRNA for lysosome-associated membrane glycoprotein 1 (LAMP=1 gene)	127	G	---	---	---	---	---	---	G > A37	37	Syn D	Syn D	Syn D	Non-Syn D > N
Ssc.16628	pPGRP-LB	Peptidoglycan recognition protein L	28376394	AF541956		80	1876	1910	Sus scrofa peptidoglycan recognition protein L isoform B mRNA, complete cds	750	T	---	---	T > C116	116	---	---	T > C50	50	Syn V	Non-Syn V > A	Syn V	Non-Syn V > A
Ssc.16628	pPGRP-LB	Peptidoglycan recognition protein L	28376394	AF541956		80	1876	1910	Sus scrofa peptidoglycan recognition protein L isoform B mRNA, complete cds	1455	T	---	---	---	---	---	---	T > A54	54	Syn L	Syn L	Syn L	Non-Syn L > Q
Ssc.16628	pPGRP-LB	Peptidoglycan recognition protein L	28376394	AF541956		80	1876	1910	Sus scrofa peptidoglycan recognition protein L isoform B mRNA, complete cds	1560	A	---	---	---	---	---	---	A > G76	76	Syn D	Syn D	Syn D	Non-Syn D > G
Ssc.167	FCGR3B	Fc fragment of IgG, low affinity IIIb, receptor (CD16b)	47523835	NM_214391	FCGR3B	23	793	891	Sus scrofa Fc fragment of IgG, low affinity IIIb, receptor (CD16b) (FCGR3B), mRNA	79	C	---	---	C > A48	48	---	---	---	---	Syn H	Non-Syn H > Q	Syn H	Syn H
Ssc.16968	PSMB7	Proteasome (prosome, macropain) subunit, beta type, 7	117660968	DQ629163	PSMB7	16	849	997	Sus scrofa PSMB7 (PSMB7) mRNA, complete cds	700	T	T > C70	70	T > C316	316	T > C348	348	T > C176	176	Non-Syn F > L	Non-Syn F > L	Non-Syn F > L	Non-Syn F > L
Ssc.17186	IGFBP7	Insulin-like growth factor binding protein 7	253982041	GQ266680	IGFBP-7	41	889	1147	Sus scrofa insulin-like growth factor binding protein 7 (IGFBP-7) mRNA, complete cds	324	A	---	---	---	---	---	---	A > G32	71	Syn K	Syn K	Syn K	Non-Syn K > R
Ssc.17186	IGFBP7	Insulin-like growth factor binding protein 7	253982041	GQ266680	IGFBP-7	41	889	1147	Sus scrofa insulin-like growth factor binding protein 7 (IGFBP-7) mRNA, complete cds	842	G	G > A346	346	G > A197	197	G > A74	74	G > A271	271	Non-Syn A > T	Non-Syn A > T	Non-Syn A > T	Non-Syn A > T
Ssc.17221	MTTP	Microsomal triglyceride transfer protein	28974485	AY217034	MTP	56	2740	3941	Sus scrofa microsomal triglyceride transfer protein large subunit (MTP) mRNA, complete cds	2573	T	---	---	---	---	---	---	T > C38	68	Syn F	Syn F	Syn F	Non-Syn F > L
Ssc.17245	IL13RA1	Interleukin 13 receptor, alpha 1	30385529	AY266142		1	1272	1272	Sus scrofa interleukin 13 receptor alpha 1 mRNA, complete cds	1259	A	A > G35	35	---	---	---	---	---	---	Non-Syn K > R	Syn K	Syn K	Syn K
Ssc.17250	QDPR	Quinoid dihydropteridine reductase	22094812	AF526879		53	784	1600	Sus scrofa quinoid dihydropteridine reductase mRNA, complete cds	278	A	---	---	A > G31	31	A > G27	58	A > G69	69	Syn T	Non-Syn T > A	Non-Syn T > A	Non-Syn T > A
Ssc.17599	CR956404.2	VAMP (vesicle-associated membrane protein)-associated protein B and C	178056622	NM_001123213	VAPB	339	1070	2365	Sus scrofa VAMP (vesicle-associated membrane protein)-associated protein B and C (VAPB), mRNA	946	T	---	---	---	---	---	---	T > C46	46	Syn L	Syn L	Syn L	Non-Syn L > P
Ssc.17602	CPR2	Cell cycle progression 2 protein	31074211	AY231144	CPR2	1	1819	1987	Sus scrofa cell cycle progression 2 protein (CPR2) mRNA, partial cds	1445	G	---	---	---	---	G > A36	36	---	---	Syn R	Syn R	Non-Syn R > Q	Syn R
Ssc.17995	ANGPTL3	Angiopoietin-like 3	51243727	AY523565		26	1414	1455	Sus scrofa angiopoietin-like protein 3 mRNA, complete cds	57	C	C > T262	263	---	---	C > T47	47	C > T193	193	Non-Syn A > V	Syn A	Non-Syn A > V	Non-Syn A > V
Ssc.17995	ANGPTL3	Angiopoietin-like 3	51243727	AY523565		26	1414	1455	Sus scrofa angiopoietin-like protein 3 mRNA, complete cds	527	G	G > A1282	1285	---	---	G > A261	261	G > A1843	1846	Non-Syn V > M	Syn V	Non-Syn V > M	Non-Syn V > M
Ssc.17995	ANGPTL3	Angiopoietin-like 3	51243727	AY523565		26	1414	1455	Sus scrofa angiopoietin-like protein 3 mRNA, complete cds	723	G	G > A656	656	G > A757	757	G > A76	76	G > A628	628	Non-Syn R > K	Non-Syn R > K	Non-Syn R > K	Non-Syn R > K
Ssc.17995	ANGPTL3	Angiopoietin-like 3	51243727	AY523565		26	1414	1455	Sus scrofa angiopoietin-like protein 3 mRNA, complete cds	1148	G	G > A984	985	G > A1204	1207	G > A180	180	G > A1242	1242	Non-Syn E > K	Non-Syn E > K	Non-Syn E > K	Non-Syn E > K
Ssc.18050	LOC100155662	Similar to LOC523338 protein	194041636	XM_001929009	LOC100155662	6	2132	2678	PREDICTED: Sus scrofa similar to LOC523338 protein (LOC100155662), mRNA	921	C	C > T79	79	C > T159	161	C > T516	526	C > T71	81	Non-Syn P > S	Non-Syn P > S	Non-Syn P > S	Non-Syn P > S
Ssc.18084	LOC100153566	Similar to JDP1 protein	194042733	XM_001925242	LOC100153566	174	770	1189	PREDICTED: Sus scrofa similar to JDP1 protein (LOC100153566), mRNA	720	G	G > A371	371	G > A146	146	---	---	---	---	Non-Syn G > R	Non-Syn G > R	Syn G	Syn G
Ssc.18398	LOC100156613	Similar to ring finger protein 139	194035592	XM_001927531	LOC100156613	325	2322	4070	PREDICTED: Sus scrofa similar to ring finger protein 139 (LOC100156613), mRNA	2135	T	T > A39	39	T > A49	49	---	---	T > A80	80	Non-Syn I > N	Non-Syn I > N	Syn I	Non-Syn I > N
Ssc.18552		SLA-2 mRNA for MHC class I antigen, partial cds, allele:SLA-2*04	33468749	AB105384	SLA-2	2	526	526	Sus scrofa SLA-2 mRNA for MHC class I antigen, partial cds, allele:SLA-2*04	252	T	---	---	---	---	---	---	T > A31	31	Syn F	Syn F	Syn F	Non-Syn F > Y
Ssc.18597	LOC100156500	Similar to Dihydropyrimidinase (DHPase) (DHP) (Dihydropyrimidine amidohydrolase) (Hydantoinase)	194036929	XM_001925251	LOC100156500	1	1695	1857	PREDICTED: Sus scrofa similar to Dihydropyrimidinase (DHPase) (DHP) (Dihydropyrimidine amidohydrolase) (Hydantoinase) (LOC100156500), mRNA	1677	C	---	---	C > G108	112	---	---	C > G105	275	Syn S	Non-Syn S > R	Syn S	Non-Syn S > R
Ssc.18597	LOC100156500	Similar to Dihydropyrimidinase (DHPase) (DHP) (Dihydropyrimidine amidohydrolase) (Hydantoinase)	194036929	XM_001925251	LOC100156500	1	1695	1857	PREDICTED: Sus scrofa similar to Dihydropyrimidinase (DHPase) (DHP) (Dihydropyrimidine amidohydrolase) (Hydantoinase) (LOC100156500), mRNA	1691	A	---	---	A > G58	58	---	---	A > G89	241	Syn H	Non-Syn H > R	Syn H	Non-Syn H > R
Ssc.19105	LIPC	Lipase, hepatic	217314872	FJ436379	LIPC	56	1561	1624	Sus scrofa hepatic lipase (LIPC) mRNA, complete cds	402	C	---	---	---	---	C > T76	76	C > T166	166	Syn A	Syn A	Non-Syn A > V	Non-Syn A > V
Ssc.19105	LIPC	Lipase, hepatic	217314872	FJ436379	LIPC	56	1561	1624	Sus scrofa hepatic lipase (LIPC) mRNA, complete cds	482	G	---	---	G > C40	42	G > C41	41	G > C81	189	Syn G	Non-Syn G > R	Non-Syn G > R	Non-Syn G > R
Ssc.19105	LIPC	Lipase, hepatic	217314872	FJ436379	LIPC	56	1561	1624	Sus scrofa hepatic lipase (LIPC) mRNA, complete cds	587	G	---	---	G > A42	99	---	---	---	---	Syn A	Non-Syn A > T	Syn A	Syn A
Ssc.19105	LIPC	Lipase, hepatic	217314872	FJ436379	LIPC	56	1561	1624	Sus scrofa hepatic lipase (LIPC) mRNA, complete cds	690	C	---	---	---	---	---	---	C > T169	382	Syn P	Syn P	Syn P	Non-Syn P > L
Ssc.1913	CH242-247L10.6	Slowmo homolog 2 (Drosophila)	165973429	NM_001113697	SLMO2	199	783	2704	Sus scrofa slowmo homolog 2 (Drosophila) (SLMO2), mRNA	553	T	---	---	T > C17	35	---	---	---	---	Syn S	Non-Syn S > P	Syn S	Syn S
Ssc.19250	LOC100157123	Similar to tetraspanin 15	194042327	XM_001929082	LOC100157123	103	987	1641	PREDICTED: Sus scrofa similar to tetraspanin 15 (LOC100157123), mRNA	538	T	---	---	T > G32	32	---	---	---	---	Syn Y	Non-Syn Y > D	Syn Y	Syn Y
Ssc.19694	GPX3	Glutathione peroxidase 3	169646365	NM_001115155	GPX3	68	748	1601	Sus scrofa glutathione peroxidase 3 (GPX3), mRNA	336	A	---	---	A > C67	104	---	---	---	---	Syn E	Non-Syn E > A	Syn E	Syn E
Ssc.19807	LPIN2	Lipin 2	169248249	EU344905	Lpin2	12	2687	2985	Sus scrofa lipin 2 (Lpin2) mRNA, complete cds	2144	G	---	---	G > A35	35	---	---	G > A46	46	Syn M	Non-Syn M > I	Syn M	Non-Syn M > I
Ssc.19807	LPIN2	Lipin 2	169248249	EU344905	Lpin2	12	2687	2985	Sus scrofa lipin 2 (Lpin2) mRNA, complete cds	2178	C	---	---	---	---	---	---	C > T39	39	Syn H	Syn H	Syn H	Non-Syn H > Y
Ssc.19807	LPIN2	Lipin 2	169248249	EU344905	Lpin2	12	2687	2985	Sus scrofa lipin 2 (Lpin2) mRNA, complete cds	2506	G	---	---	---	---	---	---	G > A54	54	Syn G	Syn G	Syn G	Non-Syn G > E
Ssc.20006	SULT1A1	Sulfotransferase family, cytosolic, 1A, phenol-preferring, member 1	37780219	AY193893		108	995	1201	Sus scrofa phenol sulfotransferase mRNA, complete cds	369	A	---	---	A > G15	32	---	---	---	---	Syn R	Non-Syn R > G	Syn R	Syn R
Ssc.20239	LOC100154684	Similar to retinol dehydrogenase 11	194038456	XM_001928767	LOC100154684	161	1111	2950	PREDICTED: Sus scrofa similar to retinol dehydrogenase 11 (LOC100154684), mRNA	592	G	G > A80	80	---	---	G > A46	46	G > A71	71	Non-Syn M > I	Syn M	Non-Syn M > I	Non-Syn M > I
Ssc.203	CYP3A39	Cytochrome P450 3A39	47523897	NM_214422	CYP3A39	81	1592	1720	Sus scrofa cytochrome P450 3A39 (CYP3A39), mRNA	1500	C	---	---	C > A1184	1185	---	---	---	---	Syn P	Non-Syn P > T	Syn P	Syn P
Ssc.20325	LOC100154884	Similar to Peroxisomal biogenesis factor 19	194035836	XM_001928869	LOC100154884	24	923	4503	PREDICTED: Sus scrofa similar to Peroxisomal biogenesis factor 19 (LOC100154884), mRNA	553	G	---	---	G > A65	66	G > A34	34	---	---	Syn S	Non-Syn S > N	Non-Syn S > N	Syn S
Ssc.20458	LOC100155038	Similar to plasma carboxypeptidase B2 isoform a preproprotein	194040625	XM_001929146	LOC100155038	146	1417	1581	PREDICTED: Sus scrofa similar to plasma carboxypeptidase B2 isoform a preproprotein (LOC100155038), mRNA	1171	T	T > A230	440	T > A635	1265	---	---	---	---	Non-Syn H > Q	Non-Syn H > Q	Syn H	Syn H
Ssc.20728	SERPING1	Serpin peptidase inhibitor, clade G (C1 inhibitor), member 1	118123417	AB259649	C1-INH	28	1506	1721	Sus scrofa C1-INH mRNA for C1 inhibitor, complete cds	980	C	---	---	---	---	---	---	C > A427	857	Syn T	Syn T	Syn T	Non-Syn T > N
Ssc.20913	GADD45A	Growth arrest and DNA-damage-inducible, alpha	108795322	DQ529285	GADD45A	290	787	1527	Sus scrofa growth arrest and DNA-damage-inducible protein alpha (GADD45A) mRNA, complete cds	704	A	---	---	---	---	---	---	A > G50	50	Syn T	Syn T	Syn T	Non-Syn T > A
Ssc.20953	SBAB-1044B7.1	Bromodomain containing 2	178057338	NM_001123085	BRD2	1681	4092	4708	Sus scrofa bromodomain containing 2 (BRD2), mRNA	3389	G	---	---	---	---	---	---	G > C25	49	Syn G	Syn G	Syn G	Non-Syn G > A
Ssc.21016	RDX	Radixin	57527981	NM_001009576	RDX	211	1962	2320	Sus scrofa radixin (RDX), mRNA	1785	C	---	---	C > A34	34	---	---	C > A45	45	Syn N	Non-Syn N > K	Syn N	Non-Syn N > K
Ssc.21108	C5	Complement component 5	37677939	AY332748		1	5034	5422	Sus scrofa complement component C5 mRNA, complete cds	1327	T	T > C62	62	T > C82	82	---	---	T > C45	45	Non-Syn S > P	Non-Syn S > P	Syn S	Non-Syn S > P
Ssc.21108	C5	Complement component 5	37677939	AY332748		1	5034	5422	Sus scrofa complement component C5 mRNA, complete cds	4588	C	C > T313	313	C > T365	365	C > T94	94	C > T381	381	Non-Syn R > C	Non-Syn R > C	Non-Syn R > C	Non-Syn R > C
Ssc.21431	CH242-38B5.2	Phosphoglycerate dehydrogenase	178056549	NM_001123162	PHGDH	151	1752	1904	Sus scrofa phosphoglycerate dehydrogenase (PHGDH), mRNA	1391	A	---	---	---	---	A > G34	34	---	---	Syn E	Syn E	Non-Syn E > G	Syn E
Ssc.21431	CH242-38B5.2	Phosphoglycerate dehydrogenase	178056549	NM_001123162	PHGDH	151	1752	1904	Sus scrofa phosphoglycerate dehydrogenase (PHGDH), mRNA	1414	T	---	---	---	---	T > C44	44	T > C27	43	Syn F	Syn F	Non-Syn F > L	Non-Syn F > L
Ssc.21431	CH242-38B5.2	Phosphoglycerate dehydrogenase	178056549	NM_001123162	PHGDH	151	1752	1904	Sus scrofa phosphoglycerate dehydrogenase (PHGDH), mRNA	1529	G	---	---	---	---	G > A15	48	---	---	Syn R	Syn R	Non-Syn R > H	Syn R
Ssc.21431	CH242-38B5.2	Phosphoglycerate dehydrogenase	178056549	NM_001123162	PHGDH	151	1752	1904	Sus scrofa phosphoglycerate dehydrogenase (PHGDH), mRNA	1532	G	---	---	---	---	G > A21	58	---	---	Syn R	Syn R	Non-Syn R > Q	Syn R
Ssc.2176	ACSL3	Acyl-CoA synthetase long-chain family member 3	217314892	FJ436389	ACSL3	226	2388	2600	Sus scrofa acyl-CoA synthetase long-chain family member 3 (ACSL3) mRNA, complete cds	695	G	---	---	G > A77	77	---	---	G > A51	51	Syn R	Non-Syn R > K	Syn R	Non-Syn R > K
Ssc.2176	ACSL3	Acyl-CoA synthetase long-chain family member 3	217314892	FJ436389	ACSL3	226	2388	2600	Sus scrofa acyl-CoA synthetase long-chain family member 3 (ACSL3) mRNA, complete cds	2078	C	C > A62	62	C > A80	80	---	---	C > A74	74	Non-Syn P > H	Non-Syn P > H	Syn P	Non-Syn P > H
Ssc.2176	ACSL3	Acyl-CoA synthetase long-chain family member 3	217314892	FJ436389	ACSL3	226	2388	2600	Sus scrofa acyl-CoA synthetase long-chain family member 3 (ACSL3) mRNA, complete cds	2079	A	A > T60	60	A > T98	98	---	---	A > T83	83	Non-Syn P > H	Non-Syn P > H	Syn P	Non-Syn P > H
Ssc.2176	ACSL3	Acyl-CoA synthetase long-chain family member 3	217314892	FJ436389	ACSL3	226	2388	2600	Sus scrofa acyl-CoA synthetase long-chain family member 3 (ACSL3) mRNA, complete cds	2099	C	C > T63	63	C > T105	105	---	---	C > T89	89	Non-Syn A > V	Non-Syn A > V	Syn A	Non-Syn A > V
Ssc.2176	ACSL3	Acyl-CoA synthetase long-chain family member 3	217314892	FJ436389	ACSL3	226	2388	2600	Sus scrofa acyl-CoA synthetase long-chain family member 3 (ACSL3) mRNA, complete cds	2141	G	G > A69	69	G > A126	126	---	---	G > A83	83	Non-Syn R > K	Non-Syn R > K	Syn R	Non-Syn R > K
Ssc.2176	ACSL3	Acyl-CoA synthetase long-chain family member 3	217314892	FJ436389	ACSL3	226	2388	2600	Sus scrofa acyl-CoA synthetase long-chain family member 3 (ACSL3) mRNA, complete cds	2345	G	G > C184	184	G > C215	215	G > C38	38	G > C198	198	Non-Syn R > T	Non-Syn R > T	Non-Syn R > T	Non-Syn R > T
Ssc.2176	ACSL3	Acyl-CoA synthetase long-chain family member 3	217314892	FJ436389	ACSL3	226	2388	2600	Sus scrofa acyl-CoA synthetase long-chain family member 3 (ACSL3) mRNA, complete cds	2347	G	G > C171	171	G > C185	185	G > C38	38	G > C180	180	Non-Syn D > H	Non-Syn D > H	Non-Syn D > H	Non-Syn D > H
Ssc.22023	LOC100155587	Similar to hydroxysteroid dehydrogenase like 2	194033888	XM_001925347	LOC100155587	1	1148	2058	PREDICTED: Sus scrofa similar to hydroxysteroid dehydrogenase like 2 (LOC100155587), partial mRNA	682	A	---	---	---	---	---	---	A > T130	213	Syn M	Syn M	Syn M	Non-Syn M > L
Ssc.22023	LOC100155587	Similar to hydroxysteroid dehydrogenase like 2	194033888	XM_001925347	LOC100155587	1	1148	2058	PREDICTED: Sus scrofa similar to hydroxysteroid dehydrogenase like 2 (LOC100155587), partial mRNA	715	T	T > C114	169	T > C396	401	T > C165	165	T > C188	318	Non-Syn C > R	Non-Syn C > R	Non-Syn C > R	Non-Syn C > R
Ssc.22023	LOC100155587	Similar to hydroxysteroid dehydrogenase like 2	194033888	XM_001925347	LOC100155587	1	1148	2058	PREDICTED: Sus scrofa similar to hydroxysteroid dehydrogenase like 2 (LOC100155587), partial mRNA	725	G	G > A90	172	G > A370	370	G > A109	109	G > A173	309	Non-Syn R > H	Non-Syn R > H	Non-Syn R > H	Non-Syn R > H
Ssc.22023	LOC100155587	Similar to hydroxysteroid dehydrogenase like 2	194033888	XM_001925347	LOC100155587	1	1148	2058	PREDICTED: Sus scrofa similar to hydroxysteroid dehydrogenase like 2 (LOC100155587), partial mRNA	734	A	A > G117	179	A > G488	489	A > G107	107	A > G225	337	Non-Syn H > R	Non-Syn H > R	Non-Syn H > R	Non-Syn H > R
Ssc.22270	TFB1M	Transcription factor B1, mitochondrial	186886355	EU617322	CGI-75	1	1023	1023	Sus scrofa CGI-75 protein (CGI-75) mRNA, complete cds	614	G	---	---	---	---	G > A32	32	---	---	Syn G	Syn G	Non-Syn G > D	Syn G
Ssc.23186	LOC100155444	Similar to 40S ribosomal protein S10	194040329	XM_001928529	LOC100155444	22	519	1037	PREDICTED: Sus scrofa similar to 40S ribosomal protein S10 (LOC100155444), mRNA	191	A	---	---	---	---	---	---	A > T72	183	Syn Y	Syn Y	Syn Y	Non-Syn Y > F
Ssc.23507	OCT1	Organic cation transporter 1	30088686	AY238476	OCT1	102	1766	2156	Sus scrofa organic cation transporter 1 (OCT1) mRNA, complete cds	1356	T	---	---	---	---	---	---	T > C28	48	Syn F	Syn F	Syn F	Non-Syn F > L
Ssc.2375	GPI	Glucose phosphate isomerase	47523719	NM_214330	GPI	36	1712	1978	Sus scrofa glucose phosphate isomerase (GPI), mRNA	1684	A	---	---	---	---	A > T103	103	---	---	Syn K	Syn K	Non-Syn K > M	Syn K
Ssc.24284	SLC35A3	Solute carrier family 35 (UDP-N-acetylglucosamine (UDP-GlcNAc) transporter), member A3	62868647	AY996816		1	978	978	Sus scrofa UDP-N-acetylglucosamine transporter mRNA, complete cds	193	G	G > A32	32	---	---	---	---	---	---	Non-Syn G > S	Syn G	Syn G	Syn G
Ssc.24284	SLC35A3	Solute carrier family 35 (UDP-N-acetylglucosamine (UDP-GlcNAc) transporter), member A3	62868647	AY996816		1	978	978	Sus scrofa UDP-N-acetylglucosamine transporter mRNA, complete cds	674	C	C > T67	67	C > T70	70	C > T44	44	C > T65	65	Non-Syn T > I	Non-Syn T > I	Non-Syn T > I	Non-Syn T > I
Ssc.24355	LOC100151881	Similar to cell-cycle and apoptosis regulatory protein 1	194042295	XM_001928522	LOC100151881	140	3592	4233	PREDICTED: Sus scrofa similar to cell-cycle and apoptosis regulatory protein 1 (LOC100151881), mRNA	3530	C	C > A40	40	---	---	---	---	---	---	Non-Syn Q > K	Syn Q	Syn Q	Syn Q
Ssc.24400	LOC100155074	Similar to apobec-1 complementation factor	194042426	XM_001925752	LOC100155074	248	2035	2322	PREDICTED: Sus scrofa similar to apobec-1 complementation factor, transcript variant 2 (LOC100155074), mRNA	1817	G	---	---	---	---	G > A36	36	---	---	Syn V	Syn V	Non-Syn V > I	Syn V
Ssc.24525	ATP1A1	ATPase, Na+/K+ transporting, alpha 1 polypeptide	47523569	NM_214249	ATP1A1	34	3099	3429	Sus scrofa ATPase, Na+/K+ transporting, alpha 1 polypeptide (ATP1A1), mRNA	2570	A	---	---	---	---	A > G41	41	---	---	Syn Q	Syn Q	Non-Syn Q > R	Syn Q
Ssc.24525	ATP1A1	ATPase, Na+/K+ transporting, alpha 1 polypeptide	47523569	NM_214249	ATP1A1	34	3099	3429	Sus scrofa ATPase, Na+/K+ transporting, alpha 1 polypeptide (ATP1A1), mRNA	2571	G	---	---	---	---	G > A33	33	---	---	Syn Q	Syn Q	Non-Syn Q > R	Syn Q
Ssc.24525	ATP1A1	ATPase, Na+/K+ transporting, alpha 1 polypeptide	47523569	NM_214249	ATP1A1	34	3099	3429	Sus scrofa ATPase, Na+/K+ transporting, alpha 1 polypeptide (ATP1A1), mRNA	2788	C	---	---	C > G32	32	C > G49	49	C > G36	36	Syn P	Non-Syn P > A	Non-Syn P > A	Non-Syn P > A
Ssc.24525	ATP1A1	ATPase, Na+/K+ transporting, alpha 1 polypeptide	47523569	NM_214249	ATP1A1	34	3099	3429	Sus scrofa ATPase, Na+/K+ transporting, alpha 1 polypeptide (ATP1A1), mRNA	2801	C	---	---	---	---	C > G36	36	C > G33	33	Syn T	Syn T	Non-Syn T > S	Non-Syn T > S
Ssc.24693	LOC100153977	Similar to Glutamate-cysteine ligase, modifier subunit	194035718	XM_001926378	LOC100153977	248	1072	1681	PREDICTED: Sus scrofa similar to Glutamate-cysteine ligase, modifier subunit (LOC100153977), mRNA	959	A	---	---	A > G17	35	---	---	---	---	Syn K	Non-Syn K > E	Syn K	Syn K
Ssc.24901	LOC100154500	Similar to SAM domain and HD domain-containing protein 1 (Dendritic cell-derived IFNG-induced protein) (DCIP) (Monocyte protein 5) (MOP-5)	194044564	XM_001925248	LOC100154500	1	1005	3011	PREDICTED: Sus scrofa similar to SAM domain and HD domain-containing protein 1 (Dendritic cell-derived IFNG-induced protein) (DCIP) (Monocyte protein 5) (MOP-5) (LOC100154500), mRNA	512	G	G > A33	67	---	---	---	---	---	---	Non-Syn R > K	Syn R	Syn R	Syn R
Ssc.25033	IL6ST	Interleukin 6 signal transducer (gp130, oncostatin M receptor)	119215003	EF151500		197	2950	3023	Sus scrofa interleukin 6 signal transducer mRNA, complete cds	825	G	G > A35	35	---	---	---	---	---	---	Non-Syn G > D	Syn G	Syn G	Syn G
Ssc.25033	IL6ST	Interleukin 6 signal transducer (gp130, oncostatin M receptor)	119215003	EF151500		197	2950	3023	Sus scrofa interleukin 6 signal transducer mRNA, complete cds	1299	C	C > T36	36	C > T36	36	---	---	---	---	Non-Syn A > V	Non-Syn A > V	Syn A	Syn A
Ssc.25108	LOC100152224	Similar to CG15738 CG15738-PA	194037029	XM_001925041	LOC100152224	1	1002	1016	PREDICTED: Sus scrofa similar to CG15738 CG15738-PA (LOC100152224), mRNA	970	G	---	---	---	---	---	---	G > T38	38	Syn V	Syn V	Syn V	Non-Syn V > L
Ssc.25218	LOC100156047	Similar to Isovaleryl Coenzyme A dehydrogenase	194034900	XM_001924788		515	1795	4302	PREDICTED: Sus scrofa similar to Isovaleryl Coenzyme A dehydrogenase (LOC100156047), mRNA	1098	A	---	---	A > G25	55	---	---	A > G20	49	Syn N	Non-Syn N > S	Syn N	Non-Syn N > S
Ssc.2608	SPP2	Secreted phosphoprotein 2, 24kDa	40644123	AJ308100	SPP2	134	748	864	Sus scrofa mRNA for secreted phosphoprotein 24 precursor (SPP2 gene)	408	A	---	---	---	---	---	---	A > G2562	4869	Syn E	Syn E	Syn E	Non-Syn E > G
Ssc.2608	SPP2	Secreted phosphoprotein 2, 24kDa	40644123	AJ308100	SPP2	134	748	864	Sus scrofa mRNA for secreted phosphoprotein 24 precursor (SPP2 gene)	416	G	---	---	---	---	---	---	G > A2486	5180	Syn A	Syn A	Syn A	Non-Syn A > T
Ssc.2608	SPP2	Secreted phosphoprotein 2, 24kDa	40644123	AJ308100	SPP2	134	748	864	Sus scrofa mRNA for secreted phosphoprotein 24 precursor (SPP2 gene)	605	C	C > T2895	2896	C > T6187	6187	C > T1485	1485	C > T10123	10123	Non-Syn L > F	Non-Syn L > F	Non-Syn L > F	Non-Syn L > F
Ssc.2608	SPP2	Secreted phosphoprotein 2, 24kDa	40644123	AJ308100	SPP2	134	748	864	Sus scrofa mRNA for secreted phosphoprotein 24 precursor (SPP2 gene)	644	C	---	---	---	---	---	---	C > T5706	9011	Syn L	Syn L	Syn L	Non-Syn L > F
Ssc.263	LEPR	Leptin receptor	66793462	NM_001024587	LEPR	16	3513	4050	Sus scrofa leptin receptor (LEPR), mRNA	673	G	G > A11	32	---	---	---	---	---	---	Non-Syn A > T	Syn A	Syn A	Syn A
Ssc.263	LEPR	Leptin receptor	66793462	NM_001024587	LEPR	16	3513	4050	Sus scrofa leptin receptor (LEPR), mRNA	1160	A	---	---	A > C14	32	---	---	---	---	Syn D	Non-Syn D > A	Syn D	Syn D
Ssc.263	LEPR	Leptin receptor	66793462	NM_001024587	LEPR	16	3513	4050	Sus scrofa leptin receptor (LEPR), mRNA	2002	C	C > T17	48	---	---	---	---	---	---	Non-Syn L > F	Syn L	Syn L	Syn L
Ssc.263	LEPR	Leptin receptor	66793462	NM_001024587	LEPR	16	3513	4050	Sus scrofa leptin receptor (LEPR), mRNA	2164	G	G > A39	80	---	---	---	---	---	---	Non-Syn V > I	Syn V	Syn V	Syn V
Ssc.26321	CYP2C32	Cytochrome P450 2C32	1016304	U35733		1	681	681	Sus scrofa cytochrome P450 2C32 mRNA, partial cds	617	T	---	---	---	---	---	---	T > C55	55	Syn M	Syn M	Syn M	Non-Syn M > T
Ssc.26321	CYP2C32	Cytochrome P450 2C32	1016304	U35733		1	681	681	Sus scrofa cytochrome P450 2C32 mRNA, partial cds	649	C	---	---	---	---	---	---	C > A51	51	Syn H	Syn H	Syn H	Non-Syn H > N
Ssc.26324	DEHAL1	Iodotyrosine dehalogenase 1	40287633	AY426609	DEHAL1	6	875	1170	Sus scrofa iodotyrosine dehalogenase 1 (DEHAL1) mRNA, complete cds	52	T	---	---	T > C33	33	---	---	---	---	Syn M	Non-Syn M > T	Syn M	Syn M
Ssc.26324	DEHAL1	Iodotyrosine dehalogenase 1	40287633	AY426609	DEHAL1	6	875	1170	Sus scrofa iodotyrosine dehalogenase 1 (DEHAL1) mRNA, complete cds	438	G	---	---	G > A65	159	G > A36	75	---	---	Syn V	Non-Syn V > M	Non-Syn V > M	Syn V
Ssc.26324	DEHAL1	Iodotyrosine dehalogenase 1	40287633	AY426609	DEHAL1	6	875	1170	Sus scrofa iodotyrosine dehalogenase 1 (DEHAL1) mRNA, complete cds	464	G	---	---	G > T153	153	G > T52	52	G > T89	89	Syn M	Non-Syn M > I	Non-Syn M > I	Non-Syn M > I
Ssc.26324	DEHAL1	Iodotyrosine dehalogenase 1	40287633	AY426609	DEHAL1	6	875	1170	Sus scrofa iodotyrosine dehalogenase 1 (DEHAL1) mRNA, complete cds	477	A	---	---	A > G89	89	---	---	A > G43	43	Syn K	Non-Syn K > E	Syn K	Non-Syn K > E
Ssc.26324	DEHAL1	Iodotyrosine dehalogenase 1	40287633	AY426609	DEHAL1	6	875	1170	Sus scrofa iodotyrosine dehalogenase 1 (DEHAL1) mRNA, complete cds	559	G	---	---	G > T268	268	G > T101	101	G > T215	215	Syn W	Non-Syn W > L	Non-Syn W > L	Non-Syn W > L
Ssc.26324	DEHAL1	Iodotyrosine dehalogenase 1	40287633	AY426609	DEHAL1	6	875	1170	Sus scrofa iodotyrosine dehalogenase 1 (DEHAL1) mRNA, complete cds	675	T	---	---	T > C123	123	T > C64	64	T > C138	138	Syn F	Non-Syn F > L	Non-Syn F > L	Non-Syn F > L
Ssc.26324	DEHAL1	Iodotyrosine dehalogenase 1	40287633	AY426609	DEHAL1	6	875	1170	Sus scrofa iodotyrosine dehalogenase 1 (DEHAL1) mRNA, complete cds	677	T	---	---	T > C127	127	T > C59	59	T > C149	149	Syn F	Non-Syn F > L	Non-Syn F > L	Non-Syn F > L
Ssc.26324	DEHAL1	Iodotyrosine dehalogenase 1	40287633	AY426609	DEHAL1	6	875	1170	Sus scrofa iodotyrosine dehalogenase 1 (DEHAL1) mRNA, complete cds	726	T	---	---	T > C101	101	T > C65	65	T > C103	104	Syn F	Non-Syn F > L	Non-Syn F > L	Non-Syn F > L
Ssc.26324	DEHAL1	Iodotyrosine dehalogenase 1	40287633	AY426609	DEHAL1	6	875	1170	Sus scrofa iodotyrosine dehalogenase 1 (DEHAL1) mRNA, complete cds	753	T	---	---	---	---	T > C40	40	T > C36	36	Syn F	Syn F	Non-Syn F > L	Non-Syn F > L
Ssc.26324	DEHAL1	Iodotyrosine dehalogenase 1	40287633	AY426609	DEHAL1	6	875	1170	Sus scrofa iodotyrosine dehalogenase 1 (DEHAL1) mRNA, complete cds	789	T	---	---	---	---	T > C42	42	T > C73	73	Syn F	Syn F	Non-Syn F > L	Non-Syn F > L
Ssc.26651	CYP39A1	Cytochrome P450, family 39, subfamily A, polypeptide 1	154101333	EF625353	CYP39A1	114	1523	2062	Sus scrofa cytochrome P450 (CYP39A1) mRNA, complete cds	472	G	G > A61	61	G > A87	87	---	---	G > A104	104	Non-Syn C > Y	Non-Syn C > Y	Syn C	Non-Syn C > Y
Ssc.26651	CYP39A1	Cytochrome P450, family 39, subfamily A, polypeptide 1	154101333	EF625353	CYP39A1	114	1523	2062	Sus scrofa cytochrome P450 (CYP39A1) mRNA, complete cds	507	C	C > G33	75	C > G48	89	---	---	---	---	Non-Syn L > V	Non-Syn L > V	Syn L	Syn L
Ssc.26651	CYP39A1	Cytochrome P450, family 39, subfamily A, polypeptide 1	154101333	EF625353	CYP39A1	114	1523	2062	Sus scrofa cytochrome P450 (CYP39A1) mRNA, complete cds	741	C	C > T25	59	C > T53	96	---	---	---	---	Non-Syn R > C	Non-Syn R > C	Syn R	Syn R
Ssc.27002	ITIH1	Inter-alpha (globulin) inhibitor H1	47522637	NM_213924	ITIH1	18	2726	2873	Sus scrofa inter-alpha (globulin) inhibitor H1 (ITIH1), mRNA	228	A	---	---	A > G442	442	A > G70	70	A > G334	335	Syn T	Non-Syn T > A	Non-Syn T > A	Non-Syn T > A
Ssc.27002	ITIH1	Inter-alpha (globulin) inhibitor H1	47522637	NM_213924	ITIH1	18	2726	2873	Sus scrofa inter-alpha (globulin) inhibitor H1 (ITIH1), mRNA	237	C	---	---	C > G412	412	C > G61	61	C > G283	283	Syn P	Non-Syn P > A	Non-Syn P > A	Non-Syn P > A
Ssc.27002	ITIH1	Inter-alpha (globulin) inhibitor H1	47522637	NM_213924	ITIH1	18	2726	2873	Sus scrofa inter-alpha (globulin) inhibitor H1 (ITIH1), mRNA	1313	A	---	---	A > T292	295	A > T68	68	A > T329	330	Syn E	Non-Syn E > D	Non-Syn E > D	Non-Syn E > D
Ssc.27002	ITIH1	Inter-alpha (globulin) inhibitor H1	47522637	NM_213924	ITIH1	18	2726	2873	Sus scrofa inter-alpha (globulin) inhibitor H1 (ITIH1), mRNA	1333	G	---	---	G > T352	353	G > T80	80	G > T424	424	Syn R	Non-Syn R > M	Non-Syn R > M	Non-Syn R > M
Ssc.27002	ITIH1	Inter-alpha (globulin) inhibitor H1	47522637	NM_213924	ITIH1	18	2726	2873	Sus scrofa inter-alpha (globulin) inhibitor H1 (ITIH1), mRNA	1383	T	---	---	T > G286	286	T > G64	64	T > G717	717	Syn S	Non-Syn S > A	Non-Syn S > A	Non-Syn S > A
Ssc.27002	ITIH1	Inter-alpha (globulin) inhibitor H1	47522637	NM_213924	ITIH1	18	2726	2873	Sus scrofa inter-alpha (globulin) inhibitor H1 (ITIH1), mRNA	1737	T	---	---	---	---	---	---	T > G71	71	Syn W	Syn W	Syn W	Non-Syn W > G
Ssc.27002	ITIH1	Inter-alpha (globulin) inhibitor H1	47522637	NM_213924	ITIH1	18	2726	2873	Sus scrofa inter-alpha (globulin) inhibitor H1 (ITIH1), mRNA	2151	T	---	---	---	---	T > A71	71	T > A158	158	Syn C	Syn C	Non-Syn C > S	Non-Syn C > S
Ssc.27002	ITIH1	Inter-alpha (globulin) inhibitor H1	47522637	NM_213924	ITIH1	18	2726	2873	Sus scrofa inter-alpha (globulin) inhibitor H1 (ITIH1), mRNA	2350	T	---	---	---	---	---	---	T > G65	65	Syn V	Syn V	Syn V	Non-Syn V > G
Ssc.27002	ITIH1	Inter-alpha (globulin) inhibitor H1	47522637	NM_213924	ITIH1	18	2726	2873	Sus scrofa inter-alpha (globulin) inhibitor H1 (ITIH1), mRNA	2394	T	---	---	T > G170	171	T > G215	215	T > G559	559	Syn L	Non-Syn L > V	Non-Syn L > V	Non-Syn L > V
Ssc.27002	ITIH1	Inter-alpha (globulin) inhibitor H1	47522637	NM_213924	ITIH1	18	2726	2873	Sus scrofa inter-alpha (globulin) inhibitor H1 (ITIH1), mRNA	2485	C	---	---	C > G433	433	C > G194	194	C > G1235	1242	Syn A	Non-Syn A > G	Non-Syn A > G	Non-Syn A > G
Ssc.27002	ITIH1	Inter-alpha (globulin) inhibitor H1	47522637	NM_213924	ITIH1	18	2726	2873	Sus scrofa inter-alpha (globulin) inhibitor H1 (ITIH1), mRNA	2523	A	---	---	A > C453	456	A > C219	224	A > C1033	1037	Syn I	Non-Syn I > L	Non-Syn I > L	Non-Syn I > L
Ssc.27002	ITIH1	Inter-alpha (globulin) inhibitor H1	47522637	NM_213924	ITIH1	18	2726	2873	Sus scrofa inter-alpha (globulin) inhibitor H1 (ITIH1), mRNA	2637	C	---	---	C > G249	250	C > G187	188	C > G914	917	Syn L	Non-Syn L > A	Non-Syn L > A	Non-Syn L > A
Ssc.27002	ITIH1	Inter-alpha (globulin) inhibitor H1	47522637	NM_213924	ITIH1	18	2726	2873	Sus scrofa inter-alpha (globulin) inhibitor H1 (ITIH1), mRNA	2638	T	---	---	T > C254	259	T > C202	202	T > C917	918	Syn L	Non-Syn L > A	Non-Syn L > A	Non-Syn L > A
Ssc.27133	LOC100156514	Similar to Transmembrane protein 68	194036730	XM_001927903	LOC100156514	163	1155	1524	PREDICTED: Sus scrofa similar to Transmembrane protein 68 (LOC100156514), mRNA	644	A	---	---	A > T48	48	---	---	A > T76	76	Syn Y	Non-Syn Y > F	Syn Y	Non-Syn Y > F
Ssc.27133	LOC100156514	Similar to Transmembrane protein 68	194036730	XM_001927903	LOC100156514	163	1155	1524	PREDICTED: Sus scrofa similar to Transmembrane protein 68 (LOC100156514), mRNA	703	G	G > A19	52	---	---	---	---	---	---	Non-Syn E > K	Syn E	Syn E	Syn E
Ssc.27232	LOC100157072	Similar to succinic semialdehyde dehydrogenase	194039729	XM_001928160	LOC100157072	104	1717	2741	PREDICTED: Sus scrofa similar to succinic semialdehyde dehydrogenase (LOC100157072), mRNA	1319	G	---	---	G > A36	91	---	---	G > A34	53	Syn V	Non-Syn V > I	Syn V	Non-Syn V > I
Ssc.27232	LOC100157072	Similar to succinic semialdehyde dehydrogenase	194039729	XM_001928160	LOC100157072	104	1717	2741	PREDICTED: Sus scrofa similar to succinic semialdehyde dehydrogenase (LOC100157072), mRNA	1396	A	---	---	A > C75	126	---	---	A > C48	72	Syn E	Non-Syn E > D	Syn E	Non-Syn E > D
Ssc.2763	PROC	Protein C	47522651	NM_213918	PROC	22	1401	1514	Sus scrofa protein C (PROC), mRNA	127	A	---	---	---	---	A > G51	51	A > G27	65	Syn M	Syn M	Non-Syn M > V	Non-Syn M > V
Ssc.2763	PROC	Protein C	47522651	NM_213918	PROC	22	1401	1514	Sus scrofa protein C (PROC), mRNA	206	C	---	---	---	---	C > T70	75	---	---	Syn T	Syn T	Non-Syn T > I	Syn T
Ssc.2763	PROC	Protein C	47522651	NM_213918	PROC	22	1401	1514	Sus scrofa protein C (PROC), mRNA	499	G	---	---	---	---	---	---	G > C43	47	Syn A	Syn A	Syn A	Non-Syn A > R
Ssc.2763	PROC	Protein C	47522651	NM_213918	PROC	22	1401	1514	Sus scrofa protein C (PROC), mRNA	500	C	---	---	---	---	---	---	C > G27	31	Syn A	Syn A	Syn A	Non-Syn A > R
Ssc.2763	PROC	Protein C	47522651	NM_213918	PROC	22	1401	1514	Sus scrofa protein C (PROC), mRNA	501	T	---	---	---	---	---	---	T > C33	33	Syn A	Syn A	Syn A	Non-Syn A > R
Ssc.2763	PROC	Protein C	47522651	NM_213918	PROC	22	1401	1514	Sus scrofa protein C (PROC), mRNA	557	G	---	---	G > A150	150	G > A59	59	G > A125	125	Syn R	Non-Syn R > K	Non-Syn R > K	Non-Syn R > K
Ssc.2763	PROC	Protein C	47522651	NM_213918	PROC	22	1401	1514	Sus scrofa protein C (PROC), mRNA	560	C	---	---	C > T170	171	C > T73	78	C > T126	126	Syn S	Non-Syn S > F	Non-Syn S > F	Non-Syn S > F
Ssc.2763	PROC	Protein C	47522651	NM_213918	PROC	22	1401	1514	Sus scrofa protein C (PROC), mRNA	605	A	---	---	A > G307	307	A > G209	209	A > G471	471	Syn N	Non-Syn N > S	Non-Syn N > S	Non-Syn N > S
Ssc.28317	LOC100155220	Similar to CG31751 CG31751-PA	194039482	XM_001926527	LOC100155220	1	1131	1261	PREDICTED: Sus scrofa similar to CG31751 CG31751-PA (LOC100155220), mRNA	697	T	T > C44	44	---	---	---	---	---	---	Non-Syn Y > H	Syn Y	Syn Y	Syn Y
Ssc.29391	MASP2	Mannan-binding lectin serine peptidase 2	237856660	FJ949566		1	2058	2817	Sus scrofa domestica mannan-binding lectin serine peptidase 2 mRNA, complete cds	352	T	---	---	---	---	T > C52	89	---	---	Syn C	Syn C	Non-Syn C > R	Syn C
Ssc.3029	LOC733653	Crystallin, zeta (quinone reductase)	104295136	DQ499448	CRYZ	112	1104	1828	Sus scrofa zeta-crystallin (CRYZ) mRNA, complete cds	544	T	T > A30	99	---	---	---	---	---	---	Non-Syn C > S	Syn C	Syn C	Syn C
Ssc.30359	OGT	O-linked N-acetylglucosamine (GlcNAc) transferase (UDP-N-acetylglucosamine:polypeptide-N-acetylglucosaminyl transferase)	89114275	DQ400859	OGT	182	3322	5391	Sus scrofa O-linked N-acetylglucosamine transferase (OGT) mRNA, complete cds	3108	T	---	---	---	---	---	---	T > A55	55	Syn F	Syn F	Syn F	Non-Syn F > Y
Ssc.32207	LOC733654	Cystathionase	104295138	DQ499449	CTH	144	1361	1891	Sus scrofa cystathionase (CTH) mRNA, complete cds	988	C	---	---	C > T47	123	C > T92	201	---	---	Syn S	Non-Syn S > L	Non-Syn S > L	Syn S
Ssc.3266	LOC100155789	Similar to Transmembrane protein 5	194037595	XM_001926980	LOC100155789	1	1332	1521	PREDICTED: Sus scrofa similar to Transmembrane protein 5 (LOC100155789), mRNA	1108	A	---	---	---	---	---	---	A > T19	36	Syn N	Syn N	Syn N	Non-Syn N > Y
Ssc.32678	LOC100171403	Elongase	216854352	EU747336		4	870	870	Sus scrofa elongase mRNA, partial cds	417	T	T > G90	90	T > G33	33	---	---	T > G48	48	Non-Syn H > Q	Non-Syn H > Q	Syn H	Non-Syn H > Q
Ssc.32678	LOC100171403	Elongase	216854352	EU747336		4	870	870	Sus scrofa elongase mRNA, partial cds	650	G	---	---	---	---	---	---	G > A47	47	Syn R	Syn R	Syn R	Non-Syn R > Q
Ssc.33326	ITIH2	Inter-alpha (globulin) inhibitor H2	47522677	NM_213903	ITIH2	39	2846	3042	Sus scrofa inter-alpha (globulin) inhibitor H2 (ITIH2), mRNA	196	A	---	---	A > T19	47	---	---	---	---	Syn Q	Non-Syn Q > L	Syn Q	Syn Q
Ssc.33326	ITIH2	Inter-alpha (globulin) inhibitor H2	47522677	NM_213903	ITIH2	39	2846	3042	Sus scrofa inter-alpha (globulin) inhibitor H2 (ITIH2), mRNA	2137	G	---	---	G > A363	363	---	---	G > A236	465	Syn R	Non-Syn R > K	Syn R	Non-Syn R > K
Ssc.33326	ITIH2	Inter-alpha (globulin) inhibitor H2	47522677	NM_213903	ITIH2	39	2846	3042	Sus scrofa inter-alpha (globulin) inhibitor H2 (ITIH2), mRNA	2398	T	---	---	T > G893	902	---	---	T > G720	1375	Syn L	Non-Syn L > R	Syn L	Non-Syn L > R
Ssc.33326	ITIH2	Inter-alpha (globulin) inhibitor H2	47522677	NM_213903	ITIH2	39	2846	3042	Sus scrofa inter-alpha (globulin) inhibitor H2 (ITIH2), mRNA	2569	A	---	---	A > G1099	1110	---	---	A > G786	1672	Syn K	Non-Syn K > R	Syn K	Non-Syn K > R
Ssc.33326	ITIH2	Inter-alpha (globulin) inhibitor H2	47522677	NM_213903	ITIH2	39	2846	3042	Sus scrofa inter-alpha (globulin) inhibitor H2 (ITIH2), mRNA	2644	C	---	---	C > T2013	2014	---	---	C > T1748	3984	Syn P	Non-Syn P > L	Syn P	Non-Syn P > L
Ssc.33326	ITIH2	Inter-alpha (globulin) inhibitor H2	47522677	NM_213903	ITIH2	39	2846	3042	Sus scrofa inter-alpha (globulin) inhibitor H2 (ITIH2), mRNA	2727	A	---	---	A > G1115	1121	---	---	A > G960	2013	Syn R	Non-Syn R > G	Syn R	Non-Syn R > G
Ssc.3345	LOC100152230	Similar to mevalonate kinase	194043102	XM_001929184	LOC100152230	76	1257	1843	PREDICTED: Sus scrofa similar to mevalonate kinase (LOC100152230), mRNA	682	G	---	---	---	---	---	---	G > A36	36	Syn V	Syn V	Syn V	Non-Syn V > I
Ssc.3345	LOC100152230	Similar to mevalonate kinase	194043102	XM_001929184	LOC100152230	76	1257	1843	PREDICTED: Sus scrofa similar to mevalonate kinase (LOC100152230), mRNA	754	G	---	---	---	---	---	---	G > A49	49	Syn E	Syn E	Syn E	Non-Syn E > K
Ssc.34403	LOC100157774	Similar to solute carrier family 25, member 27	194039436	XM_001928173	LOC100157774	204	1172	1219	PREDICTED: Sus scrofa similar to solute carrier family 25, member 27 (LOC100157774), mRNA	715	G	G > A17	35	G > A13	33	---	---	---	---	Non-Syn R > H	Non-Syn R > H	Syn R	Syn R
Ssc.37733	LOC100155492	Similar to Hemogen	194034068	XM_001925839	LOC100155492	1	1425	2411	PREDICTED: Sus scrofa similar to Hemogen, transcript variant 2 (LOC100155492), mRNA	791	T	---	---	T > G20	66	---	---	---	---	Syn I	Non-Syn I > R	Syn I	Syn I
Ssc.37733	LOC100155492	Similar to Hemogen	194034068	XM_001925839	LOC100155492	1	1425	2411	PREDICTED: Sus scrofa similar to Hemogen, transcript variant 2 (LOC100155492), mRNA	934	G	---	---	---	---	---	---	G > A75	143	Syn A	Syn A	Syn A	Non-Syn A > T
Ssc.37733	LOC100155492	Similar to Hemogen	194034068	XM_001925839	LOC100155492	1	1425	2411	PREDICTED: Sus scrofa similar to Hemogen, transcript variant 2 (LOC100155492), mRNA	988	T	---	---	---	---	---	---	T > C168	168	Syn Y	Syn Y	Syn Y	Non-Syn Y > H
Ssc.37733	LOC100155492	Similar to Hemogen	194034068	XM_001925839	LOC100155492	1	1425	2411	PREDICTED: Sus scrofa similar to Hemogen, transcript variant 2 (LOC100155492), mRNA	1109	T	---	---	T > A96	96	---	---	T > A124	124	Syn V	Non-Syn V > E	Syn V	Non-Syn V > E
Ssc.38	TFRC	Transferrin receptor	47522827	NM_214001	TFRC	36	2342	2413	Sus scrofa transferrin receptor (TFRC), mRNA	330	A	A > G33	53	A > G58	118	---	---	---	---	Non-Syn T > A	Non-Syn T > A	Syn T	Syn T
Ssc.38111		Endogenous retrovirus ERV-PK15 mRNA, complete sequence	3133304	AF038601		598	2172	7333	Sus scrofa porcine endogenous retrovirus ERV-PK15 mRNA, complete sequence	1571	C	---	---	---	---	---	---	C > T15	47	Syn A	Syn A	Syn A	Non-Syn A > V
Ssc.38111		Endogenous retrovirus ERV-PK15 mRNA, complete sequence	3133304	AF038601		598	2172	7333	Sus scrofa porcine endogenous retrovirus ERV-PK15 mRNA, complete sequence	1579	C	---	---	---	---	---	---	C > T27	58	Syn R	Syn R	Syn R	Non-Syn R > W
Ssc.38111		Endogenous retrovirus ERV-PK15 mRNA, complete sequence	3133304	AF038601		598	2172	7333	Sus scrofa porcine endogenous retrovirus ERV-PK15 mRNA, complete sequence	1669	C	---	---	---	---	---	---	C > A10	32	Syn L	Syn L	Syn L	Non-Syn L > I
Ssc.3831	SERPINA6	Serpin peptidase inhibitor, clade A (alpha-1 antiproteinase, antitrypsin), member 6	55742798	NM_213812	SERPINA6	90	1310	1561	Sus scrofa serpin peptidase inhibitor, clade A (alpha-1 antiproteinase, antitrypsin), member 6 (SERPINA6), mRNA	1008	G	---	---	---	---	G > A43	43	G > A38	38	Syn G	Syn G	Non-Syn G > R	Non-Syn G > R
Ssc.39001	LOC100152784	Similar to Vascular non-inflammatory molecule 3 precursor (Vanin-3)	194035386	XM_001925456	LOC100152784	69	1574	1847	PREDICTED: Sus scrofa similar to Vascular non-inflammatory molecule 3 precursor (Vanin-3) (LOC100152784), mRNA	1300	T	---	---	T > C92	130	---	---	---	---	Syn M	Non-Syn M > T	Syn M	Syn M
Ssc.39001	LOC100152784	Similar to Vascular non-inflammatory molecule 3 precursor (Vanin-3)	194035386	XM_001925456	LOC100152784	69	1574	1847	PREDICTED: Sus scrofa similar to Vascular non-inflammatory molecule 3 precursor (Vanin-3) (LOC100152784), mRNA	1470	A	---	---	A > G42	91	---	---	---	---	Syn S	Non-Syn S > G	Syn S	Syn S
Ssc.39001	LOC100152784	Similar to Vascular non-inflammatory molecule 3 precursor (Vanin-3)	194035386	XM_001925456	LOC100152784	69	1574	1847	PREDICTED: Sus scrofa similar to Vascular non-inflammatory molecule 3 precursor (Vanin-3) (LOC100152784), mRNA	1566	G	---	---	---	---	---	---	G > A32	63	Syn V	Syn V	Syn V	Non-Syn V > I
Ssc.39017	BCMO1	Beta-carotene 15,15'-monooxygenase 1	209571748	FJ211199	BCMO1	149	1792	2373	Sus scrofa beta-carotene 15,15'-monooxygenase 1 (BCMO1) mRNA, complete cds	552	T	T > G25	37	T > G44	103	---	---	T > G40	65	Non-Syn F > C	Non-Syn F > C	Syn F	Non-Syn F > C
Ssc.39017	BCMO1	Beta-carotene 15,15'-monooxygenase 1	209571748	FJ211199	BCMO1	149	1792	2373	Sus scrofa beta-carotene 15,15'-monooxygenase 1 (BCMO1) mRNA, complete cds	1548	A	---	---	---	---	---	---	A > G17	35	Syn Q	Syn Q	Syn Q	Non-Syn Q > R
Ssc.39017	BCMO1	Beta-carotene 15,15'-monooxygenase 1	209571748	FJ211199	BCMO1	149	1792	2373	Sus scrofa beta-carotene 15,15'-monooxygenase 1 (BCMO1) mRNA, complete cds	1724	G	---	---	---	---	---	---	G > A14	39	Syn E	Syn E	Syn E	Non-Syn E > K
Ssc.39017	BCMO1	Beta-carotene 15,15'-monooxygenase 1	209571748	FJ211199	BCMO1	149	1792	2373	Sus scrofa beta-carotene 15,15'-monooxygenase 1 (BCMO1) mRNA, complete cds	1751	C	---	---	---	---	---	---	C > A21	42	Syn Q	Syn Q	Syn Q	Non-Syn Q > K
Ssc.39017	BCMO1	Beta-carotene 15,15'-monooxygenase 1	209571748	FJ211199	BCMO1	149	1792	2373	Sus scrofa beta-carotene 15,15'-monooxygenase 1 (BCMO1) mRNA, complete cds	1779	A	---	---	---	---	---	---	A > C22	62	Syn D	Syn D	Syn D	Non-Syn D > A
Ssc.3917	LOC100155540	Similar to SERPINA3-6	194038348	XM_001926431	LOC100155540	10	1065	1296	PREDICTED: Sus scrofa similar to SERPINA3-6 (LOC100155540), mRNA	32	C	---	---	---	---	---	---	C > T360	710	Syn P	Syn P	Syn P	Non-Syn P > L
Ssc.3917	LOC100155540	Similar to SERPINA3-6	194038348	XM_001926431	LOC100155540	10	1065	1296	PREDICTED: Sus scrofa similar to SERPINA3-6 (LOC100155540), mRNA	94	A	---	---	---	---	A > G186	489	---	---	Syn S	Syn S	Non-Syn S > G	Syn S
Ssc.3917	LOC100155540	Similar to SERPINA3-6	194038348	XM_001926431	LOC100155540	10	1065	1296	PREDICTED: Sus scrofa similar to SERPINA3-6 (LOC100155540), mRNA	482	A	---	---	A > G452	1228	---	---	A > G317	834	Syn Q	Non-Syn Q > R	Syn Q	Non-Syn Q > R
Ssc.3917	LOC100155540	Similar to SERPINA3-6	194038348	XM_001926431	LOC100155540	10	1065	1296	PREDICTED: Sus scrofa similar to SERPINA3-6 (LOC100155540), mRNA	731	C	---	---	---	---	---	---	C > T41	123	Syn A	Syn A	Syn A	Non-Syn A > V
Ssc.3917	LOC100155540	Similar to SERPINA3-6	194038348	XM_001926431	LOC100155540	10	1065	1296	PREDICTED: Sus scrofa similar to SERPINA3-6 (LOC100155540), mRNA	775	G	---	---	---	---	---	---	G > A789	1387	Syn E	Syn E	Syn E	Non-Syn E > K
Ssc.3917	LOC100155540	Similar to SERPINA3-6	194038348	XM_001926431	LOC100155540	10	1065	1296	PREDICTED: Sus scrofa similar to SERPINA3-6 (LOC100155540), mRNA	852	C	C > G30	47	---	---	---	---	C > G1231	2372	Non-Syn N > K	Syn N	Syn N	Non-Syn N > K
Ssc.3917	LOC100155540	Similar to SERPINA3-6	194038348	XM_001926431	LOC100155540	10	1065	1296	PREDICTED: Sus scrofa similar to SERPINA3-6 (LOC100155540), mRNA	904	A	A > G48	48	A > G904	905	A > G941	951	A > G1501	1505	Non-Syn K > E	Non-Syn K > E	Non-Syn K > E	Non-Syn K > E
Ssc.3917	LOC100155540	Similar to SERPINA3-6	194038348	XM_001926431	LOC100155540	10	1065	1296	PREDICTED: Sus scrofa similar to SERPINA3-6 (LOC100155540), mRNA	984	T	T > G54	57	T > G570	948	T > G855	1475	T > G1331	2218	Non-Syn S > R	Non-Syn S > R	Non-Syn S > R	Non-Syn S > R
Ssc.41041	LOC733634	Aldo-keto reductase family 1 member C1-like	94421325	DQ474065		1	1014	1323	Sus scrofa putative aldo-keto reductase family 1 member C1 mRNA, complete cds	626	G	G > A55	55	G > A386	386	---	---	G > A180	180	Non-Syn R > K	Non-Syn R > K	Syn R	Non-Syn R > K
Ssc.41041	LOC733634	Aldo-keto reductase family 1 member C1-like	94421325	DQ474065		1	1014	1323	Sus scrofa putative aldo-keto reductase family 1 member C1 mRNA, complete cds	824	G	G > A153	153	G > A382	382	---	---	G > A253	256	Non-Syn R > K	Non-Syn R > K	Syn R	Non-Syn R > K
Ssc.41041	LOC733634	Aldo-keto reductase family 1 member C1-like	94421325	DQ474065		1	1014	1323	Sus scrofa putative aldo-keto reductase family 1 member C1 mRNA, complete cds	866	C	C > T182	244	---	---	---	---	---	---	Non-Syn P > L	Syn P	Syn P	Syn P
Ssc.41041	LOC733634	Aldo-keto reductase family 1 member C1-like	94421325	DQ474065		1	1014	1323	Sus scrofa putative aldo-keto reductase family 1 member C1 mRNA, complete cds	958	C	C > T425	427	C > T429	429	---	---	C > T271	272	Non-Syn R > *	Non-Syn R > *	Syn R	Non-Syn R > *
Ssc.4119	SFRS18	Splicing factor, arginine/serine-rich 18	163716675	EU308569	SRrp130	216	2633	3227	Sus scrofa SR rich protein (SRrp130) mRNA, complete cds	2082	C	C > T31	31	C > T40	40	---	---	C > T42	42	Non-Syn P > S	Non-Syn P > S	Syn P	Non-Syn P > S
Ssc.4217	ITIH4	Inter-alpha (globulin) inhibitor H4 (plasma Kallikrein-sensitive glycoprotein)	48374066	NM_001001537	ITIH4	7	2772	2952	Sus scrofa inter-alpha (globulin) inhibitor H4 (plasma Kallikrein-sensitive glycoprotein) (ITIH4), mRNA	976	G	---	---	---	---	G > C57	134	G > C24	37	Syn A	Syn A	Non-Syn A > P	Non-Syn A > P
Ssc.4217	ITIH4	Inter-alpha (globulin) inhibitor H4 (plasma Kallikrein-sensitive glycoprotein)	48374066	NM_001001537	ITIH4	7	2772	2952	Sus scrofa inter-alpha (globulin) inhibitor H4 (plasma Kallikrein-sensitive glycoprotein) (ITIH4), mRNA	1021	G	---	---	G > A76	141	---	---	---	---	Syn E	Non-Syn E > K	Syn E	Syn E
Ssc.4217	ITIH4	Inter-alpha (globulin) inhibitor H4 (plasma Kallikrein-sensitive glycoprotein)	48374066	NM_001001537	ITIH4	7	2772	2952	Sus scrofa inter-alpha (globulin) inhibitor H4 (plasma Kallikrein-sensitive glycoprotein) (ITIH4), mRNA	1129	T	---	---	---	---	T > C905	905	T > C141	141	Syn F	Syn F	Non-Syn F > L	Non-Syn F > L
Ssc.4217	ITIH4	Inter-alpha (globulin) inhibitor H4 (plasma Kallikrein-sensitive glycoprotein)	48374066	NM_001001537	ITIH4	7	2772	2952	Sus scrofa inter-alpha (globulin) inhibitor H4 (plasma Kallikrein-sensitive glycoprotein) (ITIH4), mRNA	1258	C	---	---	---	---	C > A399	399	C > A92	92	Syn P	Syn P	Non-Syn P > S	Non-Syn P > S
Ssc.4217	ITIH4	Inter-alpha (globulin) inhibitor H4 (plasma Kallikrein-sensitive glycoprotein)	48374066	NM_001001537	ITIH4	7	2772	2952	Sus scrofa inter-alpha (globulin) inhibitor H4 (plasma Kallikrein-sensitive glycoprotein) (ITIH4), mRNA	1259	C	---	---	---	---	C > G401	402	C > G84	84	Syn P	Syn P	Non-Syn P > S	Non-Syn P > S
Ssc.4217	ITIH4	Inter-alpha (globulin) inhibitor H4 (plasma Kallikrein-sensitive glycoprotein)	48374066	NM_001001537	ITIH4	7	2772	2952	Sus scrofa inter-alpha (globulin) inhibitor H4 (plasma Kallikrein-sensitive glycoprotein) (ITIH4), mRNA	2144	T	T > C19	37	---	---	---	---	---	---	Non-Syn I > T	Syn I	Syn I	Syn I
Ssc.4217	ITIH4	Inter-alpha (globulin) inhibitor H4 (plasma Kallikrein-sensitive glycoprotein)	48374066	NM_001001537	ITIH4	7	2772	2952	Sus scrofa inter-alpha (globulin) inhibitor H4 (plasma Kallikrein-sensitive glycoprotein) (ITIH4), mRNA	2146	C	C > T14	33	---	---	---	---	---	---	Non-Syn P > S	Syn P	Syn P	Syn P
Ssc.42217	LOC100157080	Similar to Glycogen [starch] synthase, liver	194037800	XM_001925620	LOC100157080	329	2377	2377	PREDICTED: Sus scrofa similar to Glycogen [starch] synthase, liver (LOC100157080), mRNA	339	G	---	---	G > A28	31	---	---	---	---	Syn G	Non-Syn G > D	Syn G	Syn G
Ssc.42217	LOC100157080	Similar to Glycogen [starch] synthase, liver	194037800	XM_001925620	LOC100157080	329	2377	2377	PREDICTED: Sus scrofa similar to Glycogen [starch] synthase, liver (LOC100157080), mRNA	1284	C	C > T59	59	C > T59	59	---	---	C > T57	57	Non-Syn P > L	Non-Syn P > L	Syn P	Non-Syn P > L
Ssc.42217	LOC100157080	Similar to Glycogen [starch] synthase, liver	194037800	XM_001925620	LOC100157080	329	2377	2377	PREDICTED: Sus scrofa similar to Glycogen [starch] synthase, liver (LOC100157080), mRNA	1320	G	G > A36	36	G > A47	47	---	---	G > A56	56	Non-Syn C > Y	Non-Syn C > Y	Syn C	Non-Syn C > Y
Ssc.42523	PIGK	Phosphatidylinositol glycan anchor biosynthesis, class K	62736390	AY914076	PIGK	25	1212	1468	Sus scrofa phosphatidylinositol glycan class K (PIGK) mRNA, complete cds	398	T	T > A43	43	T > A42	42	---	---	T > A55	55	Non-Syn V > E	Non-Syn V > E	Syn V	Non-Syn V > E
Ssc.42523	PIGK	Phosphatidylinositol glycan anchor biosynthesis, class K	62736390	AY914076	PIGK	25	1212	1468	Sus scrofa phosphatidylinositol glycan class K (PIGK) mRNA, complete cds	893	C	C > T46	46	C > T70	70	---	---	C > T65	65	Non-Syn P > L	Non-Syn P > L	Syn P	Non-Syn P > L
Ssc.42523	PIGK	Phosphatidylinositol glycan anchor biosynthesis, class K	62736390	AY914076	PIGK	25	1212	1468	Sus scrofa phosphatidylinositol glycan class K (PIGK) mRNA, complete cds	965	C	C > T58	58	C > T32	79	---	---	C > T77	77	Non-Syn T > I	Non-Syn T > I	Syn T	Non-Syn T > I
Ssc.42622	STAT1	Signal transducer and activator of transcription 1	40363628	AB116564	stat1	1	2274	2274	Sus scrofa stat1 mRNA for signal transducer and activator of transcription 1, complete cds	1057	A	---	---	---	---	---	---	A > G31	31	Syn K	Syn K	Syn K	Non-Syn K > E
Ssc.4263	ACO2	Aconitase 2, mitochondrial	47522737	NM_213954	ACO2	30	2375	2665	Sus scrofa aconitase 2, mitochondrial (ACO2), nuclear gene encoding mitochondrial protein, mRNA	1908	C	---	---	---	---	---	---	C > G40	40	Syn R	Syn R	Syn R	Non-Syn R > G
Ssc.4263	ACO2	Aconitase 2, mitochondrial	47522737	NM_213954	ACO2	30	2375	2665	Sus scrofa aconitase 2, mitochondrial (ACO2), nuclear gene encoding mitochondrial protein, mRNA	2049	C	---	---	---	---	---	---	C > G32	32	Syn R	Syn R	Syn R	Non-Syn R > G
Ssc.42644	LOC100155661	Similar to env	194044969	XM_001927794	LOC100155661	236	2209	2834	PREDICTED: Sus scrofa similar to env (LOC100155661), mRNA	1857	G	---	---	---	---	G > A31	31	---	---	Syn R	Syn R	Non-Syn R > K	Syn R
Ssc.42644	LOC100155661	Similar to env	194044969	XM_001927794	LOC100155661	236	2209	2834	PREDICTED: Sus scrofa similar to env (LOC100155661), mRNA	1884	A	---	---	---	---	A > G37	39	---	---	Syn K	Syn K	Non-Syn K > R	Syn K
Ssc.42772	EHHADH	Enoyl-Coenzyme A, hydratase/3-hydroxyacyl Coenzyme A dehydrogenase	51493746	AY692367		1	982	982	Sus scrofa enoyl-Coenzyme A hydratase/3-hydroxyacyl Coenzyme A mRNA, partial cds	974	T	---	---	T > C33	34	---	---	---	---	Syn L	Non-Syn L > P	Syn L	Syn L
Ssc.42791	DECR1	2,4-dienoyl CoA reductase 1, mitochondrial	14670261	AJ301324	DECR1	4	265	265	Sus scrofa mRNA for mitochondrial 2,4-dienoyl-CoA reductase, (DECR1 gene), clone 09B01aT3	163	G	G > C41	66	G > C127	127	---	---	G > C55	99	Non-Syn V > L	Non-Syn V > L	Syn V	Non-Syn V > L
Ssc.42809	MAP2K1	Mitogen-activated protein kinase kinase 1	217314898	FJ436392	MAP2K1	401	1582	2517	Sus scrofa mitogen-activated protein kinase kinase 1 (MAP2K1) mRNA, complete cds	917	G	---	---	G > A23	55	---	---	---	---	Syn V	Non-Syn V > I	Syn V	Syn V
Ssc.43104	LOC100154237	Similar to MGC137793 protein	194038414	XM_001924517	LOC100154237	1	2802	2802	PREDICTED: Sus scrofa similar to MGC137793 protein (LOC100154237), mRNA	769	A	---	---	A > G42	42	---	---	---	---	Syn K	Non-Syn K > E	Syn K	Syn K
Ssc.4366	MARCH6	Membrane-associated ring finger (C3HC4) 6	190589909	EU754825	MARCH6	179	2911	6525	Sus scrofa membrane-associated ring finger 6 (MARCH6) mRNA, complete cds	2430	C	---	---	C > T66	67	---	---	C > T48	48	Syn S	Non-Syn S > L	Syn S	Non-Syn S > L
Ssc.44431	LOC100153368	Similar to elongation of very long chain fatty acids-like 2	194038005	XM_001924841	LOC100153368	1	1446	4398	PREDICTED: Sus scrofa similar to elongation of very long chain fatty acids-like 2 (LOC100153368), mRNA	1358	C	---	---	C > T16	35	---	---	---	---	Syn A	Non-Syn A > V	Syn A	Syn A
Ssc.44775	SLC27A2	Solute carrier family 27 (fatty acid transporter), member 2	194034749	XM_001928366	SLC27A2	201	2075	2376	PREDICTED: Sus scrofa solute carrier family 27 (fatty acid transporter), member 2 (SLC27A2), mRNA	1587	G	G > A31	55	G > A63	113	---	---	---	---	Non-Syn V > I	Non-Syn V > I	Syn V	Syn V
Ssc.45495	LOC100154248	Similar to interferon-induced protein with tetratricopeptide repeats 3	194042457	XM_001928703	LOC100154248	109	1638	2110	PREDICTED: Sus scrofa similar to interferon-induced protein with tetratricopeptide repeats 3 (LOC100154248), mRNA	1289	A	---	---	---	---	---	---	A > C12	31	Syn K	Syn K	Syn K	Non-Syn K > T
Ssc.45495	LOC100154248	Similar to interferon-induced protein with tetratricopeptide repeats 3	194042457	XM_001928703	LOC100154248	109	1638	2110	PREDICTED: Sus scrofa similar to interferon-induced protein with tetratricopeptide repeats 3 (LOC100154248), mRNA	1379	G	---	---	G > A41	44	---	---	---	---	Syn R	Non-Syn R > Q	Syn R	Syn R
Ssc.45495	LOC100154248	Similar to interferon-induced protein with tetratricopeptide repeats 3	194042457	XM_001928703	LOC100154248	109	1638	2110	PREDICTED: Sus scrofa similar to interferon-induced protein with tetratricopeptide repeats 3 (LOC100154248), mRNA	1598	G	---	---	---	---	---	---	G > C16	35	Syn R	Syn R	Syn R	Non-Syn R > T
Ssc.4554	LOC100157342	Similar to DEAD (Asp-Glu-Ala-Asp) box polypeptide 55	194042857	XM_001927712	LOC100157342	104	2335	4178	PREDICTED: Sus scrofa similar to DEAD (Asp-Glu-Ala-Asp) box polypeptide 55 (LOC100157342), mRNA	150	C	---	---	---	---	---	---	C > T47	47	Syn A	Syn A	Syn A	Non-Syn A > V
Ssc.46	MUT	Methylmalonyl Coenzyme A mutase	47523863	NM_214405	MUT	117	2369	2962	Sus scrofa methylmalonyl Coenzyme A mutase (MUT), nuclear gene encoding mitochondrial protein, mRNA	493	T	---	---	T > A61	61	---	---	T > A56	56	Syn I	Non-Syn I > N	Syn I	Non-Syn I > N
Ssc.46	MUT	Methylmalonyl Coenzyme A mutase	47523863	NM_214405	MUT	117	2369	2962	Sus scrofa methylmalonyl Coenzyme A mutase (MUT), nuclear gene encoding mitochondrial protein, mRNA	577	A	---	---	A > G27	56	---	---	A > G56	56	Syn H	Non-Syn H > R	Syn H	Non-Syn H > R
Ssc.46	MUT	Methylmalonyl Coenzyme A mutase	47523863	NM_214405	MUT	117	2369	2962	Sus scrofa methylmalonyl Coenzyme A mutase (MUT), nuclear gene encoding mitochondrial protein, mRNA	1132	G	G > C44	44	G > C68	68	G > C37	37	G > C77	77	Non-Syn R > P	Non-Syn R > P	Non-Syn R > P	Non-Syn R > P
Ssc.46	MUT	Methylmalonyl Coenzyme A mutase	47523863	NM_214405	MUT	117	2369	2962	Sus scrofa methylmalonyl Coenzyme A mutase (MUT), nuclear gene encoding mitochondrial protein, mRNA	2216	G	---	---	G > T43	43	---	---	G > T109	172	Syn M	Non-Syn M > I	Syn M	Non-Syn M > I
Ssc.4621	ITGB1	Integrin, beta 1 (fibronectin receptor, beta polypeptide, antigen CD29 includes MDF2, MSK12)	47522763	NM_213968	ITGB1	241	2637	3831	Sus scrofa integrin, beta 1 (fibronectin receptor, beta polypeptide, antigen CD29 includes MDF2, MSK12) (ITGB1), mRNA	1140	T	T > G39	39	T > G77	77	---	---	T > G40	40	Non-Syn H > Q	Non-Syn H > Q	Syn H	Non-Syn H > Q
Ssc.4621	ITGB1	Integrin, beta 1 (fibronectin receptor, beta polypeptide, antigen CD29 includes MDF2, MSK12)	47522763	NM_213968	ITGB1	241	2637	3831	Sus scrofa integrin, beta 1 (fibronectin receptor, beta polypeptide, antigen CD29 includes MDF2, MSK12) (ITGB1), mRNA	1817	C	C > G31	31	C > G52	52	C > G33	33	C > G53	53	Non-Syn T > S	Non-Syn T > S	Non-Syn T > S	Non-Syn T > S
Ssc.46549	LOC100155423	Similar to FK506-binding protein 5 (Peptidyl-prolyl cis-trans isomerase) (PPIase) (Rotamase) (51 kDa FK506-binding protein) (FKBP-51) (54 kDa progesterone receptor-associated immunophilin) (FKBP54) (P54) (FF1 antigen) (HSP90-binding immunophilin) (	194040377	XM_001929415	LOC100155423	127	1479	1505	PREDICTED: Sus scrofa similar to FK506-binding protein 5 (Peptidyl-prolyl cis-trans isomerase) (PPIase) (Rotamase) (51 kDa FK506-binding protein) (FKBP-51) (54 kDa progesterone receptor-associated immunophilin) (FKBP54) (P54) (FF1 antigen) (HSP90-bin ...	487	G	---	---	---	---	G > A13	34	---	---	Syn V	Syn V	Non-Syn V > M	Syn V
Ssc.48064	LOC100157497	Similar to phosphatidylinositolglycan-specific phospholipase D	194039725	XM_001925909	LOC100157497	1	1728	1901	PREDICTED: Sus scrofa similar to phosphatidylinositolglycan-specific phospholipase D (LOC100157497), mRNA	274	A	---	---	A > G16	33	---	---	---	---	Syn S	Non-Syn S > G	Syn S	Syn S
Ssc.48368	LOC100153038	Similar to Interferon-induced protein with tetratricopeptide repeats 1 (IFIT-1) (Interferon-induced 56 kDa protein) (IFI-56K)	194042459	XM_001928724	LOC100153038	182	1618	2065	PREDICTED: Sus scrofa similar to Interferon-induced protein with tetratricopeptide repeats 1 (IFIT-1) (Interferon-induced 56 kDa protein) (IFI-56K) (LOC100153038), mRNA	1073	A	---	---	A > C76	76	---	---	---	---	Syn K	Non-Syn K > Q	Syn K	Syn K
Ssc.48368	LOC100153038	Similar to Interferon-induced protein with tetratricopeptide repeats 1 (IFIT-1) (Interferon-induced 56 kDa protein) (IFI-56K)	194042459	XM_001928724	LOC100153038	182	1618	2065	PREDICTED: Sus scrofa similar to Interferon-induced protein with tetratricopeptide repeats 1 (IFIT-1) (Interferon-induced 56 kDa protein) (IFI-56K) (LOC100153038), mRNA	1185	A	---	---	A > G67	67	---	---	---	---	Syn Q	Non-Syn Q > R	Syn Q	Syn Q
Ssc.48725	LOC100156087	Similar to regulator of microtubule dynamics 1	194037092	XM_001927347	LOC100156087	98	1042	1116	PREDICTED: Sus scrofa similar to regulator of microtubule dynamics 1 (LOC100156087), mRNA	342	A	---	---	A > G24	33	---	---	---	---	Syn K	Non-Syn K > R	Syn K	Syn K
Ssc.4978	CD14	CD14 molecule	156071433	NM_001097445	CD14	338	1459	1571	Sus scrofa CD14 molecule (CD14), mRNA	538	T	---	---	---	---	T > A37	37	T > A108	111	Syn D	Syn D	Non-Syn D > E	Non-Syn D > E
Ssc.4978	CD14	CD14 molecule	156071433	NM_001097445	CD14	338	1459	1571	Sus scrofa CD14 molecule (CD14), mRNA	1034	G	---	---	---	---	---	---	G > A66	66	Syn V	Syn V	Syn V	Non-Syn V > M
Ssc.50184	ORM1	Orosomucoid 1	194033902	XM_001928727	ORM1	53	664	1511	PREDICTED: Sus scrofa orosomucoid 1 (ORM1), mRNA	609	t	t > G19	38	---	---	t > C65	150	---	---	Non-Syn L > R	Syn L	Non-Syn L > P	Syn L
Ssc.50184	ORM1	Orosomucoid 1	194033902	XM_001928727	ORM1	53	664	1511	PREDICTED: Sus scrofa orosomucoid 1 (ORM1), mRNA	615	a	---	---	---	---	a > G33	40	---	---	Syn K	Syn K	Non-Syn K > R	Syn K
Ssc.50184	ORM1	Orosomucoid 1	194033902	XM_001928727	ORM1	53	664	1511	PREDICTED: Sus scrofa orosomucoid 1 (ORM1), mRNA	616	g	---	---	---	---	g > A12	31	---	---	Syn K	Syn K	Non-Syn K > R	Syn K
Ssc.50184	ORM1	Orosomucoid 1	194033902	XM_001928727	ORM1	53	664	1511	PREDICTED: Sus scrofa orosomucoid 1 (ORM1), mRNA	618	a	---	---	---	---	a > G26	37	---	---	Syn Q	Syn Q	Non-Syn Q > R	Syn Q
Ssc.50184	ORM1	Orosomucoid 1	194033902	XM_001928727	ORM1	53	664	1511	PREDICTED: Sus scrofa orosomucoid 1 (ORM1), mRNA	621	a	---	---	a > G31	31	a > G57	66	---	---	Syn H	Non-Syn H > R	Non-Syn H > R	Syn H
Ssc.50184	ORM1	Orosomucoid 1	194033902	XM_001928727	ORM1	53	664	1511	PREDICTED: Sus scrofa orosomucoid 1 (ORM1), mRNA	622	t	---	---	---	---	t > A36	52	---	---	Syn H	Non-Syn H > R	Non-Syn H > R	Syn H
Ssc.50184	ORM1	Orosomucoid 1	194033902	XM_001928727	ORM1	53	664	1511	PREDICTED: Sus scrofa orosomucoid 1 (ORM1), mRNA	624	a	---	---	---	---	a > G33	62	---	---	Syn E	Syn E	Non-Syn E > G	Syn E
Ssc.50184	ORM1	Orosomucoid 1	194033902	XM_001928727	ORM1	53	664	1511	PREDICTED: Sus scrofa orosomucoid 1 (ORM1), mRNA	625	g	---	---	---	---	g > A44	60	---	---	Syn E	Syn E	Non-Syn E > G	Syn E
Ssc.50184	ORM1	Orosomucoid 1	194033902	XM_001928727	ORM1	53	664	1511	PREDICTED: Sus scrofa orosomucoid 1 (ORM1), mRNA	626	g	g > A31	33	g > A50	53	g > A81	111	---	---	Non-Syn E > K	Non-Syn E > R	Non-Syn E > K	Syn E
Ssc.50184	ORM1	Orosomucoid 1	194033902	XM_001928727	ORM1	53	664	1511	PREDICTED: Sus scrofa orosomucoid 1 (ORM1), mRNA	627	a	---	---	a > G20	38	*	61	---	---	Non-Syn E > K	Non-Syn E > R	Non-Syn E > K	Syn E
Ssc.50184	ORM1	Orosomucoid 1	194033902	XM_001928727	ORM1	53	664	1511	PREDICTED: Sus scrofa orosomucoid 1 (ORM1), mRNA	628	g	---	---	g > A27	45	g > A43	70	---	---	Non-Syn E > K	Non-Syn E > R	Non-Syn E > K	Syn E
Ssc.50184	ORM1	Orosomucoid 1	194033902	XM_001928727	ORM1	53	664	1511	PREDICTED: Sus scrofa orosomucoid 1 (ORM1), mRNA	629	g	g > A32	38	g > A47	63	g > A99	136	g > A40	51	Non-Syn E > K	Non-Syn E > R	Non-Syn E > R	Non-Syn E > R
Ssc.50184	ORM1	Orosomucoid 1	194033902	XM_001928727	ORM1	53	664	1511	PREDICTED: Sus scrofa orosomucoid 1 (ORM1), mRNA	630	a	---	---	a > G99	122	a > G133	183	a > G61	93	Non-Syn E > K	Non-Syn E > R	Non-Syn E > R	Non-Syn E > R
Ssc.50184	ORM1	Orosomucoid 1	194033902	XM_001928727	ORM1	53	664	1511	PREDICTED: Sus scrofa orosomucoid 1 (ORM1), mRNA	631	a	---	---	a > G58	70	a > G106	155	a > G46	55	Non-Syn E > K	Non-Syn E > R	Non-Syn E > R	Non-Syn E > R
Ssc.50184	ORM1	Orosomucoid 1	194033902	XM_001928727	ORM1	53	664	1511	PREDICTED: Sus scrofa orosomucoid 1 (ORM1), mRNA	633	g	---	---	---	---	g > A23	37	---	---	Syn R	Syn R	Non-Syn R > K	Syn R
Ssc.50184	ORM1	Orosomucoid 1	194033902	XM_001928727	ORM1	53	664	1511	PREDICTED: Sus scrofa orosomucoid 1 (ORM1), mRNA	634	g	---	---	---	---	g > A24	40	---	---	Syn R	Syn R	Non-Syn R > K	Syn R
Ssc.50184	ORM1	Orosomucoid 1	194033902	XM_001928727	ORM1	53	664	1511	PREDICTED: Sus scrofa orosomucoid 1 (ORM1), mRNA	635	a	---	---	---	---	a > G25	36	---	---	Syn K	Syn K	Non-Syn K > E	Syn K
Ssc.50184	ORM1	Orosomucoid 1	194033902	XM_001928727	ORM1	53	664	1511	PREDICTED: Sus scrofa orosomucoid 1 (ORM1), mRNA	637	g	---	---	---	---	g > A24	44	---	---	Syn K	Syn K	Non-Syn K > E	Syn K
Ssc.50184	ORM1	Orosomucoid 1	194033902	XM_001928727	ORM1	53	664	1511	PREDICTED: Sus scrofa orosomucoid 1 (ORM1), mRNA	638	a	---	---	---	---	a > G54	73	---	---	Syn K	Syn K	Non-Syn K > G	Syn K
Ssc.50184	ORM1	Orosomucoid 1	194033902	XM_001928727	ORM1	53	664	1511	PREDICTED: Sus scrofa orosomucoid 1 (ORM1), mRNA	639	a	---	---	---	---	a > G58	82	---	---	Syn K	Syn K	Non-Syn K > G	Syn K
Ssc.50184	ORM1	Orosomucoid 1	194033902	XM_001928727	ORM1	53	664	1511	PREDICTED: Sus scrofa orosomucoid 1 (ORM1), mRNA	641	g	---	---	---	---	g > A64	105	---	---	Syn E	Syn E	Non-Syn E > R	Syn E
Ssc.50184	ORM1	Orosomucoid 1	194033902	XM_001928727	ORM1	53	664	1511	PREDICTED: Sus scrofa orosomucoid 1 (ORM1), mRNA	642	a	---	---	---	---	a > G41	66	---	---	Syn E	Syn E	Non-Syn E > R	Syn E
Ssc.50184	ORM1	Orosomucoid 1	194033902	XM_001928727	ORM1	53	664	1511	PREDICTED: Sus scrofa orosomucoid 1 (ORM1), mRNA	644	a	a > G50	68	a > G54	68	a > G254	310	a > G36	54	Non-Syn K > E	Non-Syn K > G	Non-Syn K > G	Non-Syn K > E
Ssc.50184	ORM1	Orosomucoid 1	194033902	XM_001928727	ORM1	53	664	1511	PREDICTED: Sus scrofa orosomucoid 1 (ORM1), mRNA	645	a	---	---	a > G29	33	a > G89	130	---	---	Non-Syn K > E	Non-Syn K > G	Non-Syn K > G	Non-Syn K > E
Ssc.50184	ORM1	Orosomucoid 1	194033902	XM_001928727	ORM1	53	664	1511	PREDICTED: Sus scrofa orosomucoid 1 (ORM1), mRNA	646	g	---	---	---	---	g > A36	63	---	---	Non-Syn K > E	Non-Syn K > G	Non-Syn K > G	Non-Syn K > E
Ssc.50184	ORM1	Orosomucoid 1	194033902	XM_001928727	ORM1	53	664	1511	PREDICTED: Sus scrofa orosomucoid 1 (ORM1), mRNA	647	g	---	---	---	---	g > A38	57	---	---	Syn E	Syn E	Non-Syn E > R	Syn E
Ssc.50184	ORM1	Orosomucoid 1	194033902	XM_001928727	ORM1	53	664	1511	PREDICTED: Sus scrofa orosomucoid 1 (ORM1), mRNA	648	a	---	---	---	---	a > G50	102	---	---	Syn E	Syn E	Non-Syn E > R	Syn E
Ssc.50184	ORM1	Orosomucoid 1	194033902	XM_001928727	ORM1	53	664	1511	PREDICTED: Sus scrofa orosomucoid 1 (ORM1), mRNA	649	g	---	---	---	---	g > A26	56	---	---	Syn E	Syn E	Non-Syn E > R	Syn E
Ssc.50184	ORM1	Orosomucoid 1	194033902	XM_001928727	ORM1	53	664	1511	PREDICTED: Sus scrofa orosomucoid 1 (ORM1), mRNA	650	a	a > G35	46	a > G30	41	a > G111	165	a > G32	39	Non-Syn K > E	Non-Syn K > G	Non-Syn K > G	Non-Syn K > E
Ssc.50184	ORM1	Orosomucoid 1	194033902	XM_001928727	ORM1	53	664	1511	PREDICTED: Sus scrofa orosomucoid 1 (ORM1), mRNA	651	a	---	---	a > G18	34	a > G51	99	---	---	Non-Syn K > E	Non-Syn K > G	Non-Syn K > G	Non-Syn K > E
Ssc.50184	ORM1	Orosomucoid 1	194033902	XM_001928727	ORM1	53	664	1511	PREDICTED: Sus scrofa orosomucoid 1 (ORM1), mRNA	652	g	---	---	---	---	g > A71	130	---	---	Non-Syn K > E	Non-Syn K > G	Non-Syn K > G	Non-Syn K > E
Ssc.50184	ORM1	Orosomucoid 1	194033902	XM_001928727	ORM1	53	664	1511	PREDICTED: Sus scrofa orosomucoid 1 (ORM1), mRNA	653	g	g > A46	62	---	---	g > A127	229	g > A41	55	Non-Syn E > K	Non-Syn E > G	Non-Syn E > R	Non-Syn E > K
Ssc.50184	ORM1	Orosomucoid 1	194033902	XM_001928727	ORM1	53	664	1511	PREDICTED: Sus scrofa orosomucoid 1 (ORM1), mRNA	654	a	---	---	a > G17	44	a > G112	247	---	---	Non-Syn E > K	Non-Syn E > G	Non-Syn E > R	Non-Syn E > K
Ssc.50184	ORM1	Orosomucoid 1	194033902	XM_001928727	ORM1	53	664	1511	PREDICTED: Sus scrofa orosomucoid 1 (ORM1), mRNA	655	g	---	---	---	---	g > A56	92	---	---	Non-Syn E > K	Non-Syn E > G	Non-Syn E > R	Non-Syn E > K
Ssc.50184	ORM1	Orosomucoid 1	194033902	XM_001928727	ORM1	53	664	1511	PREDICTED: Sus scrofa orosomucoid 1 (ORM1), mRNA	656	g	g > A31	46	---	---	g > A101	203	---	---	Non-Syn G > R	Syn G	Non-Syn G > R	Syn G
Ssc.50185	LGALS9	Lectin, galactoside-binding, soluble, 9	47522621	NM_213932	LGALS9	29	1078	1650	Sus scrofa lectin, galactoside-binding, soluble, 9 (LGALS9), mRNA	695	T	---	---	---	---	---	---	T > C33	62	Syn F	Syn F	Syn F	Non-Syn F > L
Ssc.5020	LOC100153899	Similar to alpha-1-antichymotrypsin 2	194038350	XM_001928822	LOC100153899	118	1389	1584	PREDICTED: Sus scrofa similar to alpha-1-antichymotrypsin 2 (LOC100153899), mRNA	245	C	---	---	C > A47	67	C > A1178	1476	---	---	Syn T	Non-Syn T > K	Non-Syn T > K	Syn T
Ssc.5020	LOC100153899	Similar to alpha-1-antichymotrypsin 2	194038350	XM_001928822	LOC100153899	118	1389	1584	PREDICTED: Sus scrofa similar to alpha-1-antichymotrypsin 2 (LOC100153899), mRNA	257	C	---	---	C > T53	63	---	---	---	---	Syn A	Non-Syn A > V	Syn A	Syn A
Ssc.5020	LOC100153899	Similar to alpha-1-antichymotrypsin 2	194038350	XM_001928822	LOC100153899	118	1389	1584	PREDICTED: Sus scrofa similar to alpha-1-antichymotrypsin 2 (LOC100153899), mRNA	274	G	---	---	G > A48	149	---	---	---	---	Syn V	Non-Syn V > I	Syn V	Syn V
Ssc.5020	LOC100153899	Similar to alpha-1-antichymotrypsin 2	194038350	XM_001928822	LOC100153899	118	1389	1584	PREDICTED: Sus scrofa similar to alpha-1-antichymotrypsin 2 (LOC100153899), mRNA	335	A	---	---	A > G35	46	A > G1096	1872	A > G381	471	Syn N	Non-Syn N > S	Non-Syn N > S	Non-Syn N > S
Ssc.5020	LOC100153899	Similar to alpha-1-antichymotrypsin 2	194038350	XM_001928822	LOC100153899	118	1389	1584	PREDICTED: Sus scrofa similar to alpha-1-antichymotrypsin 2 (LOC100153899), mRNA	401	G	---	---	---	---	---	---	G > A79	241	Syn R	Syn R	Syn R	Non-Syn R > Q
Ssc.5020	LOC100153899	Similar to alpha-1-antichymotrypsin 2	194038350	XM_001928822	LOC100153899	118	1389	1584	PREDICTED: Sus scrofa similar to alpha-1-antichymotrypsin 2 (LOC100153899), mRNA	563	G	G > A39	125	---	---	---	---	---	---	Non-Syn R > H	Syn R	Syn R	Syn R
Ssc.5020	LOC100153899	Similar to alpha-1-antichymotrypsin 2	194038350	XM_001928822	LOC100153899	118	1389	1584	PREDICTED: Sus scrofa similar to alpha-1-antichymotrypsin 2 (LOC100153899), mRNA	564	G	G > T68	181	---	---	---	---	---	---	Non-Syn R > H	Syn R	Syn R	Syn R
Ssc.5020	LOC100153899	Similar to alpha-1-antichymotrypsin 2	194038350	XM_001928822	LOC100153899	118	1389	1584	PREDICTED: Sus scrofa similar to alpha-1-antichymotrypsin 2 (LOC100153899), mRNA	599	G	G > A208	423	---	---	---	---	---	---	Non-Syn R > H	Syn R	Syn R	Syn R
Ssc.5020	LOC100153899	Similar to alpha-1-antichymotrypsin 2	194038350	XM_001928822	LOC100153899	118	1389	1584	PREDICTED: Sus scrofa similar to alpha-1-antichymotrypsin 2 (LOC100153899), mRNA	620	T	T > C414	451	---	---	---	---	T > C201	489	Non-Syn V > A	Syn V	Syn V	Non-Syn V > A
Ssc.5020	LOC100153899	Similar to alpha-1-antichymotrypsin 2	194038350	XM_001928822	LOC100153899	118	1389	1584	PREDICTED: Sus scrofa similar to alpha-1-antichymotrypsin 2 (LOC100153899), mRNA	655	G	G > A88	248	---	---	---	---	---	---	Non-Syn V > I	Syn V	Syn V	Syn V
Ssc.5020	LOC100153899	Similar to alpha-1-antichymotrypsin 2	194038350	XM_001928822	LOC100153899	118	1389	1584	PREDICTED: Sus scrofa similar to alpha-1-antichymotrypsin 2 (LOC100153899), mRNA	782	C	C > T180	182	C > T439	623	C > T1834	1841	C > T264	264	Non-Syn T > M	Non-Syn T > M	Non-Syn T > M	Non-Syn T > M
Ssc.5020	LOC100153899	Similar to alpha-1-antichymotrypsin 2	194038350	XM_001928822	LOC100153899	118	1389	1584	PREDICTED: Sus scrofa similar to alpha-1-antichymotrypsin 2 (LOC100153899), mRNA	790	G	G > A174	174	G > A615	615	G > A2556	2556	G > A312	312	Non-Syn D > N	Non-Syn D > N	Non-Syn D > N	Non-Syn D > N
Ssc.5020	LOC100153899	Similar to alpha-1-antichymotrypsin 2	194038350	XM_001928822	LOC100153899	118	1389	1584	PREDICTED: Sus scrofa similar to alpha-1-antichymotrypsin 2 (LOC100153899), mRNA	797	G	---	---	G > A252	556	---	---	G > A121	305	Syn S	Non-Syn S > N	Syn S	Non-Syn S > N
Ssc.5020	LOC100153899	Similar to alpha-1-antichymotrypsin 2	194038350	XM_001928822	LOC100153899	118	1389	1584	PREDICTED: Sus scrofa similar to alpha-1-antichymotrypsin 2 (LOC100153899), mRNA	865	T	---	---	T > A78	81	T > A680	1673	T > A287	415	Syn S	Non-Syn S > T	Non-Syn S > T	Non-Syn S > T
Ssc.5020	LOC100153899	Similar to alpha-1-antichymotrypsin 2	194038350	XM_001928822	LOC100153899	118	1389	1584	PREDICTED: Sus scrofa similar to alpha-1-antichymotrypsin 2 (LOC100153899), mRNA	985	G	---	---	---	---	---	---	G > A321	751	Syn V	Syn V	Syn V	Non-Syn V > M
Ssc.5020	LOC100153899	Similar to alpha-1-antichymotrypsin 2	194038350	XM_001928822	LOC100153899	118	1389	1584	PREDICTED: Sus scrofa similar to alpha-1-antichymotrypsin 2 (LOC100153899), mRNA	1041	G	---	---	---	---	---	---	G > C135	258	Syn Q	Syn Q	Syn Q	Non-Syn Q > H
Ssc.5020	LOC100153899	Similar to alpha-1-antichymotrypsin 2	194038350	XM_001928822	LOC100153899	118	1389	1584	PREDICTED: Sus scrofa similar to alpha-1-antichymotrypsin 2 (LOC100153899), mRNA	1060	C	---	---	---	---	---	---	C > T108	314	Syn H	Syn H	Syn H	Non-Syn H > Y
Ssc.5020	LOC100153899	Similar to alpha-1-antichymotrypsin 2	194038350	XM_001928822	LOC100153899	118	1389	1584	PREDICTED: Sus scrofa similar to alpha-1-antichymotrypsin 2 (LOC100153899), mRNA	1183	A	---	---	---	---	A > G1044	2520	---	---	Syn K	Syn K	Non-Syn K > E	Syn K
Ssc.5020	LOC100153899	Similar to alpha-1-antichymotrypsin 2	194038350	XM_001928822	LOC100153899	118	1389	1584	PREDICTED: Sus scrofa similar to alpha-1-antichymotrypsin 2 (LOC100153899), mRNA	1267	G	---	---	G > C343	787	G > C2350	7646	G > C558	1128	Syn E	Non-Syn E > Q	Non-Syn E > Q	Non-Syn E > Q
Ssc.5020	LOC100153899	Similar to alpha-1-antichymotrypsin 2	194038350	XM_001928822	LOC100153899	118	1389	1584	PREDICTED: Sus scrofa similar to alpha-1-antichymotrypsin 2 (LOC100153899), mRNA	1271	T	---	---	T > C398	789	T > C2773	7634	T > C660	1153	Syn L	Non-Syn L > P	Non-Syn L > P	Non-Syn L > P
Ssc.5020	LOC100153899	Similar to alpha-1-antichymotrypsin 2	194038350	XM_001928822	LOC100153899	118	1389	1584	PREDICTED: Sus scrofa similar to alpha-1-antichymotrypsin 2 (LOC100153899), mRNA	1351	A	A > C36	40	A > C298	523	---	---	A > C492	680	Non-Syn I > L	Non-Syn I > L	Syn I	Non-Syn I > L
Ssc.50371		Sister of P-glycoprotein (Spgp)	664841	U20587	Spgp	3	491	1338	Sus scrofa domestica sister of P-glycoprotein (Spgp) mRNA, partial cds	439	C	C > G34	34	C > G56	56	---	---	---	---	Non-Syn A > G	Non-Syn A > G	Syn A	Syn A
Ssc.5053	CD163	CD163 molecule	71849669	DQ067278		41	3388	3623	Sus scrofa CD163 mRNA, complete cds	1109	G	---	---	G > A67	67	---	---	G > A46	46	Syn D	Non-Syn D > N	Syn D	Non-Syn D > N
Ssc.5053	CD163	CD163 molecule	71849669	DQ067278		41	3388	3623	Sus scrofa CD163 mRNA, complete cds	2592	G	---	---	G > A39	39	---	---	G > A14	40	Syn R	Non-Syn R > K	Syn R	Non-Syn R > K
Ssc.50896	LOC100037920	Metallothionein isoform	1827459	AB000789		1	146	146	Sus scrofa mRNA for metallothionein isoform, partial cds	128	A	---	---	---	---	A > G24	31	---	---	Syn K	Syn K	Non-Syn K > R	Syn K
Ssc.5108	LOC100037951	Complement component C9	86604372	DQ333198		90	1721	2536	Sus scrofa complement component C9 mRNA, complete cds	582	A	---	---	A > T122	128	---	---	---	---	Syn M	Non-Syn M > L	Syn M	Syn M
Ssc.5108	LOC100037951	Complement component C9	86604372	DQ333198		90	1721	2536	Sus scrofa complement component C9 mRNA, complete cds	849	A	A > T324	324	A > T284	302	A > T59	150	---	---	Non-Syn S > C	Non-Syn S > C	Non-Syn S > C	Syn S
Ssc.5108	LOC100037951	Complement component C9	86604372	DQ333198		90	1721	2536	Sus scrofa complement component C9 mRNA, complete cds	861	G	G > C291	291	G > C255	277	G > C54	136	---	---	Non-Syn E > Q	Non-Syn E > Q	Non-Syn E > Q	Syn E
Ssc.5108	LOC100037951	Complement component C9	86604372	DQ333198		90	1721	2536	Sus scrofa complement component C9 mRNA, complete cds	886	A	A > C210	266	---	---	A > C31	94	---	---	Non-Syn N > T	Syn N	Non-Syn N > T	Syn N
Ssc.5108	LOC100037951	Complement component C9	86604372	DQ333198		90	1721	2536	Sus scrofa complement component C9 mRNA, complete cds	898	A	A > C201	201	A > C193	211	---	---	---	---	Non-Syn N > T	Non-Syn N > T	Syn N	Syn N
Ssc.5108	LOC100037951	Complement component C9	86604372	DQ333198		90	1721	2536	Sus scrofa complement component C9 mRNA, complete cds	899	C	C > T147	147	C > T171	190	---	---	---	---	Non-Syn N > T	Non-Syn N > T	Syn N	Syn N
Ssc.5108	LOC100037951	Complement component C9	86604372	DQ333198		90	1721	2536	Sus scrofa complement component C9 mRNA, complete cds	931	C	C > T203	203	C > T164	177	C > T41	85	---	---	Non-Syn T > M	Non-Syn T > M	Non-Syn T > M	Syn T
Ssc.5108	LOC100037951	Complement component C9	86604372	DQ333198		90	1721	2536	Sus scrofa complement component C9 mRNA, complete cds	937	C	C > G308	308	C > G203	213	C > G47	96	---	---	Non-Syn T > S	Non-Syn T > S	Non-Syn T > S	Syn T
Ssc.5108	LOC100037951	Complement component C9	86604372	DQ333198		90	1721	2536	Sus scrofa complement component C9 mRNA, complete cds	1031	G	---	---	G > T245	253	---	---	---	---	Syn K	Non-Syn K > N	Syn K	Syn K
Ssc.5108	LOC100037951	Complement component C9	86604372	DQ333198		90	1721	2536	Sus scrofa complement component C9 mRNA, complete cds	1296	A	---	---	A > T331	351	---	---	---	---	Syn I	Non-Syn I > F	Syn I	Syn I
Ssc.5108	LOC100037951	Complement component C9	86604372	DQ333198		90	1721	2536	Sus scrofa complement component C9 mRNA, complete cds	1371	G	---	---	---	---	---	---	G > A876	1927	Syn V	Syn V	Syn V	Non-Syn V > I
Ssc.5108	LOC100037951	Complement component C9	86604372	DQ333198		90	1721	2536	Sus scrofa complement component C9 mRNA, complete cds	1635	A	A > G31	43	---	---	---	---	---	---	Non-Syn T > A	Syn T	Syn T	Syn T
Ssc.51668	TLR3	Toll-like receptor 3	109895119	DQ647698		398	3112	3626	Sus scrofa Toll-like receptor 3 mRNA, complete cds	2997	A	---	---	A > G32	32	---	---	---	---	Syn Q	Non-Syn Q > R	Syn Q	Syn Q
Ssc.51824		Endogenous retrovirus Tsukuba-1 mRNA, complete sequence	3133301	AF038600		2307	5744	8132	Sus scrofa porcine endogenous retrovirus PERV-MSL mRNA, complete sequence	2326	A	---	---	---	---	---	---	A > G27	61	Syn Q	Syn Q	Syn Q	Non-Syn Q > R
Ssc.51824		Endogenous retrovirus Tsukuba-1 mRNA, complete sequence	3133301	AF038600		2307	5744	8132	Sus scrofa porcine endogenous retrovirus PERV-MSL mRNA, complete sequence	2682	A	---	---	---	---	---	---	A > G19	41	Syn T	Syn T	Syn T	Non-Syn T > A
Ssc.51824		Endogenous retrovirus Tsukuba-1 mRNA, complete sequence	3133301	AF038600		2307	5744	8132	Sus scrofa porcine endogenous retrovirus PERV-MSL mRNA, complete sequence	2725	A	---	---	---	---	---	---	A > G61	61	Syn Q	Syn Q	Syn Q	Non-Syn Q > R
Ssc.51824		Endogenous retrovirus Tsukuba-1 mRNA, complete sequence	3133301	AF038600		2307	5744	8132	Sus scrofa porcine endogenous retrovirus PERV-MSL mRNA, complete sequence	2874	C	---	---	---	---	---	---	C > T37	76	Syn R	Syn R	Syn R	Non-Syn R > W
Ssc.51824		Endogenous retrovirus Tsukuba-1 mRNA, complete sequence	3133301	AF038600		2307	5744	8132	Sus scrofa porcine endogenous retrovirus PERV-MSL mRNA, complete sequence	3042	A	---	---	---	---	---	---	A > G76	76	Syn T	Syn T	Syn T	Non-Syn T > A
Ssc.51824		Endogenous retrovirus Tsukuba-1 mRNA, complete sequence	3133301	AF038600		2307	5744	8132	Sus scrofa porcine endogenous retrovirus PERV-MSL mRNA, complete sequence	3639	G	---	---	G > A28	51	---	---	G > A37	82	Syn V	Non-Syn V > I	Syn V	Non-Syn V > I
Ssc.51824		Endogenous retrovirus Tsukuba-1 mRNA, complete sequence	3133301	AF038600		2307	5744	8132	Sus scrofa porcine endogenous retrovirus PERV-MSL mRNA, complete sequence	3735	A	---	---	---	---	---	---	A > G55	62	Syn I	Syn I	Syn I	Non-Syn I > V
Ssc.51824		Endogenous retrovirus Tsukuba-1 mRNA, complete sequence	3133301	AF038600		2307	5744	8132	Sus scrofa porcine endogenous retrovirus PERV-MSL mRNA, complete sequence	4174	G	---	---	---	---	---	---	G > A32	32	Syn G	Syn G	Syn G	Non-Syn G > E
Ssc.51824		Endogenous retrovirus Tsukuba-1 mRNA, complete sequence	3133301	AF038600		2307	5744	8132	Sus scrofa porcine endogenous retrovirus PERV-MSL mRNA, complete sequence	4290	G	---	---	---	---	---	---	G > A39	73	Syn V	Syn V	Syn V	Non-Syn V > I
Ssc.51824		Endogenous retrovirus Tsukuba-1 mRNA, complete sequence	3133301	AF038600		2307	5744	8132	Sus scrofa porcine endogenous retrovirus PERV-MSL mRNA, complete sequence	4517	A	---	---	---	---	---	---	A > G18	33	Syn I	Syn I	Syn I	Non-Syn I > M
Ssc.51824		Endogenous retrovirus Tsukuba-1 mRNA, complete sequence	3133301	AF038600		2307	5744	8132	Sus scrofa porcine endogenous retrovirus PERV-MSL mRNA, complete sequence	4525	T	---	---	---	---	---	---	T > C34	34	Syn M	Syn M	Syn M	Non-Syn M > T
Ssc.51824		Endogenous retrovirus Tsukuba-1 mRNA, complete sequence	3133301	AF038600		2307	5744	8132	Sus scrofa porcine endogenous retrovirus PERV-MSL mRNA, complete sequence	4690	G	---	---	---	---	---	---	G > A20	49	Syn R	Syn R	Syn R	Non-Syn R > H
Ssc.51824		Endogenous retrovirus Tsukuba-1 mRNA, complete sequence	3133301	AF038600		2307	5744	8132	Sus scrofa porcine endogenous retrovirus PERV-MSL mRNA, complete sequence	4708	C	---	---	---	---	---	---	C > A24	42	Syn T	Syn T	Syn T	Non-Syn T > N
Ssc.51824		Endogenous retrovirus Tsukuba-1 mRNA, complete sequence	3133301	AF038600		2307	5744	8132	Sus scrofa porcine endogenous retrovirus PERV-MSL mRNA, complete sequence	4938	G	---	---	---	---	---	---	G > A22	31	Syn V	Syn V	Syn V	Non-Syn V > I
Ssc.51824		Endogenous retrovirus Tsukuba-1 mRNA, complete sequence	3133301	AF038600		2307	5744	8132	Sus scrofa porcine endogenous retrovirus PERV-MSL mRNA, complete sequence	5087	C	---	---	---	---	---	---	C > G73	73	Syn H	Syn H	Syn H	Non-Syn H > Q
Ssc.51979	PON1	Paraoxonase 1	167594067	EF473651	PON1	86	1153	1416	Sus scrofa paraoxonase 1 (PON1) mRNA, complete cds	1124	A	A > T401	401	A > T806	807	A > T46	46	A > T905	905	Non-Syn I > F	Non-Syn I > F	Non-Syn I > F	Non-Syn I > F
Ssc.5228	LGALS8	Lectin, galactoside-binding, soluble, 8	215254101	FJ424706		1	954	955	Sus scrofa lectin galactoside-binding soluble 8 protein mRNA, complete cds	683	G	G > T38	39	G > T39	39	---	---	---	---	Non-Syn R > L	Non-Syn R > L	Syn R	Syn R
Ssc.53242	SLC2A2	Solute carrier family 2 (facilitated glucose transporter), member 2	119552641	EF140874	SLC2A2	2	1576	1946	Sus scrofa faciliated glucose transporter 2 (SLC2A2) mRNA, complete cds	93	C	---	---	C > T59	59	---	---	---	---	Syn T	Non-Syn T > I	Syn T	Syn T
Ssc.53242	SLC2A2	Solute carrier family 2 (facilitated glucose transporter), member 2	119552641	EF140874	SLC2A2	2	1576	1946	Sus scrofa faciliated glucose transporter 2 (SLC2A2) mRNA, complete cds	756	G	G > A32	32	G > A62	62	---	---	G > A65	65	Non-Syn G > E	Non-Syn G > E	Syn G	Non-Syn G > E
Ssc.53242	SLC2A2	Solute carrier family 2 (facilitated glucose transporter), member 2	119552641	EF140874	SLC2A2	2	1576	1946	Sus scrofa faciliated glucose transporter 2 (SLC2A2) mRNA, complete cds	1337	C	C > T34	34	C > T118	118	---	---	C > T120	120	Non-Syn R > C	Non-Syn R > C	Syn R	Non-Syn R > C
Ssc.53727	RPA39	RNA polymerase I subunit hRPA39	194039358	XM_001929448	RPA39	43	1083	3496	PREDICTED: Sus scrofa RNA polymerase I subunit hRPA39 (RPA39), mRNA	422	T	---	---	T > C32	32	---	---	---	---	Syn L	Non-Syn L > P	Syn L	Syn L
Ssc.53840	LOC100157907	Similar to glutamate dehydrogenase 1	194042283	XM_001925303	LOC100157907	1	971	971	PREDICTED: Sus scrofa similar to glutamate dehydrogenase 1 (LOC100157907), partial mRNA	80	C	---	---	---	---	---	---	C > T86	216	Syn A	Syn A	Syn A	Non-Syn A > V
Ssc.53840	LOC100157907	Similar to glutamate dehydrogenase 1	194042283	XM_001925303	LOC100157907	1	971	971	PREDICTED: Sus scrofa similar to glutamate dehydrogenase 1 (LOC100157907), partial mRNA	440	C	C > T200	367	C > T239	452	---	---	---	---	Non-Syn P > L	Non-Syn P > L	Syn P	Syn P
Ssc.54000	LOC100153167	Similar to PSAP protein	194042775	XM_001928494	LOC100153167	33	1616	2635	PREDICTED: Sus scrofa similar to PSAP protein (LOC100153167), mRNA	413	G	---	---	G > T53	90	---	---	---	---	Syn K	Non-Syn K > N	Syn K	Syn K
Ssc.54000	LOC100153167	Similar to PSAP protein	194042775	XM_001928494	LOC100153167	33	1616	2635	PREDICTED: Sus scrofa similar to PSAP protein (LOC100153167), mRNA	1597	A	---	---	---	---	A > G32	63	---	---	Syn K	Syn K	Non-Syn K > R	Syn K
Ssc.54015	ACSL1	Acyl-CoA synthetase long-chain family member 1	50604626	AY690660		1	2052	3013	Sus scrofa acyl coenzyme A synthetase long-chain 1 mRNA, partial cds	870	C	C > G123	123	C > G521	521	C > G173	173	C > G377	377	Non-Syn D > E	Non-Syn D > E	Non-Syn D > E	Non-Syn D > E
Ssc.54086	SLC30A5	Solute carrier family 30 (zinc transporter), member 5	209401583	FJ230771	slc30A5	5	2308	2347	Sus scrofa solute carrier family 30 member 5 (slc30A5) mRNA, complete cds	2231	G	---	---	---	---	---	---	G > A113	113	Syn G	Syn G	Syn G	Non-Syn G > R
Ssc.54087	MRLC2	Myosin regulatory light chain	45269022	AY550066		1	399	771	Sus scrofa myosin regulatory light chain mRNA, partial cds	107	G	---	---	G > A66	66	---	---	G > A45	45	Syn G	Non-Syn G > E	Syn G	Non-Syn G > E
Ssc.54087	MRLC2	Myosin regulatory light chain	45269022	AY550066		1	399	771	Sus scrofa myosin regulatory light chain mRNA, partial cds	130	C	---	---	C > A77	77	---	---	C > A45	45	Syn P	Non-Syn P > T	Syn P	Non-Syn P > T
Ssc.54115	LOC100153966	Similar to Activator of 90 kDa heat shock protein ATPase homolog 1 (AHA1) (p38)	194038624	XM_001928890	LOC100153966	165	1181	1412	PREDICTED: Sus scrofa similar to Activator of 90 kDa heat shock protein ATPase homolog 1 (AHA1) (p38) (LOC100153966), mRNA	1083	G	---	---	---	---	G > A30	55	---	---	Syn V	Syn V	Non-Syn V > I	Syn V
Ssc.54221	SREBF2	Sterol regulatory element binding transcription factor 2	66172461	DQ020476	SREBP-2	1	2678	3106	Sus scrofa sterol regulatory element binding protein 2 (SREBP-2) mRNA, partial cds	335	G	---	---	G > T34	34	---	---	---	---	Syn R	Non-Syn R > M	Syn R	Syn R
Ssc.54221	SREBF2	Sterol regulatory element binding transcription factor 2	66172461	DQ020476	SREBP-2	1	2678	3106	Sus scrofa sterol regulatory element binding protein 2 (SREBP-2) mRNA, partial cds	431	A	---	---	A > G37	37	---	---	---	---	Syn Y	Non-Syn Y > C	Syn Y	Syn Y
Ssc.54271	CAST	Calpastatin	164406	M20160		128	2269	4038	Pig heart calpastatin gene, complete cds	2107	A	A > C58	58	---	---	---	---	---	---	Non-Syn R > S	Syn R	Syn R	Syn R
Ssc.54334	Abhd5	Abhydrolase domain containing 5	58802555	AY902463	CGI-58	14	1063	1353	Sus scrofa lipid droplet binding protein (CGI-58) mRNA, complete cds	233	A	---	---	A > C17	42	A > C16	37	---	---	Syn N	Non-Syn N > H	Non-Syn N > H	Syn N
Ssc.54354	LOC100153444	Similar to Uroporphyrinogen-III synthase (UROS) (Uroporphyrinogen-III cosynthetase) (Hydroxymethylbilane hydrolyase [cyclizing]) (UROIIIS)	194041644	XM_001925304	LOC100153444	342	1139	1556	PREDICTED: Sus scrofa similar to Uroporphyrinogen-III synthase (UROS) (Uroporphyrinogen-III cosynthetase) (Hydroxymethylbilane hydrolyase [cyclizing]) (UROIIIS), transcript variant 2 (LOC100153444), mRNA	594	G	---	---	G > A46	61	---	---	---	---	Syn E	Non-Syn E > K	Syn E	Syn E
Ssc.5438	CD47	CD47 molecule	47522789	NM_213982	CD47	122	1033	2759	Sus scrofa CD47 molecule (CD47), mRNA	173	G	---	---	---	---	G > T31	31	---	---	Syn A	Syn A	Non-Syn A > S	Syn A
Ssc.54663	CTSD	Cathepsin D	65330112	DQ018727		94	1326	2032	Sus scrofa cathepsin D mRNA, complete cds	251	T	---	---	---	---	---	---	T > C53	53	Syn L	Syn L	Syn L	Non-Syn L > S
Ssc.54663	CTSD	Cathepsin D	65330112	DQ018727		94	1326	2032	Sus scrofa cathepsin D mRNA, complete cds	328	A	---	---	---	---	---	---	A > T54	54	Syn N	Syn N	Syn N	Non-Syn N > Y
Ssc.54663	CTSD	Cathepsin D	65330112	DQ018727		94	1326	2032	Sus scrofa cathepsin D mRNA, complete cds	544	T	---	---	---	---	T > C49	49	---	---	Syn W	Syn W	Non-Syn W > L	Syn W
Ssc.54663	CTSD	Cathepsin D	65330112	DQ018727		94	1326	2032	Sus scrofa cathepsin D mRNA, complete cds	545	G	---	---	---	---	G > T40	41	---	---	Syn W	Syn W	Non-Syn W > L	Syn W
Ssc.54663	CTSD	Cathepsin D	65330112	DQ018727		94	1326	2032	Sus scrofa cathepsin D mRNA, complete cds	584	T	---	---	---	---	T > C15	44	T > C24	44	Syn L	Syn L	Non-Syn L > S	Non-Syn L > S
Ssc.54663	CTSD	Cathepsin D	65330112	DQ018727		94	1326	2032	Sus scrofa cathepsin D mRNA, complete cds	587	T	---	---	---	---	T > C38	38	T > C24	43	Syn L	Syn L	Non-Syn L > S	Non-Syn L > S
Ssc.54843	LOC100152567	Similar to acetyl-Coenzyme A acyltransferase 1	194040826	XM_001925799	LOC100152567	1	978	1866	PREDICTED: Sus scrofa similar to acetyl-Coenzyme A acyltransferase 1 (LOC100152567), mRNA	382	T	---	---	T > G62	62	T > G37	37	T > G141	141	Syn C	Non-Syn C > G	Non-Syn C > G	Non-Syn C > G
Ssc.54843	LOC100152567	Similar to acetyl-Coenzyme A acyltransferase 1	194040826	XM_001925799	LOC100152567	1	978	1866	PREDICTED: Sus scrofa similar to acetyl-Coenzyme A acyltransferase 1 (LOC100152567), mRNA	384	T	---	---	T > G64	64	T > G34	34	T > G135	135	Syn C	Non-Syn C > G	Non-Syn C > G	Non-Syn C > G
Ssc.55239	CES3	Carboxylesterase	3831587	AF064741		60	1757	1976	Sus scrofa carboxylesterase mRNA, complete cds	337	C	---	---	---	---	---	---	C > T22	31	Syn A	Syn A	Syn A	Non-Syn A > V
Ssc.55239	CES3	Carboxylesterase	3831587	AF064741		60	1757	1976	Sus scrofa carboxylesterase mRNA, complete cds	817	C	---	---	C > T105	120	C > T19	31	C > T60	62	Syn A	Non-Syn A > V	Non-Syn A > V	Non-Syn A > V
Ssc.55239	CES3	Carboxylesterase	3831587	AF064741		60	1757	1976	Sus scrofa carboxylesterase mRNA, complete cds	820	G	---	---	G > C107	124	---	---	G > C79	84	Syn G	Non-Syn G > A	Syn G	Non-Syn G > A
Ssc.55239	CES3	Carboxylesterase	3831587	AF064741		60	1757	1976	Sus scrofa carboxylesterase mRNA, complete cds	963	T	---	---	---	---	T > C68	141	---	---	Syn F	Syn F	Non-Syn F > P	Syn F
Ssc.55239	CES3	Carboxylesterase	3831587	AF064741		60	1757	1976	Sus scrofa carboxylesterase mRNA, complete cds	964	T	---	---	---	---	T > C68	142	---	---	Syn F	Syn F	Non-Syn F > P	Syn F
Ssc.55239	CES3	Carboxylesterase	3831587	AF064741		60	1757	1976	Sus scrofa carboxylesterase mRNA, complete cds	980	G	---	---	G > T141	159	G > T57	130	G > T87	129	Syn L	Non-Syn L > F	Non-Syn L > F	Non-Syn L > F
Ssc.55239	CES3	Carboxylesterase	3831587	AF064741		60	1757	1976	Sus scrofa carboxylesterase mRNA, complete cds	991	C	---	---	C > A153	178	C > A81	131	C > A108	144	Syn P	Non-Syn P > Q	Non-Syn P > Q	Non-Syn P > Q
Ssc.55239	CES3	Carboxylesterase	3831587	AF064741		60	1757	1976	Sus scrofa carboxylesterase mRNA, complete cds	992	C	---	---	C > A149	176	C > A83	130	C > A107	142	Syn P	Non-Syn P > Q	Non-Syn P > Q	Non-Syn P > Q
Ssc.55239	CES3	Carboxylesterase	3831587	AF064741		60	1757	1976	Sus scrofa carboxylesterase mRNA, complete cds	1326	G	---	---	G > A55	178	---	---	---	---	Syn V	Non-Syn V > M	Syn V	Syn V
Ssc.55239	CES3	Carboxylesterase	3831587	AF064741		60	1757	1976	Sus scrofa carboxylesterase mRNA, complete cds	1537	C	---	---	C > T77	183	---	---	---	---	Syn T	Non-Syn T > M	Syn T	Syn T
Ssc.55267	TYW3	TRNA-yW synthesizing protein 3 homolog (S. cerevisiae)	104295134	DQ499447	C1orf171	73	852	1218	Sus scrofa chromosome 1 open reading frame 171 (C1orf171) mRNA, complete cds	612	A	A > T28	42	---	---	---	---	---	---	Non-Syn E > D	Syn E	Syn E	Syn E
Ssc.55326	POLR2B	Polymerase (RNA) II (DNA directed) polypeptide B, 140kDa	8489818	AF265351		1	1146	1319	Sus scrofa DNA-directed RNA polymerase II polypeptide B mRNA, partial cds	808	A	---	---	A > G37	37	---	---	A > G33	33	Syn T	Non-Syn T > A	Syn T	Non-Syn T > A
Ssc.55326	POLR2B	Polymerase (RNA) II (DNA directed) polypeptide B, 140kDa	8489818	AF265351		1	1146	1319	Sus scrofa DNA-directed RNA polymerase II polypeptide B mRNA, partial cds	968	C	---	---	---	---	---	---	C > T64	64	Syn A	Syn A	Syn A	Non-Syn A > V
Ssc.55390		Clone 61 SLA-3	40218056	AY463537		1	296	887	Sus scrofa clone 61 SLA-3 mRNA, partial cds	182	C	---	---	---	---	---	---	C > T26	58	Syn S	Syn S	Syn S	Non-Syn S > L
Ssc.55494	LOC100153090	Similar to Cathepsin S	194036276	XM_001929671	LOC100153090	144	1139	1493	PREDICTED: Sus scrofa similar to Cathepsin S (LOC100153090), mRNA	669	A	---	---	---	---	---	---	A > G103	243	Syn R	Syn R	Syn R	Non-Syn R > G
Ssc.55707	CBR1	Carbonyl reductase 1	47522959	NM_214073	CBR1	108	977	1230	Sus scrofa carbonyl reductase 1 (CBR1), mRNA	951	G	---	---	G > T40	40	G > T29	32	G > T102	102	Syn E	Non-Syn E > *	Non-Syn E > *	Non-Syn E > *
Ssc.55756	SBAB-707F1.3	Complement component 2	156120137	NM_001101815	C2	37	2295	2574	Sus scrofa complement component 2 (C2), mRNA	1999	G	---	---	---	---	---	---	G > A78	78	Syn D	Syn D	Syn D	Non-Syn D > N
Ssc.55956	LOC733660	Plasminogen	106647495	DQ530369		64	2493	2768	Sus scrofa plasminogen mRNA, complete cds	1858	C	C > T37	37	C > T686	688	C > T192	193	C > T653	653	Non-Syn H > Y	Non-Syn H > Y	Non-Syn H > Y	Non-Syn H > Y
Ssc.55956	LOC733660	Plasminogen	106647495	DQ530369		64	2493	2768	Sus scrofa plasminogen mRNA, complete cds	1867	G	G > A34	34	G > A641	641	G > A186	186	G > A590	590	Non-Syn G > R	Non-Syn G > R	Non-Syn G > R	Non-Syn G > R
Ssc.55956	LOC733660	Plasminogen	106647495	DQ530369		64	2493	2768	Sus scrofa plasminogen mRNA, complete cds	2048	A	---	---	A > G237	363	A > G181	365	---	---	Syn E	Non-Syn E > G	Non-Syn E > G	Syn E
Ssc.55956	LOC733660	Plasminogen	106647495	DQ530369		64	2493	2768	Sus scrofa plasminogen mRNA, complete cds	2086	A	---	---	A > G710	710	A > G500	508	A > G1366	1368	Syn I	Non-Syn I > V	Non-Syn I > V	Non-Syn I > V
Ssc.56090	LOC100153485	Similar to T-complex protein 1 subunit alpha (TCP-1-alpha) (CCT-alpha)	194033402	XM_001928205	LOC100153485	180	1850	2400	PREDICTED: Sus scrofa similar to T-complex protein 1 subunit alpha (TCP-1-alpha) (CCT-alpha) (LOC100153485), mRNA	1161	C	C > G20	60	---	---	---	---	---	---	Non-Syn L > V	Syn L	Syn L	Syn L
Ssc.5680	LOC100154014	Similar to Glyoxylate reductase/hydroxypyruvate reductase	194034042	XM_001925859	LOC100154014	1	1062	1328	PREDICTED: Sus scrofa similar to Glyoxylate reductase/hydroxypyruvate reductase (LOC100154014), mRNA	709	A	---	---	A > G13	34	---	---	---	---	Syn I	Non-Syn I > V	Syn I	Syn I
Ssc.56900	A2M	Alpha-2-macroglobulin	194037848	XM_001925200	A2M	91	4635	4801	PREDICTED: Sus scrofa alpha-2-macroglobulin (A2M), mRNA	323	T	T > C21	41	T > C77	155	T > C19	36	---	---	Non-Syn L > P	Non-Syn L > P	Non-Syn L > P	Syn L
Ssc.56900	A2M	Alpha-2-macroglobulin	194037848	XM_001925200	A2M	91	4635	4801	PREDICTED: Sus scrofa alpha-2-macroglobulin (A2M), mRNA	328	G	G > A17	36	---	---	---	---	---	---	Non-Syn E > K	Syn E	Syn E	Syn E
Ssc.56900	A2M	Alpha-2-macroglobulin	194037848	XM_001925200	A2M	91	4635	4801	PREDICTED: Sus scrofa alpha-2-macroglobulin (A2M), mRNA	1537	G	---	---	G > A90	187	G > A41	41	G > A32	73	Syn V	Non-Syn V > I	Non-Syn V > I	Non-Syn V > I
Ssc.56900	A2M	Alpha-2-macroglobulin	194037848	XM_001925200	A2M	91	4635	4801	PREDICTED: Sus scrofa alpha-2-macroglobulin (A2M), mRNA	1708	T	---	---	T > C38	77	---	---	---	---	Syn Y	Non-Syn Y > L	Syn Y	Syn Y
Ssc.56900	A2M	Alpha-2-macroglobulin	194037848	XM_001925200	A2M	91	4635	4801	PREDICTED: Sus scrofa alpha-2-macroglobulin (A2M), mRNA	1709	A	---	---	A > T29	70	---	---	---	---	Syn Y	Non-Syn Y > L	Syn Y	Syn Y
Ssc.56900	A2M	Alpha-2-macroglobulin	194037848	XM_001925200	A2M	91	4635	4801	PREDICTED: Sus scrofa alpha-2-macroglobulin (A2M), mRNA	3169	G	---	---	---	---	G > A50	107	---	---	Syn V	Syn V	Non-Syn V > I	Syn V
Ssc.56900	A2M	Alpha-2-macroglobulin	194037848	XM_001925200	A2M	91	4635	4801	PREDICTED: Sus scrofa alpha-2-macroglobulin (A2M), mRNA	3773	G	---	---	G > A136	136	G > A148	148	G > A115	205	Syn R	Non-Syn R > Q	Non-Syn R > Q	Non-Syn R > Q
Ssc.56900	A2M	Alpha-2-macroglobulin	194037848	XM_001925200	A2M	91	4635	4801	PREDICTED: Sus scrofa alpha-2-macroglobulin (A2M), mRNA	4339	C	C > A121	121	C > A449	449	C > A141	141	C > A457	457	Non-Syn H > N	Non-Syn H > N	Non-Syn H > N	Non-Syn H > N
Ssc.56900	A2M	Alpha-2-macroglobulin	194037848	XM_001925200	A2M	91	4635	4801	PREDICTED: Sus scrofa alpha-2-macroglobulin (A2M), mRNA	4341	C	---	---	C > T312	469	---	---	---	---	Non-Syn H > N	Non-Syn H > N	Non-Syn H > N	Non-Syn H > N
Ssc.56900	A2M	Alpha-2-macroglobulin	194037848	XM_001925200	A2M	91	4635	4801	PREDICTED: Sus scrofa alpha-2-macroglobulin (A2M), mRNA	4484	A	A > G288	663	A > G408	1006	A > G305	307	---	---	Non-Syn Q > R	Non-Syn Q > R	Non-Syn Q > R	Syn Q
Ssc.56900	A2M	Alpha-2-macroglobulin	194037848	XM_001925200	A2M	91	4635	4801	PREDICTED: Sus scrofa alpha-2-macroglobulin (A2M), mRNA	4507	T	T > G327	327	T > G549	549	T > G103	103	T > G682	682	Non-Syn F > V	Non-Syn F > V	Non-Syn F > V	Non-Syn F > V
Ssc.56900	A2M	Alpha-2-macroglobulin	194037848	XM_001925200	A2M	91	4635	4801	PREDICTED: Sus scrofa alpha-2-macroglobulin (A2M), mRNA	4568	T	---	---	T > A55	55	---	---	T > A48	48	Syn F	Non-Syn F > Y	Syn F	Non-Syn F > Y
Ssc.56900	A2M	Alpha-2-macroglobulin	194037848	XM_001925200	A2M	91	4635	4801	PREDICTED: Sus scrofa alpha-2-macroglobulin (A2M), mRNA	4570	T	T > G45	45	T > G71	71	---	---	T > G85	85	Non-Syn Y > E	Non-Syn Y > E	Syn Y	Non-Syn Y > E
Ssc.56900	A2M	Alpha-2-macroglobulin	194037848	XM_001925200	A2M	91	4635	4801	PREDICTED: Sus scrofa alpha-2-macroglobulin (A2M), mRNA	4572	T	T > G72	72	T > G81	81	---	---	T > G93	93	Non-Syn Y > E	Non-Syn Y > E	Syn Y	Non-Syn Y > E
Ssc.56900	A2M	Alpha-2-macroglobulin	194037848	XM_001925200	A2M	91	4635	4801	PREDICTED: Sus scrofa alpha-2-macroglobulin (A2M), mRNA	4573	T	T > A33	33	T > A66	70	---	---	T > A70	70	Non-Syn S > T	Non-Syn S > T	Syn S	Non-Syn S > T
Ssc.5696	LOC100154251	Similar to pleckstrin 2	194038446	XM_001928435	LOC100154251	428	1489	1904	PREDICTED: Sus scrofa similar to pleckstrin 2 (LOC100154251), mRNA	1457	G	---	---	G > A28	49	---	---	---	---	Syn E	Non-Syn E > K	Syn E	Syn E
Ssc.57167	PTGFRN	Prostaglandin F2 receptor negative regulator	194036396	XM_001927725	PTGFRN	1	3201	4378	PREDICTED: Sus scrofa prostaglandin F2 receptor negative regulator (PTGFRN), mRNA	1121	T	---	---	---	---	---	---	T > G69	69	Syn V	Syn V	Syn V	Non-Syn V > G
Ssc.57167	PTGFRN	Prostaglandin F2 receptor negative regulator	194036396	XM_001927725	PTGFRN	1	3201	4378	PREDICTED: Sus scrofa prostaglandin F2 receptor negative regulator (PTGFRN), mRNA	1127	G	---	---	---	---	---	---	G > C68	68	Syn R	Syn R	Syn R	Non-Syn R > P
Ssc.5731	LOC100153168	Similar to Protein LYRIC (Lysine-rich CEACAM1 co-isolated protein) (3D3/LYRIC) (Metastasis adhesion protein) (Metadherin) (Astrocyte elevated gene-1 protein) (AEG-1)	194037015	XM_001929116	LOC100153168	176	1924	4980	PREDICTED: Sus scrofa similar to Protein LYRIC (Lysine-rich CEACAM1 co-isolated protein) (3D3/LYRIC) (Metastasis adhesion protein) (Metadherin) (Astrocyte elevated gene-1 protein) (AEG-1) (LOC100153168), mRNA	1686	G	G > A35	63	G > A46	75	G > A37	37	G > A23	42	Non-Syn R > K	Non-Syn R > K	Non-Syn R > K	Non-Syn R > K
Ssc.5735	LOC100153599	Similar to stabilin 1	194041219	XM_001928126	LOC100153599	13	1440	1660	PREDICTED: Sus scrofa similar to stabilin 1 (LOC100153599), mRNA	1277	G	---	---	---	---	---	---	G > A48	48	Syn S	Syn S	Syn S	Non-Syn S > N
Ssc.57588	IMPA1	Inositol(myo)-1(or 4)-monophosphatase 1	47523515	NM_214216	IMPA1	1	834	834	Sus scrofa inositol(myo)-1(or 4)-monophosphatase 1 (IMPA1), mRNA	347	G	---	---	G > A38	38	---	---	---	---	Syn G	Non-Syn G > E	Syn G	Syn G
Ssc.57589	SLA-3	MHC class I antigen 3	147903342	NM_001097427	SLA-3	84	1169	1737	Sus scrofa MHC class I antigen 3 (SLA-3), mRNA	1041	G	---	---	G > A26	54	G > A17	40	---	---	Syn V	Non-Syn V > M	Non-Syn V > M	Syn V
Ssc.60044	LOC100155242	Hypothetical protein LOC100155242	194034922	XM_001926948	LOC100155242	48	335	412	PREDICTED: Sus scrofa hypothetical protein LOC100155242 (LOC100155242), mRNA	60	A	---	---	---	---	---	---	A > C129	129	Syn K	Syn K	Syn K	Non-Syn K > Q
Ssc.60391	SBAB-514B12.5	Complement C4	158537755	EU076594		53	5278	5416	Sus scrofa complement component 4 mRNA, complete cds	843	T	---	---	T > C41	41	---	---	---	---	Syn M	Non-Syn M > T	Syn M	Syn M
Ssc.60391	SBAB-514B12.5	Complement C4	158537755	EU076594		53	5278	5416	Sus scrofa complement component 4 mRNA, complete cds	3653	A	---	---	---	---	---	---	A > G43	43	Syn R	Syn R	Syn R	Non-Syn R > G
Ssc.60391	SBAB-514B12.5	Complement C4	158537755	EU076594		53	5278	5416	Sus scrofa complement component 4 mRNA, complete cds	4379	G	---	---	---	---	---	---	G > C44	64	Syn G	Syn G	Syn G	Non-Syn G > R
Ssc.60503	LOC100152950	Similar to Dimethylaniline monooxygenase [N-oxide-forming] 5 (Hepatic flavin-containing monooxygenase 5) (FMO 5) (Dimethylaniline oxidase 5)	194036341	XM_001928594	LOC100152950	56	1657	2151	PREDICTED: Sus scrofa similar to Dimethylaniline monooxygenase [N-oxide-forming] 5 (Hepatic flavin-containing monooxygenase 5) (FMO 5) (Dimethylaniline oxidase 5) (LOC100152950), mRNA	908	G	---	---	G > A47	108	---	---	G > A27	77	Syn V	Non-Syn V > I	Syn V	Non-Syn V > I
Ssc.61	C3	Complement component 3	47522843	NM_214009	C3	65	5050	5127	Sus scrofa complement component 3 (C3), mRNA	1370	T	---	---	T > A434	434	T > A91	91	T > A473	473	Syn S	Non-Syn S > T	Non-Syn S > T	Non-Syn S > T
Ssc.61	C3	Complement component 3	47522843	NM_214009	C3	65	5050	5127	Sus scrofa complement component 3 (C3), mRNA	1436	T	---	---	T > G287	287	T > G95	95	T > G271	271	Syn L	Non-Syn L > V	Non-Syn L > V	Non-Syn L > V
Ssc.61	C3	Complement component 3	47522843	NM_214009	C3	65	5050	5127	Sus scrofa complement component 3 (C3), mRNA	1822	G	---	---	---	---	G > C186	186	G > C440	440	Syn E	Syn E	Non-Syn E > D	Non-Syn E > D
Ssc.61	C3	Complement component 3	47522843	NM_214009	C3	65	5050	5127	Sus scrofa complement component 3 (C3), mRNA	1902	G	---	---	G > A274	274	G > A263	263	G > A776	776	Syn R	Non-Syn R > K	Non-Syn R > K	Non-Syn R > K
Ssc.61	C3	Complement component 3	47522843	NM_214009	C3	65	5050	5127	Sus scrofa complement component 3 (C3), mRNA	2125	C	---	---	C > G80	81	C > G185	185	C > G414	415	Syn D	Non-Syn D > E	Non-Syn D > E	Non-Syn D > E
Ssc.61	C3	Complement component 3	47522843	NM_214009	C3	65	5050	5127	Sus scrofa complement component 3 (C3), mRNA	2126	G	---	---	G > C65	65	G > C175	175	G > C385	385	Syn V	Non-Syn V > L	Non-Syn V > L	Non-Syn V > L
Ssc.61	C3	Complement component 3	47522843	NM_214009	C3	65	5050	5127	Sus scrofa complement component 3 (C3), mRNA	3287	C	---	---	C > T193	193	C > T65	66	C > T187	187	Syn L	Non-Syn L > W	Non-Syn L > W	Non-Syn L > W
Ssc.61	C3	Complement component 3	47522843	NM_214009	C3	65	5050	5127	Sus scrofa complement component 3 (C3), mRNA	3288	T	---	---	T > G308	308	T > G126	126	T > G365	367	Syn L	Non-Syn L > W	Non-Syn L > W	Non-Syn L > W
Ssc.61	C3	Complement component 3	47522843	NM_214009	C3	65	5050	5127	Sus scrofa complement component 3 (C3), mRNA	3740	C	C > T229	229	C > T1532	1533	C > T320	320	C > T950	953	Non-Syn H > Y	Non-Syn H > Y	Non-Syn H > Y	Non-Syn H > Y
Ssc.61	C3	Complement component 3	47522843	NM_214009	C3	65	5050	5127	Sus scrofa complement component 3 (C3), mRNA	4043	G	G > A137	137	G > A1258	1260	G > A271	272	G > A1127	1128	Non-Syn G > R	Non-Syn G > R	Non-Syn G > R	Non-Syn G > R
Ssc.61	C3	Complement component 3	47522843	NM_214009	C3	65	5050	5127	Sus scrofa complement component 3 (C3), mRNA	4107	G	G > C1119	1120	G > C1659	1660	G > C684	684	G > C1638	1642	Non-Syn G > A	Non-Syn G > A	Non-Syn G > A	Non-Syn G > A
Ssc.61	C3	Complement component 3	47522843	NM_214009	C3	65	5050	5127	Sus scrofa complement component 3 (C3), mRNA	4112	G	G > A897	897	G > A1746	1747	G > A673	674	G > A1563	1568	Non-Syn A > T	Non-Syn A > T	Non-Syn A > T	Non-Syn A > T
Ssc.61959	STARD4	StAR-related lipid transfer (START) domain containing 4	217314888	FJ436387	STARD4	66	692	1164	Sus scrofa StAR-related lipid transfer domain-containing 4 (STARD4) mRNA, complete cds	321	C	---	---	C > A17	47	---	---	C > A31	31	Syn L	Non-Syn L > M	Syn L	Non-Syn L > M
Ssc.6323	ADRP	Adipose differentiation-related protein	47523477	NM_214200	PLIN2	77	1456	1854	Sus scrofa adipose differentiation-related protein (ADRP), mRNA	728	A	A > G31	31	---	---	A > G168	168	---	---	Non-Syn I > V	Syn I	Non-Syn I > V	Syn I
Ssc.6323	ADRP	Adipose differentiation-related protein	47523477	NM_214200	PLIN2	77	1456	1854	Sus scrofa adipose differentiation-related protein (ADRP), mRNA	980	C	---	---	---	---	C > T115	115	---	---	Syn R	Syn R	Non-Syn R > C	Syn R
Ssc.6323	ADRP	Adipose differentiation-related protein	47523477	NM_214200	PLIN2	77	1456	1854	Sus scrofa adipose differentiation-related protein (ADRP), mRNA	1074	G	---	---	---	---	G > A130	130	---	---	Syn R	Syn R	Non-Syn R > Q	Syn R
Ssc.6641	TBK1	TANK-binding kinase 1	156446283	EU091339	TBK1	1	2190	2190	Sus scrofa TANK binding kinase TBK1 (TBK1) mRNA, complete cds	1636	G	---	---	---	---	---	---	G > A15	31	Syn D	Syn D	Syn D	Non-Syn D > N
Ssc.69976	GSTA2	Glutathione S-transferase	47523831	NM_214389	GSTA2	61	729	973	Sus scrofa glutathione S-transferase (GSTA2), mRNA	476	T	---	---	T > A152	372	---	---	---	---	Syn V	Non-Syn V > E	Syn V	Syn V
Ssc.70057	PICA	Porcine inhibitor of carbonic anhydrase	47523159	NM_213847	ICA	646	2760	2942	Sus scrofa porcine inhibitor of carbonic anhydrase (PICA), mRNA	772	C	---	---	C > G189	312	---	---	---	---	Syn H	Non-Syn H > D	Syn H	Syn H
Ssc.70057	PICA	Porcine inhibitor of carbonic anhydrase	47523159	NM_213847	ICA	646	2760	2942	Sus scrofa porcine inhibitor of carbonic anhydrase (PICA), mRNA	1413	C	---	---	C > G73	233	---	---	---	---	Syn D	Non-Syn D > E	Syn D	Syn D
Ssc.70057	PICA	Porcine inhibitor of carbonic anhydrase	47523159	NM_213847	ICA	646	2760	2942	Sus scrofa porcine inhibitor of carbonic anhydrase (PICA), mRNA	2066	T	---	---	T > C458	458	T > C75	75	T > C272	272	Syn I	Non-Syn I > T	Non-Syn I > T	Non-Syn I > T
Ssc.70525	CYP3A46	Cytochrome P450 3A46	197791175	EF625347	CYP3A46	56	1567	1963	Sus scrofa cytochrome P450 (CYP3A46) mRNA, complete cds	1083	C	---	---	C > T33	33	---	---	---	---	Syn A	Non-Syn A > V	Syn A	Syn A
Ssc.70525	CYP3A46	Cytochrome P450 3A46	197791175	EF625347	CYP3A46	56	1567	1963	Sus scrofa cytochrome P450 (CYP3A46) mRNA, complete cds	1461	G	---	---	G > A49	49	---	---	G > A50	50	Syn R	Non-Syn R > K	Syn R	Non-Syn R > K
Ssc.70639	LOC100155576	Hypothetical protein LOC100155576	194044297	XM_001924102	LOC100155576	186	2054	2591	PREDICTED: Sus scrofa hypothetical protein LOC100155576 (LOC100155576), mRNA	600	A	---	---	---	---	---	---	A > C17	38	Syn M	Syn M	Syn M	Non-Syn M > L
Ssc.70870		MHC class I antigen (SLA-1) mRNA, SLA-1*sk13 allele	168828738	EU440333	SLA-1	2	1087	1450	Sus scrofa MHC class I antigen (SLA-1) mRNA, SLA-1*sk13 allele, complete cds	1070	C	---	---	C > A44	44	---	---	---	---	Syn Q	Non-Syn Q > K	Syn Q	Syn Q
Ssc.71041	LOC733635	Aldo-keto reductase family 1 member C2-like	94421327	DQ474066		134	949	1074	Sus scrofa putative aldo-keto reductase family 1 member C2 mRNA, complete cds	949	G	G > C32	33	---	---	---	---	---	---	Non-Syn * > Y	Syn *	Syn *	Syn *
Ssc.7131	AFP	Alpha-fetoprotein	47523699	NM_214317	AFP	28	1860	2035	Sus scrofa alpha-fetoprotein (AFP), mRNA	1111	A	---	---	---	---	---	---	A > G7112	7128	Syn R	Syn R	Syn R	Non-Syn R > G
Ssc.71496	CES1	Carboxylesterase 1 (monocyte/macrophage serine esterase 1)	164414677	AM774149	APLE	1	1647	1647	Sus scrofa partial mRNA for Alternative Pig Liver Esterase (APLE gene)	1427	C	---	---	C > T67	160	---	---	---	---	Syn T	Non-Syn T > M	Syn T	Syn T
Ssc.71513	AKR1C4	Aldo-keto reductase family 1, member C4 (chlordecone reductase; 3-alpha hydroxysteroid dehydrogenase, type I; dihydrodiol dehydrogenase 4)	178056495	NM_001123075	AKR1C4	239	1207	1855	Sus scrofa aldo-keto reductase family 1, member C4 (chlordecone reductase; 3-alpha hydroxysteroid dehydrogenase, type I; dihydrodiol dehydrogenase 4) (AKR1C4), mRNA	1103	T	T > C435	436	T > C262	262	T > C61	61	T > C450	450	Non-Syn S > P	Non-Syn S > P	Non-Syn S > P	Non-Syn S > P
Ssc.71599	LOC100152304	Similar to Translocation protein SEC63 homolog	194035154	XM_001925479	LOC100152304	184	2805	2805	PREDICTED: Sus scrofa similar to Translocation protein SEC63 homolog (LOC100152304), mRNA	1677	T	T > A21	35	T > A30	99	---	---	---	---	Non-Syn D > E	Non-Syn D > E	Syn D	Syn D
Ssc.71618	LOC100154700	Similar to torsin A	194033704	XM_001929252	LOC100154700	45	1046	2045	PREDICTED: Sus scrofa similar to torsin A (LOC100154700), mRNA	921	G	---	---	G > A47	47	---	---	---	---	Syn V	Non-Syn V > I	Syn V	Syn V
Ssc.71649	LOC100156120	Similar to 3-hydroxybutyrate dehydrogenase, type 1	194041046	XM_001926079	LOC100156120	1	732	1076	PREDICTED: Sus scrofa similar to 3-hydroxybutyrate dehydrogenase, type 1 (LOC100156120), mRNA	671	A	---	---	---	---	---	---	A > T63	63	Syn E	Syn E	Syn E	Non-Syn E > V
Ssc.71791	LOC100155577	Hypothetical protein LOC100155577	194038170	XM_001924114	LOC100155577	60	689	739	PREDICTED: Sus scrofa hypothetical protein LOC100155577 (LOC100155577), mRNA	64	C	---	---	---	---	---	---	C > T39	76	Syn A	Syn A	Syn A	Non-Syn A > V
Ssc.71791	LOC100155577	Hypothetical protein LOC100155577	194038170	XM_001924114	LOC100155577	60	689	739	PREDICTED: Sus scrofa hypothetical protein LOC100155577 (LOC100155577), mRNA	193	A	---	---	A > C145	372	---	---	A > C139	225	Syn K	Non-Syn K > T	Syn K	Non-Syn K > T
Ssc.71791	LOC100155577	Hypothetical protein LOC100155577	194038170	XM_001924114	LOC100155577	60	689	739	PREDICTED: Sus scrofa hypothetical protein LOC100155577 (LOC100155577), mRNA	681	C	C > T34	34	C > T440	1044	---	---	C > T377	614	Non-Syn H > Y	Non-Syn H > Y	Syn H	Non-Syn H > Y
Ssc.71791	LOC100155577	Hypothetical protein LOC100155577	194038170	XM_001924114	LOC100155577	60	689	739	PREDICTED: Sus scrofa hypothetical protein LOC100155577 (LOC100155577), mRNA	689	A	---	---	A > C807	807	---	---	A > C364	378	Syn *	Non-Syn * > C	Syn *	Non-Syn * > C
Ssc.71952	LOC100157326	Similar to 60S acidic ribosomal protein P1	194035463	XM_001924583	LOC100157326	1	411	469	PREDICTED: Sus scrofa similar to 60S acidic ribosomal protein P1 (LOC100157326), mRNA	214	T	---	---	---	---	T > C574	574	T > C743	743	Syn S	Syn S	Non-Syn S > P	Non-Syn S > P
Ssc.71952	LOC100157326	Similar to 60S acidic ribosomal protein P1	194035463	XM_001924583	LOC100157326	1	411	469	PREDICTED: Sus scrofa similar to 60S acidic ribosomal protein P1 (LOC100157326), mRNA	253	A	---	---	---	---	A > G74	80	A > G105	107	Syn R	Syn R	Non-Syn R > G	Non-Syn R > G
Ssc.71993	LOC100156752	Similar to alpha-1-antichymotrypsin 2	194038344	XM_001926405	LOC100156752	9	1046	1271	PREDICTED: Sus scrofa similar to alpha-1-antichymotrypsin 2 (LOC100156752), mRNA	127	A	---	---	---	---	A > G348	800	---	---	Syn D	Syn D	Non-Syn D > G	Syn D
Ssc.71993	LOC100156752	Similar to alpha-1-antichymotrypsin 2	194038344	XM_001926405	LOC100156752	9	1046	1271	PREDICTED: Sus scrofa similar to alpha-1-antichymotrypsin 2 (LOC100156752), mRNA	136	A	---	---	A > C250	294	---	---	A > C244	418	Syn K	Non-Syn K > T	Syn K	Non-Syn K > T
Ssc.71993	LOC100156752	Similar to alpha-1-antichymotrypsin 2	194038344	XM_001926405	LOC100156752	9	1046	1271	PREDICTED: Sus scrofa similar to alpha-1-antichymotrypsin 2 (LOC100156752), mRNA	210	T	---	---	T > G37	61	T > G621	1289	T > G159	270	Syn S	Non-Syn S > A	Non-Syn S > A	Non-Syn S > A
Ssc.71993	LOC100156752	Similar to alpha-1-antichymotrypsin 2	194038344	XM_001926405	LOC100156752	9	1046	1271	PREDICTED: Sus scrofa similar to alpha-1-antichymotrypsin 2 (LOC100156752), mRNA	217	C	---	---	---	---	C > T692	1454	---	---	Syn T	Syn T	Non-Syn T > M	Syn T
Ssc.71993	LOC100156752	Similar to alpha-1-antichymotrypsin 2	194038344	XM_001926405	LOC100156752	9	1046	1271	PREDICTED: Sus scrofa similar to alpha-1-antichymotrypsin 2 (LOC100156752), mRNA	470	C	C > G65	130	C > G439	597	C > G1442	2331	C > G571	795	Non-Syn D > E	Non-Syn D > E	Non-Syn D > E	Non-Syn D > E
Ssc.71993	LOC100156752	Similar to alpha-1-antichymotrypsin 2	194038344	XM_001926405	LOC100156752	9	1046	1271	PREDICTED: Sus scrofa similar to alpha-1-antichymotrypsin 2 (LOC100156752), mRNA	483	G	G > C80	111	G > C226	492	G > C1150	2210	---	---	Non-Syn D > H	Non-Syn D > H	Non-Syn D > H	Syn D
Ssc.71993	LOC100156752	Similar to alpha-1-antichymotrypsin 2	194038344	XM_001926405	LOC100156752	9	1046	1271	PREDICTED: Sus scrofa similar to alpha-1-antichymotrypsin 2 (LOC100156752), mRNA	516	C	C > T47	66	C > T188	387	C > T605	1768	C > T246	729	Non-Syn P > S	Non-Syn P > S	Non-Syn P > S	Non-Syn P > S
Ssc.71993	LOC100156752	Similar to alpha-1-antichymotrypsin 2	194038344	XM_001926405	LOC100156752	9	1046	1271	PREDICTED: Sus scrofa similar to alpha-1-antichymotrypsin 2 (LOC100156752), mRNA	531	G	G > C17	46	---	---	---	---	---	---	Non-Syn D > H	Syn D	Syn D	Syn D
Ssc.71993	LOC100156752	Similar to alpha-1-antichymotrypsin 2	194038344	XM_001926405	LOC100156752	9	1046	1271	PREDICTED: Sus scrofa similar to alpha-1-antichymotrypsin 2 (LOC100156752), mRNA	799	A	---	---	---	---	---	---	A > C150	452	Syn E	Syn E	Syn E	Non-Syn E > A
Ssc.71993	LOC100156752	Similar to alpha-1-antichymotrypsin 2	194038344	XM_001926405	LOC100156752	9	1046	1271	PREDICTED: Sus scrofa similar to alpha-1-antichymotrypsin 2 (LOC100156752), mRNA	832	C	---	---	---	---	---	---	C > A807	1502	Syn T	Syn T	Syn T	Non-Syn T > K
Ssc.71993	LOC100156752	Similar to alpha-1-antichymotrypsin 2	194038344	XM_001926405	LOC100156752	9	1046	1271	PREDICTED: Sus scrofa similar to alpha-1-antichymotrypsin 2 (LOC100156752), mRNA	841	G	---	---	---	---	G > A2014	4281	G > A1069	1600	Syn C	Syn C	Non-Syn C > Y	Non-Syn C > Y
Ssc.72105	PR39	Peptide antibiotic PR39	47523953	NM_214450	PR39	18	536	659	Sus scrofa peptide antibiotic PR39 (PR39), mRNA	367	A	---	---	---	---	A > T114	119	A > T96	96	Syn N	Syn N	Non-Syn N > I	Non-Syn N > I
Ssc.72105	PR39	Peptide antibiotic PR39	47523953	NM_214450	PR39	18	536	659	Sus scrofa peptide antibiotic PR39 (PR39), mRNA	369	G	---	---	---	---	G > C133	140	G > C100	100	Syn D	Syn D	Non-Syn D > H	Non-Syn D > H
Ssc.72105	PR39	Peptide antibiotic PR39	47523953	NM_214450	PR39	18	536	659	Sus scrofa peptide antibiotic PR39 (PR39), mRNA	372	C	---	---	---	---	C > T115	121	C > T93	93	Syn P	Syn P	Non-Syn P > S	Non-Syn P > S
Ssc.72146	LOC100151934	Hypothetical protein LOC100151934	194039969	XM_001924063	LOC100151934	84	1169	1380	PREDICTED: Sus scrofa hypothetical protein LOC100151934 (LOC100151934), mRNA	437	A	---	---	---	---	---	---	A > C32	32	Syn R	Syn R	Syn R	Non-Syn R > S
Ssc.72146	LOC100151934	Hypothetical protein LOC100151934	194039969	XM_001924063	LOC100151934	84	1169	1380	PREDICTED: Sus scrofa hypothetical protein LOC100151934 (LOC100151934), mRNA	1072	A	---	---	A > C60	114	---	---	---	---	Syn K	Non-Syn K > T	Syn K	Syn K
Ssc.72176	LOC100156627	Similar to NADH dehydrogenase (ubiquinone) 1 alpha subcomplex, 6, 14kDa	194037176	XM_001928202	LOC100156627	1	471	710	PREDICTED: Sus scrofa similar to NADH dehydrogenase (ubiquinone) 1 alpha subcomplex, 6, 14kDa (LOC100156627), partial mRNA	100	C	---	---	---	---	---	---	C > G77	77	Syn L	Syn L	Syn L	Non-Syn L > V
Ssc.7266	LOC100152401	Similar to Periostin precursor (PN) (Osteoblast-specific factor 2) (OSF-2)	194040558	XM_001928742	LOC100152401	25	2535	3021	PREDICTED: Sus scrofa similar to Periostin precursor (PN) (Osteoblast-specific factor 2) (OSF-2) (LOC100152401), mRNA	2453	G	G > A31	44	G > A52	71	---	---	G > A46	67	Non-Syn G > E	Non-Syn G > E	Syn G	Non-Syn G > E
Ssc.72959	CP	Ceruloplasmin	189396497	EU714006		1	1006	1006	Sus scrofa ceruloplasmin mRNA, partial cds	181	T	---	---	---	---	---	---	T > C153	153	Syn *	Syn *	Syn *	Non-Syn * > Q
Ssc.7297	MAOB	Monoamine oxidase B	46909482	AY596820	MAOB	129	1691	2559	Sus scrofa monoamine oxidase B (MAOB) mRNA, complete cds	214	A	---	---	A > G34	34	---	---	A > G35	35	Syn N	Non-Syn N > S	Syn N	Non-Syn N > S
Ssc.7297	MAOB	Monoamine oxidase B	46909482	AY596820	MAOB	129	1691	2559	Sus scrofa monoamine oxidase B (MAOB) mRNA, complete cds	264	G	---	---	G > A28	49	---	---	G > A38	52	Syn V	Non-Syn V > I	Syn V	Non-Syn V > I
Ssc.73553	LOC100151857	Hypothetical protein LOC100151857	194039967	XM_001924065	LOC100151857	19	1104	1514	PREDICTED: Sus scrofa hypothetical protein LOC100151857 (LOC100151857), mRNA	372	A	---	---	---	---	---	---	A > C39	39	Syn R	Syn R	Syn R	Non-Syn R > S
Ssc.73553	LOC100151857	Hypothetical protein LOC100151857	194039967	XM_001924065	LOC100151857	19	1104	1514	PREDICTED: Sus scrofa hypothetical protein LOC100151857 (LOC100151857), mRNA	916	C	---	---	---	---	---	---	C > A15	43	Syn P	Syn P	Syn P	Non-Syn P > T
Ssc.73553	LOC100151857	Hypothetical protein LOC100151857	194039967	XM_001924065	LOC100151857	19	1104	1514	PREDICTED: Sus scrofa hypothetical protein LOC100151857 (LOC100151857), mRNA	1007	A	---	---	A > C81	148	---	---	---	---	Syn K	Non-Syn K > T	Syn K	Syn K
Ssc.7460	IVNS1ABP	Influenza virus NS1A binding protein	239504581	NM_001161649	IVNS1ABP	525	2453	2672	Sus scrofa influenza virus NS1A binding protein (IVNS1ABP), mRNA	1567	G	---	---	G > A42	42	---	---	---	---	Syn G	Non-Syn G > E	Syn G	Syn G
Ssc.74851	CH242-37G9.2	Phosphoenolpyruvate carboxykinase 1 (soluble)	178056559	NM_001123158	PCK1	186	2054	2591	Sus scrofa phosphoenolpyruvate carboxykinase 1 (soluble) (PCK1), mRNA	939	A	---	---	---	---	---	---	A > G28	33	Syn S	Syn S	Syn S	Non-Syn S > G
Ssc.74851	CH242-37G9.2	Phosphoenolpyruvate carboxykinase 1 (soluble)	178056559	NM_001123158	PCK1	186	2054	2591	Sus scrofa phosphoenolpyruvate carboxykinase 1 (soluble) (PCK1), mRNA	1899	A	---	---	---	---	---	---	A > G21	32	Syn I	Syn I	Syn I	Non-Syn I > V
Ssc.749	F12	Coagulation factor XII (Hageman factor)	47523557	NM_214242	F12	25	1875	2055	Sus scrofa coagulation factor XII (Hageman factor) (F12), mRNA	184	T	---	---	T > C70	70	T > C50	50	T > C142	142	Syn Y	Non-Syn Y > H	Non-Syn Y > H	Non-Syn Y > H
Ssc.75276		Mitochondrial ATP5I (ATP5I) mRNA, complete cds; nuclear gene for mitochondrial product	117660445	DQ629136	ATP5I	33	248	329	Sus scrofa mitochondrial ATP5I (ATP5I) mRNA, complete cds; nuclear gene for mitochondrial product	55	T	---	---	---	---	T > C332	333	T > C152	152	Syn F	Syn F	Non-Syn F > S	Non-Syn F > S
Ssc.75348	TDO	Tryptophan 2,3-dioxygenase	226875151	FJ810127	TDO	1	544	544	Sus scrofa breed Landrace x Yorkshire tryptophan 2,3-dioxygenase (TDO) mRNA, partial cds	194	C	C > T383	383	C > T1127	1130	C > T183	184	C > T1078	1079	Non-Syn P > L	Non-Syn P > L	Non-Syn P > L	Non-Syn P > L
Ssc.7538	CDH1	Cadherin 1, type 1, E-cadherin (epithelial)	209875156	EU805482		106	2757	4284	Sus scrofa E-cadherin mRNA, complete cds	2488	G	---	---	G > A43	43	---	---	G > A65	65	Syn V	Non-Syn V > M	Syn V	Non-Syn V > M
Ssc.7652	PTEN	Phosphatase and tensin homolog	217314874	FJ436380	PTEN	239	1450	1757	Sus scrofa phosphatase and tensin-like protein (PTEN) mRNA, complete cds	1118	G	---	---	G > A37	37	---	---	G > A55	56	Syn G	Non-Syn G > S	Syn G	Non-Syn G > S
Ssc.777	HSD11B1	11-beta hydroxysteroid dehydrogenase isoform 1	47523575	NM_214248	HSD11B1	78	956	1348	Sus scrofa 11-beta hydroxysteroid dehydrogenase isoform 1 (HSD11B1), mRNA	309	A	---	---	A > T272	273	A > T114	114	A > T254	254	Syn S	Non-Syn S > C	Non-Syn S > C	Non-Syn S > C
Ssc.777	HSD11B1	11-beta hydroxysteroid dehydrogenase isoform 1	47523575	NM_214248	HSD11B1	78	956	1348	Sus scrofa 11-beta hydroxysteroid dehydrogenase isoform 1 (HSD11B1), mRNA	446	G	---	---	---	---	---	---	G > C51	51	Syn Q	Syn Q	Syn Q	Non-Syn Q > H
Ssc.777	HSD11B1	11-beta hydroxysteroid dehydrogenase isoform 1	47523575	NM_214248	HSD11B1	78	956	1348	Sus scrofa 11-beta hydroxysteroid dehydrogenase isoform 1 (HSD11B1), mRNA	451	T	---	---	T > C39	39	---	---	---	---	Syn F	Non-Syn F > S	Syn F	Syn F
Ssc.777	HSD11B1	11-beta hydroxysteroid dehydrogenase isoform 1	47523575	NM_214248	HSD11B1	78	956	1348	Sus scrofa 11-beta hydroxysteroid dehydrogenase isoform 1 (HSD11B1), mRNA	670	C	C > G42	42	C > G372	372	C > G97	97	C > G239	239	Non-Syn T > R	Non-Syn T > R	Non-Syn T > R	Non-Syn T > R
Ssc.777	HSD11B1	11-beta hydroxysteroid dehydrogenase isoform 1	47523575	NM_214248	HSD11B1	78	956	1348	Sus scrofa 11-beta hydroxysteroid dehydrogenase isoform 1 (HSD11B1), mRNA	883	A	A > G152	152	A > G431	431	A > G111	111	A > G338	338	Non-Syn E > G	Non-Syn E > G	Non-Syn E > G	Non-Syn E > G
Ssc.7929	LOC100157246	Similar to TBC1 domain family, member 15	194037757	XM_001925311	LOC100157246	17	2092	3201	PREDICTED: Sus scrofa similar to TBC1 domain family, member 15, transcript variant 1 (LOC100157246), mRNA	1134	C	---	---	---	---	C > G18	37	---	---	Syn T	Syn T	Non-Syn T > S	Syn T
Ssc.7943	APEX1	APEX nuclease (multifunctional DNA repair enzyme) 1	210062865	FJ358603	APEX1	133	1089	1392	Sus scrofa APEX nuclease 1 (APEX1) mRNA, complete cds	252	G	---	---	G > T46	46	G > T33	33	---	---	Syn E	Non-Syn E > D	Non-Syn E > D	Syn E
Ssc.802	PAFAH1B1	Platelet-activating factor acetylhydrolase, isoform Ib, subunit 1 (45kDa)	47523579	NM_214250	PAFAH1B1	510	1742	2059	Sus scrofa platelet-activating factor acetylhydrolase, isoform Ib, subunit 1 (45kDa) (PAFAH1B1), mRNA	1140	G	G > T31	31	---	---	---	---	---	---	Non-Syn A > S	Syn A	Syn A	Syn A
Ssc.820	ANPEP	Alanyl (membrane) aminopeptidase	47523627	NM_214277	ANPEP	46	2937	3387	Sus scrofa alanyl (membrane) aminopeptidase (ANPEP), mRNA	1906	G	---	---	G > A64	93	---	---	G > A56	56	Syn V	Non-Syn V > I	Syn V	Non-Syn V > I
Ssc.8236	LOC100158002	Similar to Heat-responsive protein 12	194037004	XM_001928953	LOC100158002	103	516	1106	PREDICTED: Sus scrofa similar to Heat-responsive protein 12 (LOC100158002), mRNA	499	G	---	---	G > A490	1062	---	---	---	---	Syn V	Non-Syn V > M	Syn V	Syn V
Ssc.8253	LOC100155235	Similar to guanine nucleotide binding protein-like 3	194041236	XM_001928454	LOC100155235	118	1764	1917	PREDICTED: Sus scrofa similar to guanine nucleotide binding protein-like 3 (LOC100155235), mRNA	782	T	T > C32	43	T > C23	36	---	---	---	---	Non-Syn V > A	Non-Syn V > A	Syn V	Syn V
Ssc.8253	LOC100155235	Similar to guanine nucleotide binding protein-like 3	194041236	XM_001928454	LOC100155235	118	1764	1917	PREDICTED: Sus scrofa similar to guanine nucleotide binding protein-like 3 (LOC100155235), mRNA	1418	G	G > A21	58	---	---	---	---	---	---	Non-Syn R > H	Syn R	Syn R	Syn R
Ssc.8253	LOC100155235	Similar to guanine nucleotide binding protein-like 3	194041236	XM_001928454	LOC100155235	118	1764	1917	PREDICTED: Sus scrofa similar to guanine nucleotide binding protein-like 3 (LOC100155235), mRNA	1649	T	---	---	T > G14	38	---	---	T > G52	52	Syn F	Non-Syn F > C	Syn F	Non-Syn F > C
Ssc.83	ENPEP	Glutamyl aminopeptidase (aminopeptidase A)	47522855	NM_214017	ENPEP	87	2915	3573	Sus scrofa glutamyl aminopeptidase (aminopeptidase A) (ENPEP), mRNA	2824	A	---	---	---	---	---	---	A > C88	160	Syn K	Syn K	Syn K	Non-Syn K > T
Ssc.8440	GDI2	GDP dissociation inhibitor 2	45758487	AY553929		196	1533	2335	Sus scrofa guanosine diphosphate dissociation inhibitor 2 mRNA, complete cds	1315	A	---	---	A > G60	60	A > G58	58	A > G107	107	Syn K	Non-Syn K > E	Non-Syn K > E	Non-Syn K > E
Ssc.8440	GDI2	GDP dissociation inhibitor 2	45758487	AY553929		196	1533	2335	Sus scrofa guanosine diphosphate dissociation inhibitor 2 mRNA, complete cds	1439	G	---	---	G > A50	50	G > A48	48	G > A60	60	Syn G	Non-Syn G > D	Non-Syn G > D	Non-Syn G > D
Ssc.8479	SEPP1	Selenoprotein P	197717774	EF113596	Sepp1	62	1234	2109	Sus scrofa selenoprotein P (Sepp1) mRNA, complete cds	98	C	---	---	---	---	C > T454	456	C > T656	656	Syn L	Syn L	Non-Syn L > F	Non-Syn L > F
Ssc.8479	SEPP1	Selenoprotein P	197717774	EF113596	Sepp1	62	1234	2109	Sus scrofa selenoprotein P (Sepp1) mRNA, complete cds	690	a	---	---	a > G53	54	---	---	a > G30	42	Syn H	Non-Syn H > R	Syn H	Non-Syn H > R
Ssc.8479	SEPP1	Selenoprotein P	197717774	EF113596	Sepp1	62	1234	2109	Sus scrofa selenoprotein P (Sepp1) mRNA, complete cds	691	t	---	---	t > A18	33	---	---	t > A27	40	Syn H	Non-Syn H > R	Syn H	Non-Syn H > R
Ssc.8479	SEPP1	Selenoprotein P	197717774	EF113596	Sepp1	62	1234	2109	Sus scrofa selenoprotein P (Sepp1) mRNA, complete cds	693	a	a > G978	979	a > G5209	5213	---	---	---	---	Non-Syn H > R	Non-Syn H > R	Syn H	Syn H
Ssc.8479	SEPP1	Selenoprotein P	197717774	EF113596	Sepp1	62	1234	2109	Sus scrofa selenoprotein P (Sepp1) mRNA, complete cds	696	a	---	---	a > G32	33	---	---	---	---	Syn H	Non-Syn H > R	Syn H	Syn H
Ssc.8479	SEPP1	Selenoprotein P	197717774	EF113596	Sepp1	62	1234	2109	Sus scrofa selenoprotein P (Sepp1) mRNA, complete cds	697	t	---	---	---	---	---	---	t > C29	49	Syn H	Non-Syn H > R	Syn H	Syn H
Ssc.8479	SEPP1	Selenoprotein P	197717774	EF113596	Sepp1	62	1234	2109	Sus scrofa selenoprotein P (Sepp1) mRNA, complete cds	699	g	g > A209	209	g > A3348	3355	---	---	---	---	Non-Syn R > H	Non-Syn R > H	Syn R	Syn R
Ssc.8479	SEPP1	Selenoprotein P	197717774	EF113596	Sepp1	62	1234	2109	Sus scrofa selenoprotein P (Sepp1) mRNA, complete cds	702	a	---	---	---	---	---	---	a > G69	80	Syn H	Syn H	Syn H	Non-Syn H > R
Ssc.8479	SEPP1	Selenoprotein P	197717774	EF113596	Sepp1	62	1234	2109	Sus scrofa selenoprotein P (Sepp1) mRNA, complete cds	703	t	---	---	---	---	---	---	t > A30	51	Syn H	Syn H	Syn H	Non-Syn H > R
Ssc.8479	SEPP1	Selenoprotein P	197717774	EF113596	Sepp1	62	1234	2109	Sus scrofa selenoprotein P (Sepp1) mRNA, complete cds	714	a	---	---	---	---	---	---	a > G30	33	Syn H	Syn H	Syn H	Non-Syn H > R
Ssc.8479	SEPP1	Selenoprotein P	197717774	EF113596	Sepp1	62	1234	2109	Sus scrofa selenoprotein P (Sepp1) mRNA, complete cds	717	a	---	---	---	---	---	---	a > G39	53	Syn H	Syn H	Syn H	Non-Syn H > R
Ssc.8479	SEPP1	Selenoprotein P	197717774	EF113596	Sepp1	62	1234	2109	Sus scrofa selenoprotein P (Sepp1) mRNA, complete cds	719	g	g > C36	36	---	---	---	---	---	---	Non-Syn G > Q	Syn G	Syn G	Syn G
Ssc.8479	SEPP1	Selenoprotein P	197717774	EF113596	Sepp1	62	1234	2109	Sus scrofa selenoprotein P (Sepp1) mRNA, complete cds	720	g	g > A33	34	---	---	---	---	---	---	Non-Syn G > Q	Syn G	Syn G	Syn G
Ssc.8479	SEPP1	Selenoprotein P	197717774	EF113596	Sepp1	62	1234	2109	Sus scrofa selenoprotein P (Sepp1) mRNA, complete cds	723	a	---	---	---	---	---	---	a > G35	46	Syn H	Syn H	Syn H	Non-Syn H > R
Ssc.8479	SEPP1	Selenoprotein P	197717774	EF113596	Sepp1	62	1234	2109	Sus scrofa selenoprotein P (Sepp1) mRNA, complete cds	724	c	c > T360	361	c > T4763	4778	---	---	---	---	Syn H	Syn H	Syn H	Non-Syn H > R
Ssc.864	FH	Fumarate hydratase	125630305	NM_214281	FH	60	3764	4003	Sus scrofa fumarate hydratase (FH), nuclear gene encoding mitochondrial protein, mRNA	1590	C	C > G88	88	C > G174	174	---	---	C > G108	108	Non-Syn L > V	Non-Syn L > V	Syn L	Non-Syn L > V
Ssc.864	FH	Fumarate hydratase	125630305	NM_214281	FH	60	3764	4003	Sus scrofa fumarate hydratase (FH), nuclear gene encoding mitochondrial protein, mRNA	3390	A	---	---	A > C232	497	---	---	---	---	Syn K	Non-Syn K > Q	Syn K	Syn K
Ssc.864	FH	Fumarate hydratase	125630305	NM_214281	FH	60	3764	4003	Sus scrofa fumarate hydratase (FH), nuclear gene encoding mitochondrial protein, mRNA	3468	A	---	---	A > T285	610	---	---	---	---	Syn T	Non-Syn T > S	Syn T	Syn T
Ssc.864	FH	Fumarate hydratase	125630305	NM_214281	FH	60	3764	4003	Sus scrofa fumarate hydratase (FH), nuclear gene encoding mitochondrial protein, mRNA	3477	G	---	---	G > C361	685	---	---	---	---	Syn E	Non-Syn E > Q	Syn E	Syn E
Ssc.9090	LOC100152540	Hypothetical protein LOC100152540	194042115	XM_001928044	LOC100152540	345	1049	2581	PREDICTED: Sus scrofa hypothetical protein LOC100152540, transcript variant 3 (LOC100152540), mRNA	520	C	---	---	---	---	---	---	C > T42	88	Syn A	Syn A	Syn A	Non-Syn A > V
Ssc.9229	MRC1	Mannose receptor, C type 1	38569736	AY368183		1	4258	4949	Sus scrofa mannose receptor C1 mRNA, partial cds	208	A	---	---	A > G31	31	---	---	---	---	Syn T	Non-Syn T > A	Syn T	Syn T
Ssc.9229	MRC1	Mannose receptor, C type 1	38569736	AY368183		1	4258	4949	Sus scrofa mannose receptor C1 mRNA, partial cds	1570	A	---	---	A > G18	37	---	---	---	---	Syn K	Non-Syn K > E	Syn K	Syn K
Ssc.9229	MRC1	Mannose receptor, C type 1	38569736	AY368183		1	4258	4949	Sus scrofa mannose receptor C1 mRNA, partial cds	2548	C	---	---	C > T23	32	---	---	---	---	Syn R	Non-Syn R > C	Syn R	Syn R
Ssc.9229	MRC1	Mannose receptor, C type 1	38569736	AY368183		1	4258	4949	Sus scrofa mannose receptor C1 mRNA, partial cds	2770	A	---	---	A > G27	51	---	---	---	---	Syn I	Non-Syn I > V	Syn I	Syn I
Ssc.9229	MRC1	Mannose receptor, C type 1	38569736	AY368183		1	4258	4949	Sus scrofa mannose receptor C1 mRNA, partial cds	3091	T	T > C53	54	T > C63	63	---	---	---	---	Non-Syn * > R	Non-Syn * > R	Syn *	Syn *
Ssc.9229	MRC1	Mannose receptor, C type 1	38569736	AY368183		1	4258	4949	Sus scrofa mannose receptor C1 mRNA, partial cds	3238	C	C > T45	45	C > T21	63	---	---	---	---	Non-Syn R > *	Non-Syn R > *	Syn R	Syn R
Ssc.9229	MRC1	Mannose receptor, C type 1	38569736	AY368183		1	4258	4949	Sus scrofa mannose receptor C1 mRNA, partial cds	3610	C	---	---	C > T25	37	---	---	---	---	Syn P	Non-Syn P > S	Syn P	Syn P
Ssc.9229	MRC1	Mannose receptor, C type 1	38569736	AY368183		1	4258	4949	Sus scrofa mannose receptor C1 mRNA, partial cds	4054	C	---	---	C > T46	89	---	---	---	---	Syn R	Non-Syn R > W	Syn R	Syn R
Ssc.9467	CLDN1	Claudin 1	227955728	FJ873109	CLDN1	175	810	1012	Sus scrofa claudin 1 (CLDN1) mRNA, complete cds	589	A	---	---	A > T116	116	A > T74	75	A > T44	44	Syn R	Non-Syn R > W	Non-Syn R > W	Non-Syn R > W
Ssc.9467	CLDN1	Claudin 1	227955728	FJ873109	CLDN1	175	810	1012	Sus scrofa claudin 1 (CLDN1) mRNA, complete cds	622	C	---	---	C > G71	71	C > G32	32	---	---	Syn H	Non-Syn H > D	Non-Syn H > D	Syn H
Ssc.9467	CLDN1	Claudin 1	227955728	FJ873109	CLDN1	175	810	1012	Sus scrofa claudin 1 (CLDN1) mRNA, complete cds	626	T	---	---	T > C91	91	T > C36	36	T > C40	40	Syn L	Non-Syn L > P	Non-Syn L > P	Non-Syn L > P
Ssc.9467	CLDN1	Claudin 1	227955728	FJ873109	CLDN1	175	810	1012	Sus scrofa claudin 1 (CLDN1) mRNA, complete cds	724	C	C > T52	52	C > T118	118	C > T44	44	C > T67	67	Non-Syn R > C	Non-Syn R > C	Non-Syn R > C	Non-Syn R > C
Ssc.9992	ETFA	Electron-transfer-flavoprotein, alpha polypeptide	194039679	XM_001928732	ETFA	118	1119	1399	PREDICTED: Sus scrofa electron-transfer-flavoprotein, alpha polypeptide (glutaric aciduria II) (ETFA), mRNA	686	G	---	---	---	---	G > A205	205	---	---	Syn S	Syn S	Non-Syn S > N	Syn S
