# Supplementary material for: RNA-Seq Approach for Genetic Improvement of Meat Quality in Pig and Evolutionary Insight into the Substrate Specificity of Animal Carbonyl Reductases
Source: PLoS One. 2012 Sep 4;7(9):e42198. doi: 10.1371/journal.pone.0042198 (PMC3433470; doi:10.1371/journal.pone.0042198)
Supplement: Table S3 — Association analysis of non-synonymous SNVs with pork meat quality traits. To verify significant differences (p<0.01 and p<0.05) of traits between genotypic frequencies, the Mann-Whitney and Student's t tests and the ANOVA and Kruskal-Wallis tests were used for the dominant and recessive models and the codominant model, respecively. (XLS) [file pone.0042198.s003.xls]

## Sheet: Table S
				Table S3. Association analysis of non-synonymous SNVs with pork meat quality traits
				To verify significant differences (p<0.01 and p<0.05) of traits between genotypic frequencies, the Mann-Whitney and Student's t tests and the ANOVA and Kruskal-Wallis tests were used for the dominant and recessive models and the codominant model, respecively.
				Meat Quality Traits
				Backfat thickness (mm)				Carcass weight (kg)				Meat color lightness (CIE L)				Meat color redness (CIE a)				Meat color yellowness (CIE b)				Cooking loss (%)				Drip loss (%)				Chemical (Collagen) composition (%)				Chemical (Fat) composition (%)				Chemical (Moisture) composition (%)				Chemical (Protein) composition (%)				Warner-Bratzler shear force (kg)
GenBank accession No.	SNV location	Model	genotype	p-value	N	Mean	std	p-value	N	Mean	std	p-value	N	Mean	std	p-value	N	Mean	std	p-value	N	Mean	std	p-value	N	Mean	std	p-value	N	Mean	std	p-value	N	Mean	std	p-value	N	Mean	std	p-value	N	Mean	std	p-value	N	Mean	std	p-value	N
AB000883	ch10:13969569	Dominant	AA+AG	0.114171	163	24.4356	5.47614	0.597006	163	85.9755	5.52542	0.229655	163	48.858	2.87711	0.83029	163	6.13847	0.998576	0.108156	163	2.78558	1.15515	0.595661	163	27.4158	3.7415	0.000814576	163	4.9181	1.86414	0.410833	163	0.881595	0.129971	0.0741966	163	2.67202	1.12614	0.937512	163	75.5349	0.799951	0.00849782	163	23.9699	0.681257	0.155888	163
			GG		272	25.2574	5.11635		272	85.6397	5.76562		272	48.5156	2.87161		272	6.16055	1.06346		272	2.92548	1.07101		272	27.1819	3.82728		272	4.34015	1.94837		272	0.895294	0.132654		272	2.87599	1.20738		272	75.5269	0.888908		272	23.7849	0.756909		272
		Recessive	AA	0.313138	17	23.7647	4.80273	0.784097	17	85.4118	4.71777	0.655245	17	48.3382	3.40949	0.37369	17	5.93235	0.809827	0.0967039	17	2.43706	1.07345	0.761079	17	27.0618	3.7511	0.0209696	17	5.88471	2.56841	0.793451	17	0.901765	0.104237	0.0720474	17	2.31941	0.725659	0.357531	17	75.7682	0.623079	0.297366	17	24.0229	0.537352	0.229168	17
			GG+AG		418	24.9976	5.28039		418	85.7799	5.71249		418	48.6564	2.85543		418	6.16122	1.04655		418	2.89079	1.10288		418	27.278	3.79862		418	4.5027	1.88965		418	0.889689	0.132747		418	2.81909	1.19174		418	75.5202	0.863029		418	23.8474	0.740743		418
		Codominant	GG	0.247896	272	25.2574	5.11635	0.762507	272	85.6397	5.76562	0.356769	272	48.5156	2.87161	0.673422	272	6.16055	1.06346	0.171543	272	2.92548	1.07101	0.759331	272	27.1819	3.82728	0.000919962	272	4.34015	1.94837	0.462048	272	0.895294	0.132654	0.0934474	272	2.87599	1.20738	0.492677	272	75.5269	0.888908	0.0371234	272	23.7849	0.756909	0.139946	272
			AG		146	24.5137	5.55876		146	86.0411	5.62246		146	48.9186	2.81605		146	6.16247	1.01791		146	2.82616	1.16093		146	27.457	3.75114		146	4.80555	1.74133		146	0.879247	0.132743		146	2.71308	1.15866		146	75.5077	0.815464		146	23.9637	0.697348		146
			AA		17	23.7647	4.80273		17	85.4118	4.71777		17	48.3382	3.40949		17	5.93235	0.809827		17	2.43706	1.07345		17	27.0618	3.7511		17	5.88471	2.56841		17	0.901765	0.104237		17	2.31941	0.725659		17	75.7682	0.623079		17	24.0229	0.537352		17
	ch10:13968962	Dominant	AA+AC	0.64643	285	24.9965	5.05707	0.521799	285	85.6667	5.85125	0.207953	285	48.4967	2.82027	0.384521	285	6.1906	1.08554	0.00131221	285	2.9346	1.07968	0.114744	285	27.7056	3.37082	0.000168564	285	4.37495	1.92415	0.0117488	285	0.901614	0.131056	0.235751	285	2.83933	1.19637	0.878237	285	75.5511	0.847806	0.0253419	285	23.7693	0.749356	0.201914	285
			CC		131	24.8855	5.79342		131	86.0229	5.34425		131	48.8825	3.06128		131	6.09435	0.958812		131	2.60107	1.04472		131	26.8353	4.10411		131	5.08427	1.95742		131	0.86855	0.133947		131	2.72916	1.17017		131	75.5115	0.879075		131	23.9573	0.667141		131
		Recessive	AA	0.522302	64	25.2969	5.31748	0.949455	64	85.875	5.57346	0.614554	64	48.7864	3.03511	0.59003	64	6.09531	1.17632	0.0651055	64	3.06516	1.00405	0.273932	64	28.01	3.47563	0.240954	64	4.43875	2.05603	0.279021	64	0.91	0.140464	0.557099	64	2.82375	1.04555	0.21544	64	75.4688	0.748481	0.207796	64	23.9041	0.858026	0.767135	64
			CC+AC		352	24.9006	5.29406		352	85.7614	5.72144		352	48.5876	2.87839		352	6.1721	1.02325		352	2.78673	1.08764		352	27.3264	3.65859		352	4.62733	1.944		352	0.887784	0.131165		352	2.80116	1.21328		352	75.5513	0.875547		352	23.8147	0.703457		352
		Codominant	CC	0.85903	131	24.8855	5.79342	0.794512	131	86.0229	5.34425	0.300102	131	48.8825	3.06128	0.487426	131	6.09435	0.958812	0.00723459	131	2.60107	1.04472	0.0568728	131	26.8353	4.10411	0.00253788	131	5.08427	1.95742	0.0519545	131	0.86855	0.133947	0.675983	131	2.72916	1.17017	0.621415	131	75.5115	0.879075	0.0120369	131	23.9573	0.667141	0.159713	131
			AC		221	24.9095	4.98825		221	85.6063	5.94014		221	48.4128	2.75651		221	6.21819	1.05903		221	2.89679	1.09988		221	27.6175	3.34273		221	4.35647	1.88874		221	0.899186	0.128436		221	2.84385	1.23877		221	75.575	0.874586		221	23.7303	0.712217		221
			AA		64	25.2969	5.31748		64	85.875	5.57346		64	48.7864	3.03511		64	6.09531	1.17632		64	3.06516	1.00405		64	28.01	3.47563		64	4.43875	2.05603		64	0.91	0.140464		64	2.82375	1.04555		64	75.4688	0.748481		64	23.9041	0.858026		64
AB004061	ch5:20728297	Dominant	AA+AG	0.438339	62	25.2097	5.49556	0.587106	62	85.3065	5.94948	0.341722	62	48.9677	3.03546	0.813403	62	6.11758	1.01456	0.779192	62	2.9329	1.06926	0.0808039	62	28.0765	3.92666	0.865722	62	4.39177	1.78252	0.511567	62	0.884677	0.140464	0.695317	62	2.82242	1.13829	0.0811783	62	75.3681	0.825976	0.175778	62	24.0023	0.738155	0.807363	62
			GG		373	24.8928	5.23833		373	85.8499	5.62531		373	48.5921	2.85046		373	6.15123	1.04285		373	2.86088	1.1119		373	27.15	3.76221		373	4.58169	1.96148		373	0.89118	0.130362		373	2.78718	1.1886		373	75.5597	0.859782		373	23.8338	0.731108		373
		Recessive	AA	0.259751	4	21.75	4.64579	0.442285	4	83.5	6.02771	0.30408	4	47.1725	1.01516	0.708297	4	6.34	0.692772	0.452547	4	2.5	0.587934	0.286053	4	26.27	1.44347	0.390311	4	3.685	1.22261	0.448812	4	0.92	0.0182574	0.719141	4	2.5025	0.828508	0.928365	4	75.645	0.613216	0.826058	4	23.8325	0.422483	0.89984	4
			GG+AG		431	24.9675	5.27159		431	85.7935	5.66848		431	48.6594	2.8855		431	6.14464	1.04082		431	2.87459	1.10846		431	27.2914	3.80977		431	4.56269	1.94066		431	0.889977	0.132271		431	2.7949	1.18346		431	75.5313	0.859124		431	23.858	0.736189		431
		Codominant	GG	0.362384	373	24.8928	5.23833	0.631449	373	85.8499	5.62531	0.27708	373	48.5921	2.85046	0.881957	373	6.15123	1.04285	0.644384	373	2.86088	1.1119	0.126364	373	27.15	3.76221	0.583445	373	4.58169	1.96148	0.804378	373	0.89118	0.130362	0.835282	373	2.78718	1.1886	0.211947	373	75.5597	0.859782	0.219885	373	23.8338	0.731108	0.991384	373
			AG		58	25.4483	5.50334		58	85.431	5.97689		58	49.0916	3.09267		58	6.10224	1.03566		58	2.96276	1.09146		58	28.201	4.01823		58	4.44052	1.81224		58	0.882241	0.144926		58	2.84448	1.1588		58	75.349	0.839385		58	24.014	0.756012		58
			AA		4	21.75	4.64579		4	83.5	6.02771		4	47.1725	1.01516		4	6.34	0.692772		4	2.5	0.587934		4	26.27	1.44347		4	3.685	1.22261		4	0.92	0.0182574		4	2.5025	0.828508		4	75.645	0.613216		4	23.8325	0.422483		4
AB529450	ch2:108676311	Dominant	AA+AG	0.157837	113	25.5575	5.78319	0.125147	113	86.4602	5.45114	0.0597252	113	49.0893	2.8927	0.000696137	113	5.86283	0.937236	0.454554	113	2.81876	1.19463	0.21336	113	26.6487	4.20435	0.923847	113	4.54619	1.92167	0.0152511	113	0.863982	0.137058	0.650337	113	2.80451	1.24601	0.333038	113	75.546	0.891247	0.885132	113	23.8572	0.744961	0.0268776	113
			GG		324	24.7377	5.06634		324	85.5185	5.71969		324	48.4985	2.85465		324	6.24596	1.05595		324	2.88463	1.07282		324	27.4852	3.61939		324	4.55235	1.93996		324	0.898796	0.128952		324	2.79355	1.15837		324	75.5274	0.843153		324	23.8538	0.730668		324
		Recessive	AA	0.167225	3	20	6.55744	0.356965	3	82.3333	5.68624	0.198318	3	46.5233	1.77015	0.349362	3	5.58667	0.378726	0.19819	3	2.14	0.581292	0.946968	3	24.0133	10.16	0.666323	3	4.83667	1.5047	0.398497	3	0.943333	0.0971253	0.0520513	3	1.75333	0.330807	0.330798	3	75.9467	0.502029	0.097256	3	24.4867	0.482735	0.813241	3
			GG+AG		434	24.9839	5.24963		434	85.7857	5.65952		434	48.666	2.87484		434	6.15076	1.04141		434	2.87263	1.10602		434	27.2914	3.73215		434	4.54878	1.93689		434	0.889424	0.132038		434	2.80359	1.18087		434	75.5294	0.856429		434	23.8503	0.733442		434
		Codominant	GG	0.0648441	324	24.7377	5.06634	0.138299	324	85.5185	5.71969	0.0494103	324	48.4985	2.85465	0.00286728	324	6.24596	1.05595	0.482538	324	2.88463	1.07282	0.0615532	324	27.4852	3.61939	0.965548	324	4.55235	1.93996	0.0304385	324	0.898796	0.128952	0.294101	324	2.79355	1.15837	0.699835	324	75.5274	0.843153	0.321921	324	23.8538	0.730668	0.0784288	324
			AG		110	25.7091	5.7187		110	86.5727	5.42752		110	49.1593	2.89039		110	5.87036	0.947523		110	2.83727	1.203		110	26.7205	4.00907		110	4.53827	1.93662		110	0.861818	0.137662		110	2.83318	1.24981		110	75.5351	0.898343		110	23.84	0.744823		110
			AA		3	20	6.55744		3	82.3333	5.68624		3	46.5233	1.77015		3	5.58667	0.378726		3	2.14	0.581292		3	24.0133	10.16		3	4.83667	1.5047		3	0.943333	0.0971253		3	1.75333	0.330807		3	75.9467	0.502029		3	24.4867	0.482735		3
AJ293582	ch13:59221591	Dominant	CC+CG	0.822675	34	25.2059	5.8764	0.906963	34	86.2647	6.51483	0.563312	34	48.3403	3.3658	0.10909	34	6.44294	1.05392	0.902957	34	2.90676	1.05892	0.323094	34	27.965	2.87397	0.472701	34	4.71588	2.00975	0.251974	34	0.913529	0.126871	0.0261079	34	3.18735	1.10371	0.636925	34	75.4879	0.845913	0.00797251	34	23.52	0.678787	0.754527	34
			GG		380	24.9974	5.16917		380	85.6553	5.56654		380	48.6391	2.84071		380	6.14258	1.04416		380	2.87342	1.10599		380	27.261	3.85485		380	4.50216	1.94021		380	0.887211	0.130597		380	2.80587	1.18473		380	75.5194	0.863385		380	23.8569	0.73519		380
		Recessive	CC
			GG+CG		414	25.0145	5.22332		414	85.7053	5.64401		414	48.6146	2.88396		414	6.16725	1.04694		414	2.87616	1.101		414	27.3188	3.78603		414	4.51971	1.9444		414	0.889372	0.130345		414	2.8372	1.18168		414	75.5168	0.860998		414	23.8293	0.735801		414
		Codominant	GG	0.82384	380	24.9974	5.16917	0.547003	380	85.6553	5.56654	0.563312	380	48.6391	2.84071	0.10909	380	6.14258	1.04416	0.865892	380	2.87342	1.10599	0.299492	380	27.261	3.85485	0.539832	380	4.50216	1.94021	0.259826	380	0.887211	0.130597	0.0712716	380	2.80587	1.18473	0.838444	380	75.5194	0.863385	0.0103549	380	23.8569	0.73519	0.721421	380
			CG		34	25.2059	5.8764		34	86.2647	6.51483		34	48.3403	3.3658		34	6.44294	1.05392		34	2.90676	1.05892		34	27.965	2.87397		34	4.71588	2.00975		34	0.913529	0.126871		34	3.18735	1.10371		34	75.4879	0.845913		34	23.52	0.678787		34
			CC
AJ301324	ch4:47922794	Dominant	GG+CG	0.00593977	158	24.3165	5.56157	0.881198	158	85.6456	5.17352	0.925768	158	48.6637	2.75013	0.335043	158	6.08867	1.05167	0.0383892	158	2.73038	1.13597	0.724205	158	27.4103	3.42137	0.690003	158	4.64722	2.11607	0.363034	158	0.897342	0.134735	0.0605653	158	2.66101	1.08036	0.502287	158	75.5678	0.813056	0.235399	158	23.9101	0.680342	0.136587	158
			CC		274	25.3723	5.00257		274	85.792	5.9507		274	48.6368	2.95637		274	6.1892	1.03756		274	2.95029	1.07314		274	27.2254	3.9417		274	4.50307	1.83095		274	0.885511	0.129804		274	2.88562	1.23426		274	75.507	0.88379		274	23.8156	0.760615		274
		Recessive	GG	0.47717	11	24.7273	5.4606	0.820707	11	85.8182	5.6889	0.200175	11	49.7455	3.05032	0.68078	11	6.02455	1.20584	0.381813	11	2.63	1.24571	0.944417	11	27.8891	3.57779	0.715484	11	4.64182	2.12929	0.684585	11	0.901818	0.176001	0.578677	11	2.66091	1.1489	0.7579	11	75.6127	0.83684	0.785973	11	23.9373	0.596575	0.795393	11
			CC+CG		421	24.9929	5.2329		421	85.7363	5.67948		421	48.6179	2.87306		421	6.15577	1.03949		421	2.87613	1.09726		421	27.2775	3.76412		421	4.55354	1.93641		421	0.889525	0.130498		421	2.8072	1.18599		421	75.5271	0.859557		421	23.8479	0.736561		421
		Codominant	CC	0.125309	274	25.3723	5.00257	0.962073	274	85.792	5.9507	0.433238	274	48.6368	2.95637	0.614824	274	6.1892	1.03756	0.128623	274	2.95029	1.07314	0.805323	274	27.2254	3.9417	0.758896	274	4.50307	1.83095	0.663449	274	0.885511	0.129804	0.164903	274	2.88562	1.23426	0.765709	274	75.507	0.88379	0.432602	274	23.8156	0.760615	0.334427	274
			CG		147	24.2857	5.58619		147	85.6327	5.15391		147	48.5827	2.72048		147	6.09347	1.04375		147	2.73789	1.13161		147	27.3745	3.41942		147	4.64762	2.1224		147	0.897007	0.131901		147	2.66102	1.07921		147	75.5645	0.814087		147	23.908	0.68797		147
			GG		11	24.7273	5.4606		11	85.8182	5.6889		11	49.7455	3.05032		11	6.02455	1.20584		11	2.63	1.24571		11	27.8891	3.57779		11	4.64182	2.12929		11	0.901818	0.176001		11	2.66091	1.1489		11	75.6127	0.83684		11	23.9373	0.596575		11
AY349422	ch7:27855203	Dominant	GG+AG	0.38051	209	25.2584	5.33045	0.724422	209	85.823	5.38358	0.381577	209	48.7531	2.75718	0.589308	209	6.17967	1.03205	0.873178	209	2.86737	1.07931	0.591475	209	27.3417	3.69111	0.245358	209	4.66278	1.92054	0.305484	209	0.880048	0.132166	0.395874	209	2.76038	1.195	0.557057	209	75.5401	0.870721	0.381865	209	23.8811	0.72781	0.307992	209
			AA		223	24.7399	5.22163		223	85.7354	5.94016		223	48.5104	2.98606		223	6.12556	1.04782		223	2.87332	1.12316		223	27.1849	3.91375		223	4.47067	1.95522		223	0.898027	0.132399		223	2.83906	1.1685		223	75.5191	0.84868		223	23.8299	0.74341		223
		Recessive	GG	0.801947	20	25.15	4.93404	0.506113	20	86.55	4.39467	0.697426	20	48.8725	3.16279	0.710993	20	6.0675	1.10798	0.329232	20	3.1045	1.21581	0.148418	20	26.227	3.44048	0.880462	20	4.6365	1.90473	0.253847	20	0.841	0.16364	0.564088	20	2.8345	1.03267	0.184549	20	75.3735	0.757407	0.285806	20	23.9795	0.742765	0.278011	20
			AA+AG		412	24.983	5.2963		412	85.7403	5.72764		412	48.616	2.86592		412	6.15583	1.03718		412	2.85908	1.09535		412	27.311	3.81751		412	4.56007	1.94249		412	0.891675	0.130523		412	2.79937	1.18848		412	75.5368	0.863188		412	23.8486	0.735513		412
		Codominant	AA	0.592139	223	24.7399	5.22163	0.823851	223	85.7354	5.94016	0.669414	223	48.5104	2.98606	0.760443	223	6.12556	1.04782	0.598775	223	2.87332	1.12316	0.353852	223	27.1849	3.91375	0.588673	223	4.47067	1.95522	0.141533	223	0.898027	0.132399	0.754292	223	2.83906	1.1685	0.639405	223	75.5191	0.84868	0.632992	223	23.8299	0.74341	0.333616	223
			AG		189	25.2698	5.38281		189	85.746	5.48199		189	48.7405	2.71995		189	6.19153	1.0261		189	2.84228	1.06435		189	27.4597	3.70556		189	4.66556	1.92721		189	0.88418	0.12822		189	2.75254	1.21306		189	75.5577	0.881799		189	23.8706	0.727435		189
			GG		20	25.15	4.93404		20	86.55	4.39467		20	48.8725	3.16279		20	6.0675	1.10798		20	3.1045	1.21581		20	26.227	3.44048		20	4.6365	1.90473		20	0.841	0.16364		20	2.8345	1.03267		20	75.3735	0.757407		20	23.9795	0.742765		20
AY368622	ch16:69410557	Dominant	CC+AC	0.1068	262	24.6031	5.14492	0.24183	262	85.4733	5.50002	0.400054	262	48.5582	2.89602	0.675903	262	6.14004	1.0331	0.0677741	262	2.81408	1.09702	0.3337	262	27.1115	3.9364	0.548841	262	4.53538	2.00599	0.575053	262	0.886298	0.126632	0.0842168	262	2.72191	1.16473	0.0917738	262	75.5786	0.842143	0.104	262	23.8981	0.728235	0.331328	262
			AA		170	25.5412	5.42196		170	86.2588	5.95178		170	48.797	2.85226		170	6.18294	1.05389		170	2.98535	1.10787		170	27.5107	3.58409		170	4.58524	1.83702		170	0.895294	0.139734		170	2.92629	1.20179		170	75.4557	0.87774		170	23.7839	0.744987		170
		Recessive	CC	0.408162	64	24.2812	5.05044	0.923402	64	85.5625	4.51409	0.00565016	64	47.7358	2.79733	0.211149	64	6.00672	1.0243	0.0237132	64	2.58703	0.984627	0.00206499	64	25.7383	4.70225	0.0490953	64	4.12063	1.6868	0.87284	64	0.885938	0.120036	0.101987	64	2.59234	1.11069	0.0805364	64	75.6941	0.804061	0.78791	64	23.8939	0.603328	0.207091	64
			AA+AC		368	25.0924	5.30407		368	85.8207	5.8729		368	48.8115	2.8656		368	6.18304	1.04225		368	2.93269	1.11585		368	27.5347	3.56439		368	4.63054	1.97216		368	0.890516	0.133947		368	2.83886	1.19198		368	75.5018	0.86424		368	23.8461	0.757343		368
		Codominant	AA	0.166801	170	25.5412	5.42196	0.371118	170	86.2588	5.95178	0.0217331	170	48.797	2.85226	0.458013	170	6.18294	1.05389	0.0476686	170	2.98535	1.10787	0.00213438	170	27.5107	3.58409	0.139337	170	4.58524	1.83702	0.78717	170	0.895294	0.139734	0.128821	170	2.92629	1.20179	0.161017	170	75.4557	0.87774	0.289124	170	23.7839	0.744987	0.200085	170
			AC		198	24.7071	5.18344		198	85.4444	5.79291		198	48.824	2.88418		198	6.18313	1.03483		198	2.88747	1.12348		198	27.5553	3.55635		198	4.66944	2.08505		198	0.886414	0.128986		198	2.76379	1.18135		198	75.5413	0.852716		198	23.8995	0.765637		198
			CC		64	24.2812	5.05044		64	85.5625	4.51409		64	47.7358	2.79733		64	6.00672	1.0243		64	2.58703	0.984627		64	25.7383	4.70225		64	4.12063	1.6868		64	0.885938	0.120036		64	2.59234	1.11069		64	75.6941	0.804061		64	23.8939	0.603328		64
AY374469	ch7:61651548	Dominant	AA+AG	0.752327	70	25.0286	4.88705	0.182553	70	86.6714	5.89945	0.00971913	70	49.4259	2.83362	0.769315	70	6.19014	1.05961	0.103307	70	2.65343	1.00449	0.660277	70	27.3981	3.25439	8.26082e-05	70	5.48386	2.18332	0.516625	70	0.884857	0.134161	0.405138	70	2.74086	1.17109	0.143192	70	75.643	0.879075	0.770791	70	23.806	0.739201	0.621311	70
			GG		335	25.0388	5.32323		335	85.606	5.71425		335	48.444	2.88422		335	6.14952	1.05192		335	2.858	1.07236		335	27.4652	3.65302		335	4.40463	1.86048		335	0.894716	0.131647		335	2.84287	1.19079		335	75.4939	0.865811		335	23.8241	0.728424		335
		Recessive	AA	0.612846	3	25.6667	9.2376	0.984177	3	86	7.2111	0.42661	3	49.94	0.912414	0.438154	3	5.68667	1.00371	0.397243	3	3.29	1.19779	0.907384	3	26.71	5.61046	0.69207	3	4.12333	1.46364	0.736308	3	0.87	0.0458258	0.510259	3	3.31333	2.20169	0.265323	3	74.8333	1.25385	0.235749	3	24.2867	0.530031	0.615319	3
			GG+AG		402	25.0323	5.22334		402	85.7886	5.75238		402	48.6038	2.90383		402	6.16005	1.0528		402	2.81915	1.06239		402	27.4592	3.57447		402	4.59465	1.96447		402	0.893184	0.132408		402	2.82159	1.18008		402	75.5248	0.865544		402	23.8175	0.730056		402
		Codominant	GG	0.977072	335	25.0388	5.32323	0.3636	335	85.606	5.71425	0.0337542	335	48.444	2.88422	0.669991	335	6.14952	1.05192	0.195126	335	2.858	1.07236	0.934635	335	27.4652	3.65302	6.04485e-05	335	4.40463	1.86048	0.834746	335	0.894716	0.131647	0.561756	335	2.84287	1.19079	0.109241	335	75.4939	0.865811	0.498465	335	23.8241	0.728424	0.784949	335
			AG		67	25	4.72902		67	86.7015	5.89816		67	49.4028	2.89078		67	6.21269	1.0636		67	2.62493	0.996067		67	27.429	3.17744		67	5.54478	2.1979		67	0.885522	0.136906		67	2.71522	1.12754		67	75.6793	0.853888		67	23.7845	0.742813		67
			AA		3	25.6667	9.2376		3	86	7.2111		3	49.94	0.912414		3	5.68667	1.00371		3	3.29	1.19779		3	26.71	5.61046		3	4.12333	1.46364		3	0.87	0.0458258		3	3.31333	2.20169		3	74.8333	1.25385		3	24.2867	0.530031		3
AY489289	ch7:22112616	Dominant	GG+AG	0.00465752	252	25.6587	5.28647	0.724198	252	85.8333	5.67268	0.255901	252	48.5211	2.86518	0.732575	252	6.1377	1.0422	0.0902234	252	2.78385	1.09143	0.677866	252	27.3292	3.28183	0.051411	252	4.70274	1.95176	0.125437	252	0.880675	0.130344	0.698784	252	2.78409	1.18358	0.338814	252	75.555	0.874029	0.498905	252	23.8235	0.734707	0.287698	252
			AA		181	23.9558	5.14654		181	85.6354	5.67643		181	48.8403	2.90118		181	6.17238	1.03909		181	3.0037	1.11456		181	27.1967	4.44576		181	4.34088	1.90784		181	0.904751	0.132818		181	2.83105	1.18225		181	75.4928	0.834564		181	23.8905	0.73772		181
		Recessive	GG	0.52981	54	25.7778	6.04282	0.0831314	54	86.8148	5.20186	0.610153	54	48.8419	2.82817	0.771625	54	6.1137	0.99679	0.00400994	54	2.47056	1.05223	0.366764	54	27.8856	2.77892	1.79461e-05	54	5.65889	2.08878	0.705091	54	0.876296	0.127993	0.352736	54	2.57389	0.838519	0.690552	54	75.5222	0.729651	0.0536685	54	24.007	0.541388	0.00883909	54
			AA+AG		379	24.8285	5.17162		379	85.5989	5.72219		379	48.6278	2.89143		379	6.15768	1.04699		379	2.93348	1.1018		379	27.1866	3.92742		379	4.39369	1.86745		379	0.892797	0.132334		379	2.83646	1.22032		379	75.53	0.874846		379	23.8293	0.757496		379
		Codominant	AA	0.00400157	181	23.9558	5.14654	0.335493	181	85.6354	5.67643	0.342901	181	48.8403	2.90118	0.926324	181	6.17238	1.03909	0.00761287	181	3.0037	1.11456	0.451466	181	27.1967	4.44576	3.09188e-05	181	4.34088	1.90784	0.166032	181	0.904751	0.132818	0.311032	181	2.83105	1.18225	0.72108	181	75.4928	0.834564	0.0758069	181	23.8905	0.73772	0.0292375	181
			AG		198	25.6263	5.07724		198	85.5657	5.77789		198	48.4336	2.87606		198	6.14424	1.0566		198	2.86929	1.08886		198	27.1775	3.39663		198	4.44197	1.83326		198	0.881869	0.131273		198	2.84141	1.25709		198	75.564	0.91089		198	23.7734	0.772752		198
			GG		54	25.7778	6.04282		54	86.8148	5.20186		54	48.8419	2.82817		54	6.1137	0.99679		54	2.47056	1.05223		54	27.8856	2.77892		54	5.65889	2.08878		54	0.876296	0.127993		54	2.57389	0.838519		54	75.5222	0.729651		54	24.007	0.541388		54
AY902463	ch13:22924695	Dominant	CC+AC	0.101448	73	24.0822	5.52457	0.533237	73	85.2877	4.99021	0.515882	73	48.3918	2.73783	0.347964	73	6.05233	1.07312	0.574697	73	2.95671	1.27367	0.00259733	73	25.8208	4.64348	0.0777997	73	4.26589	1.8265	0.55436	73	0.882877	0.135529	0.0387561	73	2.64342	1.39307	0.188194	73	75.6159	0.976789	0.0371349	73	23.9705	0.809343	0.0878938	73
			AA		324	24.9321	5.02147		324	85.7747	5.80609		324	48.6352	2.92128		324	6.18164	1.0597		324	2.81191	1.04261		324	27.8213	3.26662		324	4.6241	1.91472		324	0.89284	0.131486		324	2.81133	1.12142		324	75.5308	0.840744		324	23.8057	0.699838		324
		Recessive	CC	0.060323	7	28.2857	5.02375	0.773416	7	85.2857	4.60848	0.214868	7	49.9329	2.09897	0.333818	7	6.54286	1.63041	0.409834	7	3.18	1.15412	0.757271	7	26.5243	7.01749	0.730874	7	5.25143	2.84326	0.96553	7	0.885714	0.120119	0.255713	7	3.11571	0.879884	0.259904	7	75.29	0.555728	0.810887	7	23.7757	0.761552	0.778844	7
			AA+AC		390	24.7128	5.10704		390	85.6923	5.68385		390	48.5663	2.89508		390	6.15095	1.05091		390	2.83241	1.08784		390	27.4701	3.56212		390	4.54579	1.88355		390	0.891103	0.132466		390	2.77444	1.18056		390	75.551	0.871011		390	23.8371	0.723234		390
		Codominant	AA	0.0320204	324	24.9321	5.02147	0.803005	324	85.7747	5.80609	0.269055	324	48.6352	2.92128	0.282192	324	6.18164	1.0597	0.502685	324	2.81191	1.04261	8.88097e-05	324	27.8213	3.26662	0.122783	324	4.6241	1.91472	0.843348	324	0.89284	0.131486	0.292489	324	2.81133	1.12142	0.435068	324	75.5308	0.840744	0.160489	324	23.8057	0.699838	0.323501	324
			AC		66	23.6364	5.41973		66	85.2879	5.06197		66	48.2283	2.75924		66	6.0003	1.00078		66	2.93303	1.29153		66	25.7462	4.39082		66	4.16136	1.68329		66	0.882576	0.137889		66	2.59333	1.43234		66	75.6505	1.00782		66	23.9912	0.81702		66
			CC		7	28.2857	5.02375		7	85.2857	4.60848		7	49.9329	2.09897		7	6.54286	1.63041		7	3.18	1.15412		7	26.5243	7.01749		7	5.25143	2.84326		7	0.885714	0.120119		7	3.11571	0.879884		7	75.29	0.555728		7	23.7757	0.761552		7
Y16417	ch5:3026507	Dominant	GG+AG	0.661293	265	24.7736	5.22683	0.316309	265	85.5208	5.68895	0.0289995	265	48.4098	2.74284	0.356625	265	6.10992	1.00369	0.202589	265	2.80604	1.07628	0.106912	265	27.0936	3.73395	0.0284802	265	4.3683	1.8193	0.247232	265	0.895396	0.135975	0.0319313	265	2.68208	1.05192	0.0591982	265	75.6073	0.791634	0.322141	265	23.8865	0.718961	0.036249	265
			AA		172	25.2209	5.33092		172	86.1337	5.61219		172	49.0234	3.03312		172	6.20384	1.09214		172	2.96244	1.14349		172	27.539	3.87541		172	4.83186	2.07037		172	0.881163	0.125054		172	2.9725	1.33855		172	75.4166	0.934637		172	23.8056	0.754924		172
		Recessive	GG	0.652649	65	24.3846	5.31711	0.626109	65	86.0615	5.62882	0.21546	65	48.2437	2.60815	0.08055	65	5.93908	0.923828	0.597518	65	2.78769	1.09978	0.0326502	65	26.5762	3.42914	0.362764	65	4.37831	1.9174	0.957117	65	0.889077	0.120879	0.0383665	65	2.49354	0.919241	0.651747	65	75.5655	0.843123	0.00448874	65	24.0792	0.650085	0.991507	65
			AA+AG		372	25.0484	5.25858		372	85.7097	5.67176		372	48.7225	2.9141		372	6.1832	1.05498		372	2.88156	1.10629		372	27.3899	3.84346		372	4.58089	1.93676		372	0.889919	0.133795		372	2.8493	1.21338		372	75.5264	0.857874		372	23.8154	0.740987		372
		Codominant	AA	0.543771	172	25.2209	5.33092	0.36702	172	86.1337	5.61219	0.0799818	172	49.0234	3.03312	0.204256	172	6.20384	1.09214	0.348123	172	2.96244	1.14349	0.218793	172	27.539	3.87541	0.04943	172	4.83186	2.07037	0.494179	172	0.881163	0.125054	0.0138522	172	2.9725	1.33855	0.066942	172	75.4166	0.934637	0.0267796	172	23.8056	0.754924	0.0831611	172
			AG		200	24.9	5.20437		200	85.345	5.71131		200	48.4637	2.78942		200	6.16545	1.02437		200	2.812	1.07126		200	27.2617	3.82083		200	4.36505	1.79124		200	0.89745	0.140755		200	2.74335	1.08666		200	75.6209	0.775891		200	23.8239	0.730582		200
			GG		65	24.3846	5.31711		65	86.0615	5.62882		65	48.2437	2.60815		65	5.93908	0.923828		65	2.78769	1.09978		65	26.5762	3.42914		65	4.37831	1.9174		65	0.889077	0.120879		65	2.49354	0.919241		65	75.5655	0.843123		65	24.0792	0.650085		65
	ch5:3026394	Dominant	GG+AG	0.810947	241	24.8755	5.25764	0.260504	241	85.4523	5.67586	0.0430202	241	48.4173	2.76805	0.85442	241	6.17448	0.994716	0.426225	241	2.85199	1.03195	0.147292	241	27.1289	3.85284	0.0181609	241	4.34071	1.78357	0.147167	241	0.900664	0.13609	0.0787189	241	2.72473	1.07229	0.0871711	241	75.5934	0.804053	0.550741	241	23.868	0.741146	0.0447089	241
			AA		172	25.2326	5.37195		172	86.1686	5.59663		172	49.0018	3.04083		172	6.19349	1.09396		172	2.95866	1.14684		172	27.5556	3.88329		172	4.85709	2.05586		172	0.880756	0.126084		172	2.97483	1.33868		172	75.4127	0.931895		172	23.8095	0.755274		172
		Recessive	GG	0.849743	48	24.7083	5.42633	0.25184	48	86.4167	5.47269	0.308318	48	48.26	2.66579	0.679212	48	6.12417	0.871447	0.779167	48	2.83396	0.935311	0.0155998	48	26.2587	3.8593	0.626823	48	4.43479	1.97677	0.831876	48	0.898542	0.122544	0.277653	48	2.62	0.976705	0.732723	48	75.4735	0.877917	0.0273424	48	24.0617	0.720261	0.469749	48
			AA+AG		365	25.0658	5.29161		365	85.663	5.6713		365	48.7135	2.92377		365	6.19005	1.05647		365	2.90463	1.09982		365	27.4444	3.85162		365	4.57167	1.91044		365	0.891562	0.133581		365	2.85636	1.21965		365	75.524	0.862221		365	23.815	0.746337		365
		Codominant	AA	0.773924	172	25.2326	5.37195	0.186354	172	86.1686	5.59663	0.11839	172	49.0018	3.04083	0.91651	172	6.19349	1.09396	0.60957	172	2.95866	1.14684	0.118887	172	27.5556	3.88329	0.0239447	172	4.85709	2.05586	0.318868	172	0.880756	0.126084	0.088085	172	2.97483	1.33868	0.0618254	172	75.4127	0.931895	0.0977044	172	23.8095	0.755274	0.0415264	172
			AG		193	24.9171	5.22846		193	85.2124	5.71379		193	48.4565	2.79826		193	6.18699	1.02476		193	2.85648	1.05683		193	27.3453	3.83055		193	4.31731	1.73698		193	0.901192	0.139546		193	2.75078	1.09559		193	75.6232	0.784201		193	23.8198	0.740215		193
			GG		48	24.7083	5.42633		48	86.4167	5.47269		48	48.26	2.66579		48	6.12417	0.871447		48	2.83396	0.935311		48	26.2587	3.8593		48	4.43479	1.97677		48	0.898542	0.122544		48	2.62	0.976705		48	75.4735	0.877917		48	24.0617	0.720261		48
DQ291159	ch7:2302809	Dominant	GG+CG	0.604042	325	24.9108	5.05965	0.031922	325	85.3846	5.66528	0.814878	325	48.6587	2.89625	0.0275149	325	6.08612	1.00639	0.666568	325	2.89277	1.09838	0.541757	325	27.2889	3.86126	0.0233222	325	4.43514	1.90236	0.260433	325	0.893538	0.132537	0.00646165	325	2.85449	1.14053	0.0029736	325	75.473	0.82583	0.367335	325	23.8504	0.711418	0.24447	325
			CC		105	25.0286	5.89729		105	86.8857	5.61302		105	48.5828	2.86616		105	6.342	1.10276		105	2.80905	1.12443		105	27.0987	3.64141		105	4.9101	1.9824		105	0.875905	0.130138		105	2.59448	1.29645		105	75.7413	0.91753		105	23.8809	0.818292		105
		Recessive	GG	0.669635	92	24.7391	4.74601	0.582227	92	85.3261	4.8835	0.475233	92	48.4495	3.08949	0.067533	92	5.9737	0.996109	0.76818	92	2.91511	1.14848	0.605733	92	27.4493	3.71761	0.138641	92	4.28717	1.79735	0.750818	92	0.892609	0.126568	0.935894	92	2.77033	1.12707	0.353263	92	75.4741	0.831615	0.887876	92	23.9158	0.6874	0.713155	92
			CC+CG		338	24.9941	5.40853		338	85.8669	5.88288		338	48.6921	2.8304		338	6.19621	1.04207		338	2.86068	1.09313		338	27.1861	3.83248		338	4.62296	1.96183		338	0.888314	0.133636		338	2.79663	1.20087		338	75.5561	0.862702		338	23.8421	0.751461		338
		Codominant	CC	0.916208	105	25.0286	5.89729	0.0620067	105	86.8857	5.61302	0.695189	105	48.5828	2.86616	0.0411986	105	6.342	1.10276	0.776154	105	2.80905	1.12443	0.808683	105	27.0987	3.64141	0.0618369	105	4.9101	1.9824	0.49217	105	0.875905	0.130138	0.106637	105	2.59448	1.29645	0.0198852	105	75.7413	0.91753	0.566172	105	23.8809	0.818292	0.631796	105
			CG		233	24.9785	5.18656		233	85.4077	5.95539		233	48.7414	2.81896		233	6.13052	1.0091		233	2.88395	1.08037		233	27.2255	3.92255		233	4.49356	1.94291		233	0.893906	0.135085		233	2.88773	1.1465		233	75.4726	0.825332		233	23.8246	0.720494		233
			GG		92	24.7391	4.74601		92	85.3261	4.8835		92	48.4495	3.08949		92	5.9737	0.996109		92	2.91511	1.14848		92	27.4493	3.71761		92	4.28717	1.79735		92	0.892609	0.126568		92	2.77033	1.12707		92	75.4741	0.831615		92	23.9158	0.6874		92
DQ333198	ch16:21885422	Dominant	AA+AC	0.0964706	75	24.0133	4.5396	0.0188882	75	84.24	5.57465	0.000940484	75	47.5859	2.8266	0.0738416	75	6.36347	1.10438	0.397644	75	2.74613	0.937313	0.204338	75	27.9545	3.02038	0.157817	75	4.27147	1.9661	0.00168925	75	0.931467	0.121619	0.490123	75	2.684	0.956339	0.013213	75	75.7559	0.709844	0.0583163	75	23.6936	0.701467	0.914712	75
			CC		330	25.0939	5.22447		330	85.9515	5.71438		330	48.8043	2.86534		330	6.12388	1.0312		330	2.87173	1.12539		330	27.1744	3.90303		330	4.58867	1.88182		330	0.880091	0.133215		330	2.86145	1.22721		330	75.4591	0.892441		330	23.8664	0.724073		330
		Recessive	AA	0.229583	2	29.5	6.36396	0.606178	2	88	8.48528	0.246816	2	50.945	1.30815	0.949657	2	6.215	0.403051	0.6497	2	3.185	1.33643	0.106563	2	24.115	1.56271	0.473005	2	5.145	1.36472	0.0397315	2	0.705	0.00707107	0.396548	2	2.16	1.10309	0.930029	2	75.645	0.53033	0.0706616	2	24.67	0.381838	0.215563	2
			CC+AC		403	24.871	5.10908		403	85.6228	5.71693		403	48.5669	2.89542		403	6.16801	1.05028		403	2.8468	1.09345		403	27.3347	3.76587		403	4.52687	1.90225		403	0.890521	0.132201		403	2.83191	1.1834		403	75.5134	0.87016		403	23.8302	0.721344		403
		Codominant	CC	0.078254	330	25.0939	5.22447	0.0412497	330	85.9515	5.71438	0.00102374	330	48.8043	2.86534	0.198603	330	6.12388	1.0312	0.567198	330	2.87173	1.12539	0.092192	330	27.1744	3.90303	0.343977	330	4.58867	1.88182	0.000452134	330	0.880091	0.133215	0.411837	330	2.86145	1.22721	0.0273438	330	75.4591	0.892441	0.026222	330	23.8664	0.724073	0.563705	330
			AC		73	23.863	4.44508		73	84.137	5.52599		73	47.4938	2.80461		73	6.36753	1.11832		73	2.73411	0.934162		73	28.0597	2.98689		73	4.24753	1.98123		73	0.937671	0.117207		73	2.69836	0.956688		73	75.7589	0.716672		73	23.6668	0.690284		73
			AA		2	29.5	6.36396		2	88	8.48528		2	50.945	1.30815		2	6.215	0.403051		2	3.185	1.33643		2	24.115	1.56271		2	5.145	1.36472		2	0.705	0.00707107		2	2.16	1.10309		2	75.645	0.53033		2	24.67	0.381838		2
DQ530370	ch2:13972118	Dominant	TT+AT	0.233109	183	25.5191	5.18116	0.970946	183	85.7432	5.75456	0.138246	183	48.7814	2.7953	0.439247	183	6.20803	1.04349	0.0200555	183	2.95268	1.07901	0.924034	183	27.3087	3.86663	0.726062	183	4.57279	2.12061	0.851491	183	0.887596	0.128878	0.0954846	183	2.90634	1.19111	0.200866	183	75.4879	0.856529	0.876991	183	23.8234	0.759811	0.453533	183
			AA		211	24.8341	5.07055		211	85.7773	5.71986		211	48.3449	3.00421		211	6.12578	1.05869		211	2.72166	1.05478		211	27.3934	3.72118		211	4.52408	1.81651		211	0.887156	0.136642		211	2.73412	1.18261		211	75.5845	0.871987		211	23.8349	0.718638		211
		Recessive	TT	0.0208162	25	27.2	5.35413	0.577489	25	86.36	6.61362	0.0480986	25	49.6616	2.34276	0.48339	25	6.3068	1.26088	0.05086	25	3.1952	0.995553	0.149103	25	26.2112	3.92195	0.458501	25	4.8676	2.11677	0.142938	25	0.8536	0.0964745	0.0806905	25	3.0972	0.99635	0.00240389	25	75.1384	0.665787	0.0338846	25	24.1532	0.610967	0.447566	25
			AA+AT		369	25.0136	5.08913		369	85.7209	5.67179		369	48.4722	2.93555		369	6.15431	1.0367		369	2.80415	1.07263		369	27.4315	3.7683		369	4.52496	1.9514		369	0.889648	0.134831		369	2.79493	1.19879		369	75.5668	0.870997		369	23.8076	0.740486		369
		Codominant	AA	0.0877324	211	24.8341	5.07055	0.844683	211	85.7773	5.71986	0.0885881	211	48.3449	3.00421	0.653016	211	6.12578	1.05869	0.0482926	211	2.72166	1.05478	0.289528	211	27.3934	3.72118	0.700554	211	4.52408	1.81651	0.388689	211	0.887156	0.136642	0.246383	211	2.73412	1.18261	0.0507445	211	75.5845	0.871987	0.054082	211	23.8349	0.718638	0.466966	211
			AT		158	25.2532	5.12013		158	85.6456	5.62419		158	48.6422	2.84183		158	6.19241	1.00868		158	2.9143	1.08963		158	27.4823	3.84162		158	4.52614	2.12417		158	0.892975	0.132735		158	2.87614	1.2191		158	75.5432	0.871882		158	23.7712	0.769492		158
			TT		25	27.2	5.35413		25	86.36	6.61362		25	49.6616	2.34276		25	6.3068	1.26088		25	3.1952	0.995553		25	26.2112	3.92195		25	4.8676	2.11677		25	0.8536	0.0964745		25	3.0972	0.99635		25	75.1384	0.665787		25	24.1532	0.610967		25
EF537044	ch9:70258855	Dominant	AA+AG	0.045186	287	24.6551	5.1362	0.00052615	287	85.0801	5.58443	0.120306	287	48.4976	2.82992	0.309228	287	6.11655	1.01155	0.167732	287	2.80596	1.05167	0.516127	287	27.4593	3.59142	0.215562	287	4.44502	1.84324	0.793887	287	0.889443	0.132009	0.820876	287	2.78443	1.12193	0.259126	287	75.4954	0.827077	0.848652	287	23.862	0.700311	0.0144229	287
			GG		147	25.6463	5.39		147	87.0204	5.63316		147	48.9513	2.95782		147	6.22374	1.08829		147	2.99238	1.20093		147	27.0116	3.99864		147	4.77286	2.0967		147	0.89034	0.132114		147	2.84143	1.29102		147	75.5888	0.906966		147	23.8309	0.798692		147
		Recessive	AA	0.933455	72	24.75	4.71064	0.236858	72	85.0972	5.57196	0.162859	72	49.0839	2.95662	0.986565	72	6.15097	1.0641	0.929498	72	2.86806	1.02757	0.0168539	72	28.4642	3.19424	0.589471	72	4.53583	1.66931	0.88666	72	0.89125	0.137523	0.0482342	72	3.02917	1.20984	0.114995	72	75.3633	0.86364	0.142355	72	23.7496	0.662423	0.0653866	72
			GG+AG		362	25.0387	5.3419		362	85.8646	5.68771		362	48.5652	2.85907		362	6.15323	1.03443		362	2.86931	1.12303		362	27.0776	3.79638		362	4.56008	1.98756		362	0.889448	0.130938		362	2.7589	1.17139		362	75.5596	0.850805		362	23.8717	0.747002		362
		Codominant	GG	0.172901	147	25.6463	5.39	0.0032064	147	87.0204	5.63316	0.0403522	147	48.9513	2.95782	0.566033	147	6.22374	1.08829	0.21675	147	2.99238	1.20093	0.0150486	147	27.0116	3.99864	0.223843	147	4.77286	2.0967	0.988838	147	0.89034	0.132114	0.113163	147	2.84143	1.29102	0.178219	147	75.5888	0.906966	0.297658	147	23.8309	0.798692	0.0219755	147
			AG		215	24.6233	5.28111		215	85.0744	5.60157		215	48.3013	2.76554		215	6.10502	0.995638		215	2.78516	1.06117		215	27.1227	3.66049		215	4.4146	1.90063		215	0.888837	0.130434		215	2.70247	1.08152		215	75.5396	0.811735		215	23.8997	0.710056		215
			AA		72	24.75	4.71064		72	85.0972	5.57196		72	49.0839	2.95662		72	6.15097	1.0641		72	2.86806	1.02757		72	28.4642	3.19424		72	4.53583	1.66931		72	0.89125	0.137523		72	3.02917	1.20984		72	75.3633	0.86364		72	23.7496	0.662423		72
EU402599	ch7:29535980	Dominant	CC+GC	0.0926789	114	24.3684	4.84131	0.00949459	114	84.6404	5.35323	0.626107	114	48.6425	2.65756	0.0048543	114	5.96851	0.914227	0.013429	114	2.64368	1.05921	0.729139	114	27.239	4.28108	0.174193	114	4.34798	1.79244	0.867457	114	0.888333	0.135594	0.358813	114	2.74904	1.10172	0.374403	114	75.4709	0.760965	0.0244319	114	23.968	0.684839	0.0721728	114
			GG		257	25.2412	5.13682		257	86.3735	5.81019		257	48.4818	3.04295		257	6.28381	1.13248		257	2.91183	1.09631		257	27.6025	3.26039		257	4.66895	1.98604		257	0.888327	0.134006		257	2.88323	1.22965		257	75.5302	0.909052		257	23.7432	0.736849		257
		Recessive	CC	0.612458	13	24	5.87367	0.292756	13	84	4.22295	0.649891	13	48.1685	3.13387	0.606805	13	6.03538	0.955647	0.382077	13	2.64462	0.980294	0.0930181	13	24.1938	7.036	0.105134	13	3.68615	1.50439	0.494353	13	0.865385	0.143621	0.712435	13	3.07077	1.44919	0.944377	13	75.5031	0.717268	0.330647	13	23.7169	0.857004	0.0795257	13
			GG+GC		358	25.0084	5.03127		358	85.9078	5.76329		358	48.5443	2.92336		358	6.19243	1.08381		358	2.83615	1.09513		358	27.6105	3.37326		358	4.60243	1.93975		358	0.889162	0.134103		358	2.83369	1.18317		358	75.5123	0.87141		358	23.8157	0.723839		358
		Codominant	GG	0.297481	257	25.2412	5.13682	0.0239678	257	86.3735	5.81019	0.733345	257	48.4818	3.04295	0.032903	257	6.28381	1.13248	0.0917074	257	2.91183	1.09631	0.00334606	257	27.6025	3.26039	0.14218	257	4.66895	1.98604	0.808038	257	0.888327	0.134006	0.356175	257	2.88323	1.22965	0.823367	257	75.5302	0.909052	0.00932572	257	23.7432	0.736849	0.185596	257
			GC		101	24.4158	4.72497		101	84.7228	5.49385		101	48.7036	2.60177		101	5.9599	0.913356		101	2.64356	1.07353		101	27.631	3.66182		101	4.43317	1.81512		101	0.891287	0.134994		101	2.70762	1.05089		101	75.4667	0.769713		101	24.0003	0.657716		101
			CC		13	24	5.87367		13	84	4.22295		13	48.1685	3.13387		13	6.03538	0.955647		13	2.64462	0.980294		13	24.1938	7.036		13	3.68615	1.50439		13	0.865385	0.143621		13	3.07077	1.44919		13	75.5031	0.717268		13	23.7169	0.857004		13
EU616815	ch4:99943976	Dominant	AA+AG	0.0166738	34	26.9706	4.45506	0.623641	34	86.1176	5.96335	0.406939	34	49.0412	2.89868	0.14705	34	5.90088	1.13143	0.129495	34	2.62265	1.16432	0.946064	34	27.0068	4.3988	0.166688	34	4.92235	2.03364	0.0592607	34	0.847353	0.136766	0.272166	34	3.08735	1.38996	0.446076	34	75.3412	0.945618	0.541671	34	23.8215	0.67157	1	34
			GG		400	24.765	5.30945		400	85.7725	5.62627		400	48.614	2.87959		400	6.16985	1.02825		400	2.8954	1.09829		400	27.2946	3.74355		400	4.51903	1.9275		400	0.894175	0.13083		400	2.76993	1.15955		400	75.545	0.846159		400	23.8615	0.74016		400
		Recessive	AA
			GG+AG		434	24.9378	5.27649		434	85.7995	5.64696		434	48.6474	2.88002		434	6.14878	1.03782		434	2.87403	1.10464		434	27.2721	3.79399		434	4.55062	1.93662		434	0.890507	0.131745		434	2.79479	1.18047		434	75.5291	0.854939		434	23.8584	0.734376		434
		Codominant	GG	0.0191132	400	24.765	5.30945	0.732668	400	85.7725	5.62627	0.406939	400	48.614	2.87959	0.14705	400	6.16985	1.02825	0.167174	400	2.8954	1.09829	0.67154	400	27.2946	3.74355	0.244126	400	4.51903	1.9275	0.0465251	400	0.894175	0.13083	0.132418	400	2.76993	1.15955	0.182269	400	75.545	0.846159	0.760512	400	23.8615	0.74016	0.946664	400
			AG		34	26.9706	4.45506		34	86.1176	5.96335		34	49.0412	2.89868		34	5.90088	1.13143		34	2.62265	1.16432		34	27.0068	4.3988		34	4.92235	2.03364		34	0.847353	0.136766		34	3.08735	1.38996		34	75.3412	0.945618		34	23.8215	0.67157		34
			AA
FJ439668	ch15:34951693	Dominant	AA+AG	0.20257	163	25.4356	5.14486	0.943162	163	85.9264	5.8167	0.17672	163	48.8963	2.82799	0.928136	163	6.13963	1.00746	0.990427	163	2.85834	1.09191	0.0812193	163	26.7442	4.17292	0.391206	163	4.65503	2.00758	0.116006	163	0.876074	0.132416	0.721591	163	2.73436	1.03548	0.712028	163	75.5753	0.749978	0.153598	163	23.9093	0.726668	0.00959912	163
			GG		267	24.7378	5.33665		267	85.7753	5.56726		267	48.5103	2.8945		267	6.14895	1.05763		267	2.88663	1.11165		267	27.5744	3.54526		267	4.48566	1.90769		267	0.898015	0.13251		267	2.84172	1.25896		267	75.5027	0.915385		267	23.8181	0.742267		267
		Recessive	AA	0.21947	14	23.4286	3.85735	0.480726	14	87.2143	6.51836	0.0230217	14	50.3707	2.61091	0.762888	14	6.22786	1.3322	0.427374	14	2.725	1.13959	0.653202	14	28.1214	3.15901	0.487554	14	4.89357	2.31445	0.182874	14	0.837857	0.123549	0.692286	14	2.68214	1.09938	0.855991	14	75.5321	0.659827	0.448678	14	23.9179	0.77684	0.541837	14
			GG+AG		416	25.0553	5.30599		416	85.7861	5.62866		416	48.5989	2.86572		416	6.14264	1.02829		416	2.88099	1.10282		416	27.2307	3.83187		416	4.53829	1.93417		416	0.891442	0.132833		416	2.80502	1.18276		416	75.5302	0.862726		416	23.8504	0.736377		416
		Codominant	GG	0.1356	267	24.7378	5.33665	0.649562	267	85.7753	5.56726	0.0529637	267	48.5103	2.8945	0.942553	267	6.14895	1.05763	0.8654	267	2.88663	1.11165	0.0329965	267	27.5744	3.54526	0.608412	267	4.48566	1.90769	0.133017	267	0.898015	0.13251	0.648559	267	2.84172	1.25896	0.682587	267	75.5027	0.915385	0.461075	267	23.8181	0.742267	0.0942985	267
			AG		149	25.6242	5.22012		149	85.8054	5.75593		149	48.7577	2.81607		149	6.13134	0.976878		149	2.87087	1.09047		149	26.6148	4.24118		149	4.63262	1.98374		149	0.879664	0.133043		149	2.73926	1.03305		149	75.5794	0.759762		149	23.9085	0.724556		149
			AA		14	23.4286	3.85735		14	87.2143	6.51836		14	50.3707	2.61091		14	6.22786	1.3322		14	2.725	1.13959		14	28.1214	3.15901		14	4.89357	2.31445		14	0.837857	0.123549		14	2.68214	1.09938		14	75.5321	0.659827		14	23.9179	0.77684		14
U14751	ch9:2600729	Dominant	AA+AC	0.660223	16	24.5	4.14729	0.667823	16	86.625	6.05392	0.28873	16	49.4094	2.80546	0.499769	16	6.32625	0.980339	0.511442	16	3.12938	1.32269	0.924686	16	27.0794	4.3656	0.838783	16	4.81	2.18002	0.601574	16	0.88	0.14161	0.152327	16	3.1425	1.10576	0.137324	16	75.2669	0.763271	0.854875	16	23.8463	0.564268	0.643797	16
			CC		413	25.0169	5.33601		413	85.8039	5.64206		413	48.6332	2.87013		413	6.14656	1.04636		413	2.87203	1.09343		413	27.2774	3.80382		413	4.54305	1.92115		413	0.890145	0.132694		413	2.79598	1.18734		413	75.5381	0.858482		413	23.8507	0.744232		413
		Recessive	AA	0.39327	8	23.75	2.49285	0.859271	8	86.75	7.75979	0.964634	8	48.6175	2.39267	0.362827	8	6.48625	1.08471	0.904911	8	2.94125	1.3255	0.178394	8	28.975	3.34478	0.6659	8	4.10875	0.70347	0.773393	8	0.89875	0.149517	0.544555	8	2.915	0.866833	0.431952	8	75.405	0.45447	0.60838	8	23.785	0.466017	0.747147	8
			CC+AC		421	25.0214	5.33113		421	85.8171	5.61607		421	48.663	2.87897		421	6.14694	1.04296		421	2.8805	1.09926		421	27.2376	3.82527		421	4.56145	1.94443		421	0.889596	0.132733		421	2.80689	1.1909		421	75.5303	0.861813		421	23.8518	0.742294		421
		Codominant	CC	0.792092	413	25.0169	5.33601	0.847283	413	85.8039	5.64206	0.309909	413	48.6332	2.87013	0.660373	413	6.14656	1.04636	0.521539	413	2.87203	1.09343	0.136699	413	27.2774	3.80382	0.300538	413	4.54305	1.92115	0.816006	413	0.890145	0.132694	0.386323	413	2.79598	1.18734	0.375484	413	75.5381	0.858482	0.946326	413	23.8507	0.744232	0.745933	413
			AC		8	25.25	5.41822		8	86.5	4.27618		8	50.2013	3.11568		8	6.16625	0.907917		8	3.3175	1.38243		8	25.1837	4.63017		8	5.51125	2.92661		8	0.86125	0.140757		8	3.37	1.32302		8	75.1287	0.99912		8	23.9075	0.675674		8
			AA		8	23.75	2.49285		8	86.75	7.75979		8	48.6175	2.39267		8	6.48625	1.08471		8	2.94125	1.3255		8	28.975	3.34478		8	4.10875	0.70347		8	0.89875	0.149517		8	2.915	0.866833		8	75.405	0.45447		8	23.785	0.466017		8
	ch9:2601188	Dominant	GG+AG	0.335172	75	24.2667	4.70001	0.225568	75	86.44	5.75688	0.347171	75	48.9355	2.85686	0.370368	75	6.04893	1.03231	0.939543	75	2.86853	1.0973	0.831355	75	27.2132	3.75204	0.960341	75	4.56667	1.8804	0.0873095	75	0.8692	0.129633	0.995191	75	2.8236	1.23109	0.524521	75	75.4615	0.912161	0.156209	75	23.9497	0.68731	0.910418	75
			AA		362	25.0912	5.37151		362	85.6215	5.63801		362	48.5924	2.87663		362	6.16718	1.04086		362	2.8674	1.10759		362	27.2804	3.8054		362	4.54746	1.94631		362	0.894061	0.132047		362	2.79075	1.17108		362	75.5469	0.843078		362	23.835	0.742131		362
		Recessive	GG	0.804597	2	26	5.65685	0.37604	2	89.5	7.77817	0.727017	2	49.36	1.15966	4.71592e-20	2	5.665	0.00707107	0.995522	2	2.79	0.86267	0.621426	2	28.64	2.99813	0.31921	2	5.84	2.31931	0.154734	2	0.78	0.0424264	0.25113	2	3.385	0.403051	0.118078	2	74.855	0.289914	0.966428	2	23.905	0.417193	0.85308	2
			AA+AG		435	24.9448	5.27114		435	85.7448	5.65536		435	48.648	2.87857		435	6.1491	1.04106		435	2.86795	1.10633		435	27.2626	3.79696		435	4.54483	1.93231		435	0.890299	0.131899		435	2.79368	1.18209		435	75.5354	0.855466		435	23.8544	0.734941		435
		Codominant	AA	0.418788	362	25.0912	5.37151	0.387733	362	85.6215	5.63801	0.628917	362	48.5924	2.87663	0.582369	362	6.16718	1.04086	0.994811	362	2.8674	1.10759	0.856794	362	27.2804	3.8054	0.639374	362	4.54746	1.94631	0.207267	362	0.894061	0.132047	0.774518	362	2.79075	1.17108	0.438158	362	75.5469	0.843078	0.466737	362	23.835	0.742131	0.976243	362
			AG		73	24.2192	4.70888		73	86.3562	5.74062		73	48.9238	2.89215		73	6.05945	1.04454		73	2.87068	1.1077		73	27.1741	3.77967		73	4.53178	1.87434		73	0.871644	0.130459		73	2.80822	1.24356		73	75.4781	0.918414		73	23.951	0.695012		73
			GG		2	26	5.65685		2	89.5	7.77817		2	49.36	1.15966		2	5.665	0.00707107		2	2.79	0.86267		2	28.64	2.99813		2	5.84	2.31931		2	0.78	0.0424264		2	3.385	0.403051		2	74.855	0.289914		2	23.905	0.417193		2
X78201	ch2:111829092	Dominant	GG+AG	0.492816	240	25	5.00794	0.364753	240	85.9292	5.98736	0.956014	240	48.6255	2.94189	0.799604	240	6.18346	1.02734	0.459056	240	2.77096	1.02007	0.285699	240	27.7405	3.42023	0.0175736	240	4.78054	2.03439	0.701465	240	0.887167	0.131669	0.925626	240	2.83017	1.2147	0.849201	240	75.5153	0.915808	0.838436	240	23.828	0.702947	0.262418	240
			AA		137	24.6934	5.25044		137	85.2555	5.38793		137	48.6428	2.8692		137	6.15431	1.1454		137	2.89949	1.145		137	27.3197	3.8981		137	4.26577	1.75848		137	0.892701	0.130798		137	2.80613	1.11233		137	75.5399	0.795328		137	23.8003	0.740976		137
		Recessive	GG	0.0491078	61	25.9836	4.58073	0.017238	61	87.1967	5.76431	0.713476	61	48.5062	3.31539	0.602315	61	6.23836	0.967239	0.275344	61	2.9341	1.01973	0.783599	61	27.7548	2.89989	0.791497	61	4.58918	2.1248	0.299011	61	0.875246	0.13898	0.669589	61	2.92311	1.26685	0.829797	61	75.4815	0.982164	0.83731	61	23.8172	0.613947	0.843329	61
			AA+AG		316	24.6772	5.16554		316	85.3924	5.74466		316	48.656	2.8326		316	6.16022	1.09007		316	2.79519	1.07652		316	27.5553	3.72517		316	4.5943	1.92059		316	0.891867	0.12971		316	2.8018	1.16007		316	75.5325	0.851735		316	23.8181	0.735105		316
		Codominant	AA	0.185971	137	24.6934	5.25044	0.0769779	137	85.2555	5.38793	0.932558	137	48.6428	2.8692	0.870007	137	6.15431	1.1454	0.204806	137	2.89949	1.145	0.552395	137	27.3197	3.8981	0.0321088	137	4.26577	1.75848	0.661402	137	0.892701	0.130798	0.76192	137	2.80613	1.11233	0.908789	137	75.5399	0.795328	0.928261	137	23.8003	0.740976	0.635617	137
			AG		179	24.6648	5.11436		179	85.4972	6.01625		179	48.6662	2.8123		179	6.16475	1.04899		179	2.71536	1.01705		179	27.7356	3.58777		179	4.84575	2.0046		179	0.891229	0.129236		179	2.79849	1.19842		179	75.5269	0.894672		179	23.8317	0.732368		179
			GG		61	25.9836	4.58073		61	87.1967	5.76431		61	48.5062	3.31539		61	6.23836	0.967239		61	2.9341	1.01973		61	27.7548	2.89989		61	4.58918	2.1248		61	0.875246	0.13898		61	2.92311	1.26685		61	75.4815	0.982164		61	23.8172	0.613947		61
[truncated: 14 more columns]
