# Supplementary material for: RNA-Seq Approach for Genetic Improvement of Meat Quality in Pig and Evolutionary Insight into the Substrate Specificity of Animal Carbonyl Reductases
Source: PLoS One. 2012 Sep 4;7(9):e42198. doi: 10.1371/journal.pone.0042198 (PMC3433470; doi:10.1371/journal.pone.0042198)
Supplement: Table S4 — Primer information used for the genotyping of 45 nsSNVs. Three oligonucleotides were designed for the Illumina VeraCode GoldenGate genotyping analysis of each SNV locus, according to the manufacturer's instructions (Illumina, San Diego, CA). For each SNV site there are two allele-specific oligos (ASO). A third oligo, the locus-specific oligo (LSO), hybridizes several bases downstream from the SNV site. (XLS) [file pone.0042198.s004.xls]

## Sheet: Primer Sequence
Inc. 2004
VC0012566-OPA
5613893
5613893
5613893
1 of 0
1
Golden Gate
2009-10-10
96 of 0
Table S4. Primer information used for the genotyping of 45 nsSNVs
Three oligonucleotides were designed for the Illumina VeraCode GoldenGate genotyping analysis of each SNV locus, according to the manufacturer’s instructions (Illumina, San Diego, CA). For each SNV site there are two allele-specific oligos (ASO). A third oligo, the locus-specific oligo (LSO), hybridizes several bases downstream from the SNV site.
GenBank Acc. No.	SNV location	Allele-specific oligo1 (ASO1)	Allele-specific oligo2 (ASO2)	Locus-specific oligo (LSO)
AB000883	ch10:13968962	ACTTCGTCAGTAACGGACGCAAGGCGGAGACTGGGGGT	GAGTCGAGGTCATATCGTGCAAGGCGGAGACTGGGGGG	CCTGATCTGCACCAACATGACCAAGGGGCTCGACTTAGTCCGTCTGCCTATAGTGAGTC
	ch10:13969569	ACTTCGTCAGTAACGGACGCGTCCCAGGAAAAAGGTCAGGA	GAGTCGAGGTCATATCGTGCGTCCCAGGAAAAAGGTCAGGG	GTAGACATTTCTTAAAACCAGGGAGAGTCAACGATTTGCCCGGACGTCTGCCTATAGTGAGTC
AB004061	ch5:20728297	ACTTCGTCAGTAACGGACGAGTTCTCCTCCCACGTTGGCCA	GAGTCGAGGTCATATCGTGAGTTCTCCTCCCACGTTGGCCG	GGCCTCAACTCAGACCAACTAATAGCAGGTTACGGTCGGACGAGTCTGCCTATAGTGAGTC
AB529450	ch2:108676311	ACTTCGTCAGTAACGGACGTCAACGTGGAGGAGGTGCAGA	GAGTCGAGGTCATATCGTGTCAACGTGGAGGAGGTGCAGG	AGTCATGGAAGCCTATGAGAGTAGAGTCCCGATCCTAGTGGCTGTCTGCCTATAGTGAGTC
AF028609	ch3:105304083	ACTTCGTCAGTAACGGACGTTTGATGAGATAAGGACAGCGCTTT	GAGTCGAGGTCATATCGTGTTTGATGAGATAAGGACAGCGCTTC	GATCTGACTGCTAGACCAGACTTTATCGTTTGGAGGCGGTCAACCGTCTGCCTATAGTGAGTC
AF137374	ch9:6264247	ACTTCGTCAGTAACGGACGGCGGCAGTCTTCCCACCAGT	GAGTCGAGGTCATATCGTGGCGGCAGTCTTCCCACCAGA	CTGACAGTCCTCTTTGCAGAGATATCACGGGCAACCTCGTCACGTCTGCCTATAGTGAGTC
AF324155	ch7:123934125	ACTTCGTCAGTAACGGACATGCTCCCGAGGTCATAGGCTCT	GAGTCGAGGTCATATCGTATGCTCCCGAGGTCATAGGCTCC	GAGATGGAGACCTTTGGGACTGAACCGTGGGTGACTAACGAGGTCTGCCTATAGTGAGTC
AF339886	ch16:60578202	ACTTCGTCAGTAACGGACAGGCTTTGGGAACTGTCAACAGAA	GAGTCGAGGTCATATCGTAGGCTTTGGGAACTGTCAACAGAG	TACAGAAAAGTCAGTAAAGACTAATGCGTCCATGATCGAACGGCCTAGGTCTGCCTATAGTGAGTC
AJ293582	ch13:59221591	ACTTCGTCAGTAACGGACGTGGGGCCAAGATTTCAGTCACTC	GAGTCGAGGTCATATCGTGTGGGGCCAAGATTTCAGTCACTG	GGAAACCGTTTACACCCACCGTAAGGTGGCGTGACGACTAAGTCTGCCTATAGTGAGTC
AJ301324	ch4:47922794	ACTTCGTCAGTAACGGACGCCTCCCCCGGTAATGAATGCTAG	GAGTCGAGGTCATATCGTGCCTCCCCCGGTAATGAATGCTAC	TTTCCTTGAAAAGTATTTGGTGCCTTGCGTCCGAGAGTAAGGGCGTCTGCCTATAGTGAGTC
AY349422	ch7:27855203	ACTTCGTCAGTAACGGACAGTCACGTTCCCCAACTTGACCA	GAGTCGAGGTCATATCGTAGTCACGTTCCCCAACTTGACCG	TGTCAGAGAGGTGGTGACAGACGTAGCCTGTCCGTGACGAGAGTCTGCCTATAGTGAGTC
AY368622	ch16:69410557	ACTTCGTCAGTAACGGACGAGAATGACGAGGCCAAAGGGTT	GAGTCGAGGTCATATCGTGAGAATGACGAGGCCAAAGGGTG	AAACTCTTCCTGCAGTGCATGACGTTGCACGGTGGAGCCATAGTCTGCCTATAGTGAGTC
AY374469	ch7:61651548	ACTTCGTCAGTAACGGACATATCCCCACTGGGGACGCAT	GAGTCGAGGTCATATCGTATATCCCCACTGGGGACGCAC	TGATGCTGTGCATATTGATATACAGCCGGTGCTGTCGCCAATTACGTCTGCCTATAGTGAGTC
AY426609	ch1:16569215	ACTTCGTCAGTAACGGACGGAAGCATAGGATTCGGGAAATCATT	GAGTCGAGGTCATATCGTGGAAGCATAGGATTCGGGAAATCATG	AGGAGGAAGAGGAAATAAACTACATGGTCACCACGCTTTGCACGAGTCTGCCTATAGTGAGTC
AY489289	ch7:22112616	ACTTCGTCAGTAACGGACAAGCCCAAGAAGGCTACCGGAA	GAGTCGAGGTCATATCGTAAGCCCAAGAAGGCTACCGGAG	AGCCACCCCAAAGAAGACAGTCGTAGGACGCTGTGCCTAGGTCTGCCTATAGTGAGTC
AY705916	ch6:96131298	ACTTCGTCAGTAACGGACGTATAGCCCGTGAACACATTGGCCA	GAGTCGAGGTCATATCGTGTATAGCCCGTGAACACATTGGCCG	ACTATATGAACAATTGTTGAGTAATTCCTGATACGCGAGCCTAGACGTGTCTGCCTATAGTGAGTC
AY902463	ch13:22924695	ACTTCGTCAGTAACGGACTGAAGGAGGACAAGGGGAATCTTATT	GAGTCGAGGTCATATCGTTGAAGGAGGACAAGGGGAATCTTATG	GAAATATTATGAGAGAGCTTCAGTGACCCACAGACGTTGGTCCGTAGGTCTGCCTATAGTGAGTC
Y16417	ch5:3026394	ACTTCGTCAGTAACGGACGCGTGGCCCACATGACATCTT	GAGTCGAGGTCATATCGTGCGTGGCCCACATGACATCTC	TGACATTGAAGTGCAGGGTCGCCACATTCGGTGGAACATACGTCTGCCTATAGTGAGTC
	ch5:3026507	ACTTCGTCAGTAACGGACGCCTTTATCTCCGGTTGCCGCA	GAGTCGAGGTCATATCGTGCCTTTATCTCCGGTTGCCGCG	GTGCCCTATCACCTCATCGCTAGAACGTCAGACCGGCTTGCGTCTGCCTATAGTGAGTC
DQ291159	ch7:2302809	ACTTCGTCAGTAACGGACTTACTGTAGCGGCAATGACCTGAC	GAGTCGAGGTCATATCGTTTACTGTAGCGGCAATGACCTGAG	AACTTCAAGGATATCCCCCACCACGACCTTTTCGCCTGTAGGTCTGCCTATAGTGAGTC
DQ333198	ch16:21885422	ACTTCGTCAGTAACGGACTTTTTGTCAGCATGACATCCCGA	GAGTCGAGGTCATATCGTTTTTTGTCAGCATGACATCCCGC	TTCTCATCACAAATCTTCCCCTAGGCAAGGGCGTCTTACCGTGTCTGCCTATAGTGAGTC
	ch16:21889415	ACTTCGTCAGTAACGGACCCGAAGCAATTGAACAGCTGAAAA	GAGTCGAGGTCATATCGTCCGAAGCAATTGAACAGCTGAAAT	TAAAAATGTAGAACTTGCCAACATCACACGCAGTCGGCTGTCTTGTCTGCCTATAGTGAGTC
	ch16:21895831	ACTTCGTCAGTAACGGACGGGTGGTGAGGGGGTCCAT	GAGTCGAGGTCATATCGTGGGTGGTGAGGGGGTCCAA	CCTAAGATGTTGATCCTGAGAGTGCGATTCATAGACCCGTTTCCGGTCTGCCTATAGTGAGTC
DQ530369	ch1:8099615	ACTTCGTCAGTAACGGACGCACCGGGGGCATCCAGATA	GAGTCGAGGTCATATCGTGCACCGGGGGCATCCAGATG	GTGGATGTCGTGGAGGACGGATGACGACCGAATACCGTTGGTCTGCCTATAGTGAGTC
	ch1:8115591	ACTTCGTCAGTAACGGACCCCTGGCAAATTAGCCTTCGAT	GAGTCGAGGTCATATCGTCCCTGGCAAATTAGCCTTCGAC	CAGGTAACAGCATTTCCAGAAGCACTGCGCCAACCTTAGTGGGGTCTGCCTATAGTGAGTC
	ch1:8120372	ACTTCGTCAGTAACGGACCCGGAATTACCTTGTCAGTGATGAT	GAGTCGAGGTCATATCGTCCGGAATTACCTTGTCAGTGATGAC	GAAAGGACAACACCAAATGTTAGTCATTCGTCCGGGTAGCAGAAGTCTGCCTATAGTGAGTC
DQ530370	ch2:13972118	ACTTCGTCAGTAACGGACGAGGCACACGGGGTGGATGT	GAGTCGAGGTCATATCGTGAGGCACACGGGGTGGATGA	GTCGCTGAAGGTGATGGAGTACGCTCCTACCACGTCGATGTCTGCCTATAGTGAGTC
DQ530510	ch14:115791345	ACTTCGTCAGTAACGGACGGGGAGAACTCAGTTTGGATGGTCA	GAGTCGAGGTCATATCGTGGGGAGAACTCAGTTTGGATGGTCG	CTGGATGAGGTGATCTGTCTCCCCACTTACGTCGCATGGGACTGTCTGCCTATAGTGAGTC
EF537044	ch9:70258855	ACTTCGTCAGTAACGGACTTTTATAGTTTTCAGGTGTATCAGAGAAT	GAGTCGAGGTCATATCGTTTTTATAGTTTTCAGGTGTATCAGAGAAC	TTGTTGTTCCTCAAATTTAAATATCGATACCCGGTCGTCCGTGATGAGTCTGCCTATAGTGAGTC
EU155140	ch17:5033342	ACTTCGTCAGTAACGGACGTTTCTTCGGCCGCTGTATGAAT	GAGTCGAGGTCATATCGTGTTTCTTCGGCCGCTGTATGAAC	TTGTTTGAATGAGTATCTTCATCCTGTGATAACGGTCGCTACACGGGTCTGCCTATAGTGAGTC
EU402599	ch7:29535980	ACTTCGTCAGTAACGGACGATCGAGGCCGAGCTGGGGG	GAGTCGAGGTCATATCGTGATCGAGGCCGAGCTGGGGC	GATGAAGATGACAAAGGGCGCTGAATTGGGCGAAGTCATCCGTCTGCCTATAGTGAGTC
EU616815_2	ch4:99943976	ACTTCGTCAGTAACGGACGACCAAGGCCACACCTACAACAA	GAGTCGAGGTCATATCGTGACCAAGGCCACACCTACAACAG	CCCTTCGAATTTCCAGAATAATTAGGAAACGTCATCCACGCGGGTCTGCCTATAGTGAGTC
FJ436379	ch1:117474006	ACTTCGTCAGTAACGGACGGCACACGTCGCCGGATTCA	GAGTCGAGGTCATATCGTGGCACACGTCGCCGGATTCG	TGGCAGTTACATGGGCAGGTACAGTCTCGCGGTGCCTAAGGTCTGCCTATAGTGAGTC
	ch1:117474991	ACTTCGTCAGTAACGGACGAACACCCGCCTCGTTGGCC	GAGTCGAGGTCATATCGTGAACACCCGCCTCGTTGGCG	GGAGATCAAGGCTCTTCTCCCAGCGTTATGAGACCGATGGGCGTCTGCCTATAGTGAGTC
FJ439668	ch15:34951693	ACTTCGTCAGTAACGGACGTCGAAAGCCACTGTAACATCGTAAAT	GAGTCGAGGTCATATCGTGTCGAAAGCCACTGTAACATCGTAAAC	GCATCTAAATAACTCTTCATAGAATCCATGAGCGGGTTCGTACCAGTCGTCTGCCTATAGTGAGTC
FJ548763	ch13:28811376	ACTTCGTCAGTAACGGACGCTTCCGGTTCACAGTTTTGAAAACT	GAGTCGAGGTCATATCGTGCTTCCGGTTCACAGTTTTGAAAACC	GATATGTATGGTCATTTTTTTTCTCAGCGTTGTGCTAACGGGATCTCGTCTGCCTATAGTGAGTC
M32031	ch9:61645860	ACTTCGTCAGTAACGGACGCTCATCAAACCCTTGGGCTCCT	GAGTCGAGGTCATATCGTGCTCATCAAACCCTTGGGCTCCA	ACTACCCACAGGGGATACACCCGATGTATTACGCCGAGAAGCGTCTGCCTATAGTGAGTC
M86347	ch10:26859669	ACTTCGTCAGTAACGGACGGAATGTAACCCGATGGCCTATGTCA	GAGTCGAGGTCATATCGTGGAATGTAACCCGATGGCCTATGTCG	GGAGAAGGCAGGAGGACTGGAGGGTCAGTCCGCACTACGTGTCTGCCTATAGTGAGTC
U14751	ch9:2598399	ACTTCGTCAGTAACGGACGCACGGAGCTGGGGGCGTT	GAGTCGAGGTCATATCGTGCACGGAGCTGGGGGCGTC	TTCCACCTCTCTGAGATTAACCATCGGAGACCAACCGTAGTCGTGTCTGCCTATAGTGAGTC
	ch9:2600729	ACTTCGTCAGTAACGGACGACACCTGGTTCTGGGACTCCAA	GAGTCGAGGTCATATCGTGACACCTGGTTCTGGGACTCCAC	ACAAAAACCACAAAGGAGCAAAGCTCGGTTTTCCGTGGACCGTCTGCCTATAGTGAGTC
	ch9:2601188	ACTTCGTCAGTAACGGACGACACAGGAACGCAACCCACCA	GAGTCGAGGTCATATCGTGACACAGGAACGCAACCCACCG	GGGGATGACCGCTGTAGCAGTAATCAGGCGTCTGTTGGCGTCTGCCTATAGTGAGTC
X75438	ch13:26044904	ACTTCGTCAGTAACGGACGTCACACAGCTCCGGGGGCT	GAGTCGAGGTCATATCGTGTCACACAGCTCCGGGGGCC	CTGGGACACACAGTCTCCTTTTAAGTGGGTACGGGCGTCACAGTCTGCCTATAGTGAGTC
X78201	ch2:111808336	ACTTCGTCAGTAACGGACGGATTTCAGGTAGCTGTAGCCATACCTAA	GAGTCGAGGTCATATCGTGGATTTCAGGTAGCTGTAGCCATACCTAG	AGACCTCCTGATGCTATACTTACAAATGTTGACCCGGATCTCGTCCGTCTGCCTATAGTGAGTC
	ch2:111829092	ACTTCGTCAGTAACGGACAAGGTTCTGCTGATGCAACCTTCA	GAGTCGAGGTCATATCGTAAGGTTCTGCTGATGCAACCTTCG	ACTTTCGGATGAAGTTTTCATACGGTCCACTACTCGATGCGCTGTCTGCCTATAGTGAGTC
Z69585	ch7:135748203	ACTTCGTCAGTAACGGACCTCAGCTTGTTGCCCACAAGGT	GAGTCGAGGTCATATCGTCTCAGCTTGTTGCCCACAAGGA	GTCTTGTCCATGGCTCTTCGTCGGTAGATCACGTTCAGCACGTCTGCCTATAGTGAGTC
